# Supplementary material for: Hepatoprotective Activity of Nature-Derived Polyphenols Studied by Mass Spectrometry Based Multi-OMICS Approach
Source: Int J Mol Sci. 2025 Feb 13;26(4):1604. doi: 10.3390/ijms26041604 (PMC11855638; doi:10.3390/ijms26041604)
Supplement: Supplementary file 1 [file ijms-26-01604-s001.zip]

Archive with 2 entries (2 files):
- Supplementary Figures_Academic Editor Notes_Feb02_AGB.pdf
- Supplimantary Table.xlsx
