# Supplementary material for: Hepatoprotective Activity of Nature-Derived Polyphenols Studied by Mass Spectrometry Based Multi-OMICS Approach
Source: Int J Mol Sci. 2025 Feb 13;26(4):1604. doi: 10.3390/ijms26041604 (PMC11855638; doi:10.3390/ijms26041604)
Supplement: Supplementary file 1 [file ijms-26-01604-s001.zip › Supplimantary Table.xlsx]

## Sheet: S1
Supplementary Table S1 MTT colorimetric assay results: hepatoprotective effect of nature-derived polyphenols (%) after incubation with CCL4 and with the addition of a hepatoprotector to the culture medium - HA, FA, CE, BP-Cx-1 and IFL.
	Cell viability (%) of HepG2 cells
Сoncentration of Tested Substances (mg/mL)	HA	BP-Cx-1	IFL	FA	CE	negative control	positive control CCL4
1	86.57	87.45	89.42	16.65	33.07	91,72	2,45
0.5	71.28	79.46	86.39	21.36	34.59
0.25	56.84	60.31	72.54	18.98	31.22
0.125	43.68	39.58	57.46	20.23	31.03
0.0625	20.7	28.77	45.91	16.43	17.34
0.03125	18.3	27.62	27.95	14.41	13.76
0.015625	14.95	13.52	15.15	13.53	29.32
0.0078125	4.5	10.1	11.69	17.07	11.55
0.00390625	6.49	4.28	9.03	14.17	10.46

## Sheet: S2
Supplementary Table S2 The dynamics of body weight of mice (in grams) in the model of sub-acute liver failure by CCl4.
	Mouse body weight (g)
Study groups:	Days after ССl4 administration (days):	0	3	7	10	14	17	21	25	29
Negative control		20,16±1,47	20,18±1,57	20,44±1,4	20,92±1,55	20,88±1,35	21,24±1,47	21,58±1,34	21,83±1,14	21,28±1,23
Control CCl4		20,23±1,68	19,03±1,75	19,74±1,71	20,02±1,57	20,39±1,72	20,01±1,56	20,76±1,52	21,81±1,41	20,94±1,62
CCL4 + HA		20,36±2,04	19,18±2,1	20,03±2,11	20,08±1,98	20,36±2,08	19,93±2,34	20,53±2,13	20,54±1,49	20,63±1,84
CCl4 + BP-Cx-1		20,22±2,36	18,29±1,83	18,76±1,94	18,91±1,92	18,69±2,14,	18,7±2,21	19,8±1,77	20,46±1,69	20,45±1,56
CCl4 + IFL		20,35±1,72	19,09±1,6	19,77±1,66	20,33±1,87	20,5±1,69	20,23±1,88	21,4±1,87	21,08±1,85	21,08±1,71

## Sheet: S3
Supplementary Table S3 Search export for urine proteins (FDR < 0.01).
Protein Group	Top	Accession	-10LgP	Coverage(%)	Coverage(%)																		#Peptides	Area																		#Unique	#Spec Sample
					Control			Control CCL4			CCl4 + BP-Cx-1				CCl4 + HA				CCl4 + IFL					Control			Control CCL4			CCl4 + BP-Cx-1				CCl4 + HA				CCl4 + IFL					Control			Control CCL4			CCl4 + BP-Cx-1
					2	11	12	4	13	14	7	8	17	18	5	6	15	16	9	10	19	20		2	11	12	4	13	14	7	8	17	18	5	6	15	16	9	10	19	20		2	11	12	4	13	14	7
1281	FALSE	A0A075B697|A0A075B697_MOUSE	202.209	28.45	0	18.97	18.97	28.45	28.45	28.45	28.45	28.45	28.45	9.48	18.97	0	28.45	28.45	28.45	0	9.48	28.45	2				2173.38	856.962	4815.45	1996.06	577.806	3388.55	8123.63			879.871	846.192	1895.28		354.014	255.632	1		1	2	4	2	5	5
176	TRUE	Q9DAU7|WFDC2_MOUSE	482.031	55.75	54.02	54.02	54.02	54.02	55.75	54.02	54.02	54.02	55.75	54.02	54.02	54.02	54.02	55.75	54.02	54.02	54.02	54.02	20	179992	99304.3	171217	169322	217062	153805	129169	222420	158949	116760	262729	158029	181294	132395	166744	208205	152683	316051	20	73	40	58	57	71	50	52
606	TRUE	Q99LJ1|FUCO_MOUSE	379.598	20.58	6.19	6.19	6.19	6.19	6.19	7.74	8.63	6.19	10.4	17.26	8.63	3.32	5.53	8.41	7.74	8.63	6.19	8.63	10	9741.34	4742.84	5266.26	5190.08	4448.16	3118.86	7798.8	5340.46	6880.8	7884.72	10504.6	5923.1	4439.23	6721.54	2679.7	7031.21	4916.67	9460.64	10	11	11	12	8	8	8	13
406	TRUE	A8DUK4|A8DUK4_MOUSE	439.744	82.31	12.93	0	0	82.31	0	62.59	0	0	62.59	12.93	0	0	0	0	6.8	0	0	54.42	15				14377.5		136.966													2	1			52		17
1175	TRUE	Q9EQP2|EHD4_MOUSE	246.409	7.95	0	0	0	0	0	0	0	0	0	7.95	0	0	0	0	0	0	0	0	3										493.489									3
748	FALSE	P01679|KV6A5_MOUSE	203.373	29.91	0	29.91	16.82	29.91	29.91	29.91	29.91	0	29.91	29.91	16.82	13.08	16.82	29.91	16.82	16.82	16.82	16.82	2		1038.38	727.338	4706.24	1434.61	1773.33	3566.8		1708.84	4643.45	217.478	1082.18		1104.93	1372.52	632.678	445.088	728.33	2		5	3	7	4	5	4
1507	TRUE	O54983|CRYM_MOUSE	108.399	6.07	0	0	0	0	0	0	0	0	0	6.07	0	0	0	6.07	0	0	0	0	1										388.077				1264.72					1
462	TRUE	O35206|COFA1_MOUSE	405.165	9.22	4.9	5.71	5.71	5.71	5.71	5.71	5.71	5.71	4.9	7.97	5.71	0.8	5.71	5.71	7.1	4.9	5.34	4.9	12	9134.16	9603.39	13518.9	20178.1	26040.6	40574	25358.6	14924.4	29757.2	48469.4	10298		22875.8	25837.1	23891.4	13253.5	17033	17041	11	11	17	15	14	21	22	19
840	FALSE	P17879|HS71B_MOUSE	317.846	10.44	3.74	2.02	3.74	6.23	3.74	3.74	6.07	3.74	3.74	6.85	3.74	1.71	3.74	3.74	5.61	0	3.74	3.74	6										345.608									1	4	1	4	5	5	4	5
738	FALSE	Q9Z0R4|ITSN1_MOUSE	69.4356	0.35	0	0	0	0	0.35	0	0	0	0	0	0.35	0	0	0.35	0	0	0	0	1																			1					1
1508	TRUE	P21812|MCPT4_MOUSE	92.5963	4.88	0	0	0	0	0	0	0	0	0	0	4.88	0	0	0	0	0	0	0	1											546.099								1
1303	TRUE	A2AJ76|HMCN2_MOUSE	158.449	0.59	0.22	0	0	0	0	0	0	0	0.37	0	0	0	0	0	0	0	0	0	2	473.166								196.546										2	1
737	TRUE	A0A140T8N5|A0A140T8N5_MOUSE	360.227	53.91	26.09	26.09	26.09	26.09	26.09	26.09	34.78	26.09	34.78	34.78	26.09	45.22	26.09	34.78	34.78	26.09	7.83	26.09	8	309.293		290.37	4714.92	3895.23	6421.33	5204.8	2448.69	3603.18	25596.8	1791.92	1427.7	807.02	4705.26	2120.78	317.133		3735.27	2	5	5	5	13	11	11	11
581	FALSE	Q5SV42|ILEUC_MOUSE	133.713	2.93	0	0	0	0	0	0	2.93	0	2.93	2.93	0	0	0	0	0	0	0	0	1							4101.82												1							2
65	TRUE	Q80Z19|MUC2_MOUSE	647.452	15.47	0	3.67	0.35	0.44	0	0	0.24	0.44	0	0	1.03	13.94	0	0	2.14	0	0	1.25	78		12986.1	692.839	195.255				906.715			2930.34	444347			7690.02			1689.63	76		21	1	1			2
105	TRUE	P23780|BGAL_MOUSE	575.676	64.91	27.36	23.34	31.99	42.04	31.68	54.4	39.57	37.09	41.27	45.6	37.87	13.29	33.08	41.58	45.44	33.08	26.12	41.27	42	34887.3	19741.9	51288.8	119294	97623.1	319745	139348	108766	163564	495936	91515.4	15956.7	79802.1	221111	139318	52080.7	44163.1	120652	41	29	29	46	78	45	110	71
285	TRUE	Q9JHH6|CBPB2_MOUSE	424.942	32.23	9.48	10.9	9.48	16.35	9.48	8.53	9.48	10.9	9.24	29.86	10.9	7.35	8.53	8.53	10.9	10.9	8.53	10.9	15	309464	193194	166026	147384	136009	78875.5	207836	351324	229363	92970.1	248568	4966.31	107692	103476	127615	433162	133796	283106	15	31	37	22	39	22	14	21
558	TRUE	Q08890|IDS_MOUSE	388.411	35.87	1.81	1.81	6.52	9.96	12.68	23.55	15.4	5.25	16.12	32.25	8.15	0	5.25	24.82	9.96	5.25	0	6.88	11	170.564		525.3	2907.02	1313.61	10412.9	1905.77	840.618	4013.36	22472.1	343.882		1209.76	5433.79	5367.43	362.371		1617.38	11	1	1	4	4	7	16	8
55	TRUE	P15945|K1KB5_MOUSE	665.429	67.82	52.49	46.74	43.3	58.24	56.32	52.87	54.02	52.87	60.15	57.85	58.62	43.68	57.47	56.7	62.84	51.72	45.98	52.11	77	53802.9	1899.08		120865	981.715		1117.27	1124.36	32830.8	2413.99	1561.53	1810.04	5879.77	2079.7	4157.47	1850.35	3532.77	2699.49	10	252	354	236	503	330	489	420
1509	TRUE	Q8VCH0|THIKB_MOUSE	117.958	6.37	0	0	0	6.37	0	0	0	0	0	0	0	0	0	0	0	0	0	0	1				1102.26															1				2
666	TRUE	O09131|GSTO1_MOUSE	374.647	55	0	0	0	0	0	0	55	0	0	8.75	0	0	0	0	0	0	0	0	9							21735.5			1418.34									9							22
1304	TRUE	P70414|NAC1_MOUSE	195.279	2.37	2.37	0	0	2.37	2.37	2.37	2.37	2.37	2.37	2.37	2.37	0	2.37	2.37	0	2.37	0	2.37	2				859.565	262.104	607.927	2000.45	1378.33	1162.6	7049.78	1398.06		336.025	2585.91		303.422		1247.63	2	1			3	1	2	3
801	TRUE	Q9DBD0|ICA_MOUSE	313.61	11.71	0	3	7	6	0	0	6.14	3.14	3.14	4.86	4.86	1.57	3.14	1.57	0	1.57	1.57	4.86	7			1616.19	1902.18			4278.84	1445.94	635.592	1598.93	1212.29	4642.21	1057.58	232.968		111.479	156.173	1524.6	6		2	5	6			11
738	TRUE	Q64478|H2B1H_MOUSE	278.049	24.6	0	0	0	11.9	16.67	11.9	19.84	11.9	11.9	11.9	16.67	0	0	16.67	0	11.9	0	11.9	5				7431.3	1108.41	1389.84	44821.5	847.678	2690.4	5448.03	2036.12			2205.41		671.932		767.338	5				4	4	2	13
559	TRUE	O88531|PPT1_MOUSE	390.294	46.08	4.9	4.9	4.9	25.49	10.78	29.08	20.59	14.71	25.16	36.93	10.78	0	10.78	29.08	20.59	10.78	4.9	16.34	10	525.69	743.809	932.46	5670.6	655.563	9497.6	2502.13	3118.06	3750.53	26794.8	359.91		1094.17	11677.5	5151.71	880.301	661.09	3877.8	10	1	2	2	8	3	14	10
831	FALSE	O09106|HDAC1_MOUSE	104.774	1.24	0	0	0	0	0	0	0	0	1.24	0	0	0	0	0	1.24	0	0	0	1																			1
488	TRUE	P04943|KV6A9_MOUSE	372.891	55.14	15.89	15.89	18.69	42.06	18.69	26.17	18.69	18.69	39.25	26.17	42.06	0	18.69	18.69	34.58	0	15.89	18.69	9				2297.04											482.541				1	1	3	5	16	6	9	7
1510	TRUE	P63028|TCTP_MOUSE	134.63	7.56	0	0	0	7.56	0	0	7.56	0	0	7.56	0	0	0	7.56	0	0	0	0	1				804.771			366.783			1179.42				367.39					1				3			2
340	TRUE	A0A075B5P1|A0A075B5P1_MOUSE	432.797	65.55	23.53	33.61	36.97	49.58	27.73	52.1	50.42	36.97	23.53	50.42	36.97	36.13	33.61	23.53	41.18	36.97	48.74	41.18	14		460.049		3118.2	350.168	4852.6	7217.08	6703.41		9162.59	6039.3	896.425	247.752		2086.52	678.252	1413.76	2138.94	7	18	15	12	25	14	24	27
667	TRUE	P05533|LY6A_MOUSE	205.45	17.16	17.16	17.16	17.16	17.16	17.16	17.16	17.16	17.16	17.16	17.16	17.16	0	17.16	17.16	17.16	17.16	17.16	17.16	2	26812.3	15969.4	35418.4	104720	53614.2	127187	170699	105229	160748	120458	71702.9		168692	174358	99455.3	14512.4	31692.8	130122	2	16	7	16	30	28	37	39
1305	TRUE	O88786|I13R2_MOUSE	202.656	7.05	0	0	0	4.18	4.18	4.18	2.87	0	7.05	7.05	2.87	0	2.87	7.05	0	0	0	2.87	2				597.241	729.878	1236.66			767.179	1507.8	413.351		296.069	1371.8				512.687	2				1	2	2	1
1306	TRUE	Q8K4Z5|SF3A1_MOUSE	186.329	1.52	0	0	0	0.76	0	0.76	0.76	0	1.52	0.76	0	0	0.76	0	0	0	0	0	2																			1				2		1	1
286	TRUE	P97467|AMD_MOUSE	492.647	33.91	0	3.98	5.52	9.4	8.07	18.79	9.09	5.52	11.24	25.23	4.29	1.33	6.64	11.24	12.26	5.52	2.86	5.52	23		275.865	629.787	9975.13	9557.28	20426.1	5407.19	2329.29	8273.25	24239	3474.81	942.092	4033.14	11010.9	14191.8	1920.6	1417.79	3516.95	23		2	6	17	13	28	10
1176	TRUE	Q61792|LASP1_MOUSE	210.49	15.97	5.7	5.7	5.7	0	5.7	5.7	10.65	10.65	5.7	0	5.7	0	5.7	11.03	0	5.7	5.7	10.65	3	1135.39	645.843	321.07		834.603	527.843	1193.1	996.422	420.053		1266.59		1000.43	486.981		690.517	1372.57	1153.45	3	2	2	2		2	2	4
1511	TRUE	Q8BGP6|S2540_MOUSE	58.6032	1.78	0	0	0	0	0	0	0	0	0	0	0	0	0	0	1.78	0	0	0	1																			1
4	TRUE	P07724|ALBU_MOUSE	858.272	89.97	71.71	57.73	77.8	86.18	78.95	85.03	82.57	81.09	83.88	87.5	82.07	71.05	70.72	86.02	81.09	74.84	71.71	79.11	329	1.76061e+06	1.36147e+06	9281240	25542208	7327210	16851536	10597770	14925330	14894904	19603664	10234277	5435113	3.7193e+06	12436846	13971142	4.82623e+06	3.56275e+06	11120174	329	378	305	1342	2783	1169	2291	1411
668	TRUE	P23188|FURIN_MOUSE	361.232	20.3	11.6	11.6	6.81	11.98	5.04	5.04	6.81	9.71	12.61	9.71	6.94	1.77	14.38	7.31	11.98	5.04	6.81	9.84	9	4648.29	6953.19	5223	2625.65	2915.69	2559.77	8966.06	7078.04	6133.59	4149.55	3448.57		12916.7	4195.79	2532.35	2317.88	3657.77	4267.05	9	10	11	7	6	4	3	7
748	FALSE	A0A075B5L5|A0A075B5L5_MOUSE	331.809	46.02	15.04	43.36	30.97	43.36	43.36	46.02	43.36	15.04	46.02	46.02	30.97	12.39	30.97	43.36	30.97	15.93	30.97	30.97	6		1038.38	727.338	4706.24	1434.61	1773.33	3566.8		1708.84	5246.49	217.478	1082.18		1104.93	1372.52	632.678	445.088	728.33	3	1	8	5	12	6	11	6
1512	TRUE	P70206|PLXA1_MOUSE	76.8653	1.74	0	0	0	0	1.74	0	0	0	0	0	0	0	0	0	0	0	0	0	1																			1					1
1177	TRUE	Q64729|TGFR1_MOUSE	246.616	7.36	7.36	7.36	7.36	5.17	5.17	5.17	5.37	5.37	7.36	4.17	5.37	2.19	5.37	5.37	5.17	5.37	5.37	7.36	3	7540.19	7148.27	185368	8618.91	630840	548978	441840	694705	323235	3227.39	35498.8		355285	993.226	8152.78	305950	456064	485867	3	12	13	6	8	4	3	5
275	FALSE	P21129|P3_MOUSE	78.3654	1.27	0	0	0	0	0	0	0	0	0	0	0	0	1.27	0	0	0	0	0	1																			1
489	TRUE	Q02013|AQP1_MOUSE	372.777	60.59	32.34	7.43	19.7	32.34	19.7	57.99	19.7	19.7	32.34	49.81	19.7	0	19.7	23.42	19.7	7.43	43.49	19.7	11	1783.9	2687.77	2008.8	12959.7	6720.15	42622.1	12444.2	8938.69	19226.6	143372	2943.02		4282.99	53962.9	6242.95	2391.88	1130.98	7138.04	11	6	3	3	8	6	26	10
1307	TRUE	Q91VD9|NDUS1_MOUSE	141.459	6.6	0	0	0	0	0	0	0	0	0	6.6	0	0	0	0	0	0	0	0	2										169.012									2
607	TRUE	O35930|GP1BA_MOUSE	360.164	21.39	0	0	0	11.04	0	10.63	13.9	8.99	10.35	14.85	10.63	1.63	0	13.9	6.27	0	0	1.77	9				7513.92		5169.94	2545.94	666.264	5313.23	33021.9	4174.66			2897.78	1413.89				9				12		11	12
439	TRUE	A0A0A6YYE5|A0A0A6YYE5_MOUSE	392.138	70.59	25.21	11.76	26.05	47.9	26.05	25.21	26.05	47.06	38.66	28.57	35.29	21.85	25.21	26.05	47.06	15.13	36.13	44.54	10				2461.22				1087.47	2564.06		1810.45	247.075			6063.77		281.586	1570.6	3	12	18	20	18	22	15	17
1308	TRUE	C0HKE6|H2A1I_MOUSE	195.272	36.92	22.31	0	0	14.62	0	22.31	36.92	22.31	22.31	22.31	0	0	0	0	22.31	0	0	22.31	2	5084.1						4244.23			862.314									1	8			1		4	11
802	TRUE	Q8K2Q7|BROX_MOUSE	349.975	31.63	0	0	0	0	4.87	12.41	0	6.08	0	31.63	0	0	0	2.68	11.92	0	0	2.68	7					191.281	256.751				4043				368.514	180.22				7					1	5
1513	TRUE	Q8VEU1|Q8VEU1_MOUSE	73.0964	6.29	0	0	0	0	0	6.29	0	0	6.29	0	0	0	0	0	0	0	0	0	1									595.345										1						1
1051	TRUE	E9Q6L7|E9Q6L7_MOUSE	252.468	37.39	0	0	0	8.11	8.11	8.11	8.11	8.11	8.11	37.39	0	0	8.11	12.61	0	0	8.11	8.11	4																			2				2	2	2	3
608	TRUE	Q01721|GAS1_MOUSE	383.952	33.53	14.29	17.49	23.62	33.53	23.62	23.62	23.62	23.62	23.62	20.41	23.62	19.24	23.62	23.62	28.28	17.49	23.62	23.62	9	4677.03	4442.41	8370.33	12378.9	11351.2	16115.6	13364.2	12712.7	19828.6	14466.6	16872.3	7823.78	20219	21358.4	14783	9236.32	15361.1	21651.7	9	6	9	13	15	15	16	11
560	TRUE	Q91V08|CLC2D_MOUSE	304.909	31.4	13.53	13.53	13.53	19.32	13.53	6.28	19.32	19.32	13.53	12.08	13.53	7.25	13.53	13.53	18.36	20.77	13.53	13.53	5	65742.8	50008.9	32302.3	23386.3	19710	848.485	61736.9	59613.6	14019.8	3943.2	46568.6	8676.79	30917.8	11732.8	16168.2	74835	32844.7	51176.1	5	15	19	16	11	9	2	16
407	TRUE	Q61826|MADCA_MOUSE	435.781	38.27	19.01	12.84	12.84	35.06	24.44	30.86	30.37	30.37	37.78	15.56	21.73	13.83	19.01	24.94	24.44	21.73	19.01	30.86	14	7001.39	9855.29	5155.7	46448.5	11433.8	26295.7	23545.8	24801.8	37533.3	45505.5	14675.4	8034.26	11566.4	30242.8	29098.8	10792.1	8313.01	20165.3	14	16	10	10	38	19	24	26
1052	TRUE	O35188|X3CL1_MOUSE	249.36	8.86	4.56	4.56	4.56	7.09	7.09	7.09	4.56	7.09	7.09	7.09	7.09	7.09	7.09	7.09	8.86	7.09	4.56	7.09	4	13794.1	6767.16	16579.6	18783.3	8112.61	7891.39	6986.85	20223.3	12970.1	4509.49	24672.9	1916.42	8624.12	7967.78	7678.37	28217.7	12689.4	43213.3	4	6	6	9	10	7	9	6
148	TRUE	E9Q5I3|E9Q5I3_MOUSE	553.695	11.5	0	0	0	0	0	0	11.31	0	0.81	0	0	0.19	0	0	0	0	0	0	36							37484.7		312.642										34							70
669	TRUE	P05555|ITAM_MOUSE	362.63	13.62	0	0	0	0	0	0	13.62	0	0	0	0	0	0	0	0	0	0	0	9							8558.34												9							19
1178	TRUE	P35230|REG3B_MOUSE	217.007	29.14	0	0	0	0	0	0	0	0	0	29.14	0	0	0	0	10.29	0	0	0	3										6128.14					947.634				3
966	FALSE	Q9D1G1|RAB1B_MOUSE	236.992	18.91	5.47	5.47	5.47	5.47	5.47	5.47	9.45	5.47	5.47	18.91	5.47	5.47	5.47	18.91	5.47	5.47	5.47	5.47	3										601.706									2	1	2	2	2	2	2	3
1179	TRUE	E9Q5G3|KIF23_MOUSE	227.57	5.35	0	0	0	0	0	0	0	0	0	5.35	0	0	0	1.89	0	0	0	0	3										2108.21									3
1308	TRUE	C0HKE8|H2A1O_MOUSE	195.272	36.92	22.31	0	0	14.62	0	22.31	36.92	22.31	22.31	22.31	0	0	0	0	22.31	0	0	22.31	2	5084.1						4244.23			862.314									1	8			1		4	11
1053	TRUE	Q91Z53|GRHPR_MOUSE	256.036	21.34	7.62	0	0	7.62	0	0	0	0	0	10.06	7.62	0	0	3.66	0	0	0	0	4				400.498						1544.47									4	1			2
99	TRUE	Q61592|GAS6_MOUSE	596.116	66.47	31.16	28.49	37.09	39.76	33.53	50.59	44.21	39.32	44.21	45.7	39.76	28.49	41.1	37.98	47.18	25.22	34.12	37.09	47	45009.7	49913.8	52640.6	55929.6	88500.2	89700.6	99771.6	66858.1	126133	108957	49057.6	58130.3	99591.2	103351	95247.9	39098.1	64094.2	82754.4	47	56	60	57	61	82	84	77
106	TRUE	Q8BPB5|FBLN3_MOUSE	546.091	61.26	45.84	49.49	45.84	54.77	59.43	56.59	51.12	48.48	54.77	52.13	49.49	41.38	51.12	54.77	57.4	45.84	43.2	43.2	32	54069.6	44224.4	54387.8	192750	137011	319714	143056	111149	224364	529825	70049.2	79604.4	81319.9	173120	177656	44819.7	55766.6	79615.9	32	53	46	47	101	88	128	86
670	TRUE	P62880|GBB2_MOUSE	357.47	32.06	5.29	0	12.06	12.06	12.06	12.06	12.06	12.06	12.06	28.24	6.76	5.59	12.06	25	12.06	6.76	6.76	12.06	8	156.958		377.975	843.217	543.603	1671.84	3043.49	1274.91	680.517	11521.3			291.966	5098.19	1063.74			440.974	5	1		3	6	5	4	4
1514	TRUE	Q8QZT1|THIL_MOUSE	70.727	5.66	0	0	0	0	0	0	0	0	0	5.66	0	0	0	0	0	0	0	0	1										572.149									1
1309	TRUE	Q62288|TICN1_MOUSE	180.407	4.3	4.3	3.62	3.62	3.62	3.62	3.62	4.3	3.62	3.62	0	0	3.62	3.62	3.62	3.62	0	3.62	0	2	2973.04	1268.05	1998.96	366.028	1646.42	580.774	2630.41	510.014	821.52				1401.14	1035.92	638.628		819.417		2	5	2	2	1	2	3	3
440	TRUE	P11499|HS90B_MOUSE	423.435	30.52	5.52	0	3.04	3.04	1.24	0	18.51	1.66	1.66	15.75	0	0	4.83	16.99	0	0	1.24	1.24	14	675.265									1707.51				372.983					8	2		3	3	2		16
351	TRUE	A0A140T8M5|A0A140T8M5_MOUSE	423.995	51.3	18.26	24.35	18.26	24.35	18.26	18.26	24.35	24.35	18.26	18.26	18.26	37.39	24.35	24.35	32.17	19.13	24.35	18.26	13	1845.77	3632.97	9305.51	25473.5	7252.93	21840.2	11735	5638.23	17178.8	88134.9	9894.73	9314.1	3844.93	202534	6661.73	13874.5	8584.1	7147.47	10	7	9	10	18	9	12	12
1440	FALSE	Q9QX29|TRPC5_MOUSE	63.0409	0.62	0	0	0	0	0.62	0.62	0	0	0	0.62	0	0	0	0	0	0	0	0	1																			1					1	4
521	TRUE	P57780|ACTN4_MOUSE	403.558	22.48	0	0	0	3.07	0	4.28	10.2	2.41	2.41	19.52	1.1	0	0	6.03	1.32	0	0	2.41	12				448.286		285.324	1791.65			3281.83				717.053					6				3		6	11
1515	TRUE	O54909|RDH16_MOUSE	88.5873	8.52	0	0	0	0	0	0	0	0	0	8.52	0	0	0	0	0	0	0	0	1																			1
1516	TRUE	P97808|FXYD5_MOUSE	133	10.67	10.67	10.67	10.67	10.67	10.67	10.67	0	10.67	0	0	10.67	0	10.67	10.67	10.67	10.67	10.67	0	1	285.286	527.393	264.95					246.973							168.656	887.662			1	2	3	4	1	1	1
88	TRUE	Q60847|COCA1_MOUSE	616.124	19.29	5.03	3.88	6.06	8.08	8.62	10.1	9.78	10.16	10.45	13.11	5.99	8.75	8.56	10.77	11.09	7.12	7.98	8.33	54	29161.3	19946.5	27872.2	54729.8	50525.6	137420	102077	96908.5	113227	183689	36843.4	69550.6	50954.2	91807.5	79333.5	23277.4	37313.7	43720.6	54	32	26	36	36	49	61	67
267	TRUE	Q61207|SAP_MOUSE	498.166	42.55	4.67	9.87	4.67	17.77	7.9	19.39	19.93	14.18	20.11	17.24	10.41	4.85	16.88	12.57	18.49	4.67	7.9	11.85	23	3532.36	4681.69	3723.55	22460.1	4555.03	38792.7	80739.8	31938.9	43587.3	60774.2	23094.8	13245.7	69436.9	86277.5	39632	1612.26	9164.82	18386.9	23	4	8	4	22	6	30	36
4	FALSE	Q91V95|PTH2R_MOUSE	125.58	1.1	0	0	0	1.1	1.1	1.1	0	1.1	1.1	1.1	1.1	0	0	1.1	1.1	0	0	1.1	1																			1				2	1	2
1517	TRUE	P50283|CD7_MOUSE	128.599	5.71	5.71	0	0	5.71	0	0	0	0	0	5.71	5.71	5.71	0	0	0	0	0	0	1	599.404			384.182							440.964	614.32							1	1			1
268	TRUE	P07141|CSF1_MOUSE	464.201	32.07	7.61	7.25	12.5	21.2	10.14	13.59	20.29	17.03	23.19	23.37	12.68	7.25	12.5	12.68	10.51	10.51	12.32	12.68	20	8474.74	9881.04	9015.95	57956.1	9851.15	26342.4	230170	51924.5	66674.4	111953	51522.4	9065.6	23603.2	334700	23704.8	116369	10099.2	200151	20	9	10	11	26	7	17	22
1324	FALSE	A0A5F8MPY2|A0A5F8MPY2_MOUSE	134.159	16.52	0	0	0	16.52	0	0	0	0	0	0	0	0	0	0	0	0	0	0	1				882.083															1				3
671	TRUE	Q8VCR7|ABHEB_MOUSE	340.292	47.62	0	0	5.24	6.67	5.71	42.38	15.24	0	26.19	36.67	6.67	0	0	35.71	0	0	0	20.95	8				742.301		3061.31	879.954		714.205	13534				8642.27				129.494	8			1	2	1	13	3
1518	TRUE	P08121|CO3A1_MOUSE	99.1076	1.3	0	0	0	1.3	0	0	0	0	0	0	1.3	1.3	0	0	1.3	0	0	0	1				562.933							1004.4	2919.44							1				1
381	TRUE	P55014|S12A1_MOUSE	432.925	23.84	0	0	3.56	3.47	4.84	11.42	6.21	4.11	7.67	23.84	5.3	0	5.75	17.9	6.48	0	1	0	15			256.457	1416.59	4027.07	7169.13	931.337	350.702	4035.95	28253	1155.52		1551.16	10092.1	6507.28		309.422		15			2	6	6	16	4
1519	TRUE	Q9QZ10|ANX10_MOUSE	96.806	4.94	0	0	0	0	0	0	0	0	0	4.94	0	0	0	0	0	0	0	0	1										272.232									1
341	TRUE	Q9QZF2|GPC1_MOUSE	459.39	41.29	14	5.39	13.46	30.7	16.16	41.29	24.6	30.52	38.96	39.14	25.67	2.87	17.59	28.01	32.68	12.75	8.44	15.8	17	6970.14	5655.27	3700.62	18288	7451.62	17604	17326.4	15736.9	22649.9	42881.8	10779.5	1257.49	10374.4	19525.1	15712.6	9627.36	5168.96	14424.8	17	16	6	10	32	12	31	25
672	TRUE	Q61176|ARGI1_MOUSE	378.064	39.32	0	0	0	0	0	0	39.32	0	0	0	0	0	0	0	0	0	0	0	9							12291.8												9							15
352	TRUE	Q9JKF1|IQGA1_MOUSE	464.247	16.66	0	0	0	0	0	0	8.15	0	0	13.28	0	0	0	1.09	0	0	0	0	18							2273.91			11602.4				475.05					17							14
959	TRUE	P14427|HA14_MOUSE	300.633	20.92	13.32	6.79	3.53	3.53	3.53	6.25	14.95	10.05	12.77	6.25	10.05	0	3.53	3.53	3.53	6.25	3.53	3.53	5							4396.04												1	6	4	2	2	2	3	5
10	TRUE	O09043|NAPSA_MOUSE	770.282	79.47	56.8	66.11	61.81	71.6	61.58	73.51	69.21	67.54	73.03	75.66	70.41	49.16	67.54	66.11	71.6	60.62	59.9	66.59	174	719859	703360	968776	2.4827e+06	2215238	8222129	2250855	1.24662e+06	3.57177e+06	7.10071e+06	800680	827455	1.14822e+06	3266495	2.77893e+06	753896	636210	1.83455e+06	174	360	400	368	690	715	1420	678
280	FALSE	A0A0N4SVU1|A0A0N4SVU1_MOUSE	337.348	7.86	0	0	0	5.49	0	1.08	0	0	0	6.91	0	0	0	0	0	0	0	0	8				1543.71		475.213				3836.44									8				8		1
803	TRUE	P62748|HPCL1_MOUSE	351.227	48.19	0	0	0	26.42	6.22	41.45	48.19	13.47	41.45	41.45	14.51	6.22	27.46	48.19	11.4	6.22	0	41.45	7				3248.35	156.597	7478.16	4689.79	1624.01	5085.62	4733.48	1094.23	1190.84	3347.31	7202.35	1921.21	311.52		5331.61	7				7	1	12	13
890	TRUE	P19157|GSTP1_MOUSE	320.261	50.48	0	0	0	0	7.62	17.14	7.62	0	7.62	50.48	0	0	0	38.57	0	0	7.62	0	6							360.476		479.679	7223.89				4032.88					6					1	2	2
408	TRUE	Q8BHC0|LYVE1_MOUSE	411.616	15.41	15.41	15.41	15.41	15.41	15.41	14.15	15.41	15.41	15.41	14.15	15.41	15.41	15.41	14.15	15.41	15.41	15.41	15.41	11	352271	339957	458422	611684	673130	713826	1123024	986556	1.12719e+06	657012	956923	225123	1.18514e+06	1.16732e+06	486914	608894	646189	1.19245e+06	11	97	75	106	86	254	148	267
1054	TRUE	P97807|FUMH_MOUSE	241.452	18.74	0	0	0	0	0	0	0	0	0	18.74	0	0	0	0	0	0	0	0	4										3592.75									4
1310	TRUE	Q91WJ2|Q91WJ2_MOUSE	191.272	3.99	1.63	1.63	3.99	1.63	1.63	1.63	1.63	1.63	0	0	1.63	1.63	2.36	1.63	1.63	0	0	2.36	2			236.236															433.067	1	2	1	2	1	1	3	1
609	TRUE	E9Q1Z0|E9Q1Z0_MOUSE	357.349	12.83	6.51	0	2.79	4.28	2.04	2.04	10.41	2.04	5.02	0	0	0	1.67	0	4.28	0	0	2.04	9	201.292		441.56				1826.12		304.873										2	4		1	6	2	2	10
382	TRUE	P97384|ANX11_MOUSE	445.964	33	0	0	0	16.5	13.92	31.21	20.28	17.1	20.28	25.25	6.16	0	8.55	21.07	8.75	0	6.36	11.13	16				5434.4	2036.06	18436.9	5515.46	3042.15	8627.32	30570.8	675.045		297.657	15263.1	1968.02			1641.9	15				15	11	34	12
960	TRUE	O09044|SNP23_MOUSE	250.83	30.95	0	0	0	17.14	0	12.86	17.14	0	9.05	26.19	0	0	0	17.14	0	0	0	0	4				2949.39			386.515		1356.04	3162				629.036					4				3		2	4
804	TRUE	Q8VCP9|CLC14_MOUSE	322.425	19.61	6.75	3.92	3.92	3.92	3.92	11.76	3.92	3.92	9.37	11.55	6.75	0	11.76	14.6	0	3.92	11.76	3.92	7	773.679	687.892	464.649	842.606	1550.68	7479.61	2677.25	1835.27	2140.44	3747.34	1475.51		1623.03	8490.18		1199.7	1538.79	1879.07	7	2	2	3	2	3	5	3
738	TRUE	Q8CGP1|H2B1K_MOUSE	278.049	24.6	0	0	0	11.9	16.67	11.9	19.84	11.9	11.9	11.9	16.67	0	0	16.67	0	11.9	0	11.9	5				7431.3	1108.41	1389.84	44821.5	847.678	2690.4	5448.03	2036.12			2205.41		671.932		767.338	5				4	4	2	13
1481	FALSE	Q5GH64|XKR7_MOUSE	70.1747	1.03	0	0	1.03	0	1.03	1.03	0	0	1.03	0	0	0	0	0	1.03	1.03	0	0	1																			1			2		3	1
1311	TRUE	P12787|COX5A_MOUSE	178.294	31.51	0	0	0	10.96	0	0	0	0	0	20.55	0	0	0	0	0	0	0	10.96	2				188.239						1959.87									2				2
1520	TRUE	Q9Z2X1|HNRPF_MOUSE	115.43	4.1	0	0	0	0	0	0	4.1	0	0	0	0	0	0	0	0	0	0	0	1							264.496												1							2
1055	TRUE	A0A0B4J1H6|A0A0B4J1H6_MOUSE	282.403	52.5	0	21.67	21.67	41.67	32.5	52.5	32.5	21.67	52.5	52.5	41.67	0	32.5	32.5	41.67	12.5	21.67	41.67	4		61.0153	1246.59	3200.28	1130.89	1667.68	1554.52	669.253	2959.3	921.001	1345.05		1325.3	1242.65	3442.5	124.685	842.624	1633.4	2		3	4	8	8	7	6
835	FALSE	Q641P0|ARP3B_MOUSE	131.629	2.63	0	0	0	0	0	0	2.63	0	0	2.63	0	0	0	2.63	0	0	0	0	1							175.059			1357.23									1							2
1521	TRUE	P80317|TCPZ_MOUSE	113.387	3.95	0	0	0	0	0	0	0	0	0	3.95	0	0	0	0	0	0	0	0	1																			1
269	TRUE	Q9WTR5|CAD13_MOUSE	488.817	29.83	17.93	18.63	14.01	15.13	13.73	13.73	23.67	19.33	15.55	15.13	16.81	14.71	16.95	15.41	16.95	14.01	14.01	15.41	22	115384	88502.8	55296.2	78946.5	44756.6	46692.4	150032	197062	126988	140121	181377	79312.7	73840	70443.2	56382.9	98571.1	75862.7	92308.3	22	41	38	21	29	26	23	40
1522	TRUE	P08923|LTK_MOUSE	123.629	0.68	0	0	0	0	0	0	0	0	0	0	0	0	0	0	0	0	0	0.68	1																			1
805	TRUE	Q3UP87|ELNE_MOUSE	335.835	44.91	0	0	0	0	0	0	44.91	0	3.77	6.04	0	0	0	0	0	0	0	0	7							15357		641.978										7							15
961	TRUE	Q9CQ86|MIEN1_MOUSE	296.445	50.43	18.26	9.57	18.26	24.35	18.26	34.78	34.78	34.78	34.78	50.43	24.35	24.35	18.26	34.78	40.87	18.26	34.78	18.26	5	2714.64	512.795	2171.46	20422.8	7648.29	25297.7	12771	8131.06	22165.6	44517.8	4688.38	2229.13	4758.26	12321.1	17937.4	4022.31	2545.8	7638.53	5	4	2	5	7	6	12	6
1180	TRUE	B2RU80|PTPRB_MOUSE	229.261	2.05	0	0	0	0.75	0.75	1.3	1.3	0.75	1.3	1.5	0	0	0.75	0.75	0	0.75	0.75	0.75	3					1335.39	2086.44	2323.04	493.303	2824.54	3357.88			455.054	760.912		867.899	197.772	429.66	3				1	2	5	5
962	TRUE	Q08879|FBLN1_MOUSE	276.171	10.35	0	0	0	2.7	0	5.67	0	0	0	8.79	0	0	0	0	4.11	0	0	2.7	5						2041.88				3186.87					53.1632				5				2		4
561	TRUE	P62259|1433E_MOUSE	367.094	29.02	11.37	11.37	11.37	8.63	11.37	16.08	29.02	16.08	16.08	29.02	3.92	0	11.37	20.39	8.63	3.92	11.37	11.37	9	294.247		1293.02	294.264		657.028	5216.01	161.794	2484.5	11261.1			1273.08	6960.53				3124.42	8	5	3	4	3	4	7	12
739	TRUE	Q9WUP0|RAMP2_MOUSE	344.871	22.75	16.4	16.4	22.75	21.16	16.4	16.4	16.4	21.16	16.4	22.22	16.4	0	22.75	22.75	16.4	22.75	16.4	22.75	7	1225.77	2286.97	8596.57	6600.78	3033.88	5642.17	3551.93	3741.13	6329.58	2130.46	4170.39		8733.6	7503.14	2330.82	3136.37	3520.88	18872.9	7	3	3	11	6	4	5	5
1312	TRUE	Q8R105|VP37C_MOUSE	107.211	10.51	0	0	0	4.83	0	0	0	0	0	5.68	0	0	0	0	0	0	0	0	2										943.1									2				1
1181	TRUE	O09172|GSH0_MOUSE	231.587	17.15	0	0	0	0	0	5.84	5.84	0	0	17.15	0	0	0	5.84	0	0	0	0	3						175.393	444.668			1463.16									3						1	2
1313	TRUE	P01650|KV5AH_MOUSE	182.071	25	0	0	0	10.19	0	14.81	0	0	0	10.19	0	10.19	0	0	0	0	0	0	2						738.009													1				1		2
1314	TRUE	Q9WV91|FPRP_MOUSE	178.672	2.39	0	1.14	1.25	1.25	1.25	0	1.25	0	1.25	0	0	0	0	0	0	0	0	0	2			200.208		353.825		888.548		942.29										2		1	1	1	2		2
1523	TRUE	Q9JHU4|DYHC1_MOUSE	111.394	0.34	0	0	0	0	0	0	0	0	0	0	0	0	0	0.34	0	0	0	0	1																			1
1056	TRUE	Q8VHY0|CSPG4_MOUSE	248.264	1.72	0.69	1.12	0.69	0.69	0.69	0	1.12	0.69	0.69	1.29	0.69	0	1.12	0.69	0	0.69	0.69	0.69	3	400.615	263.652	741.065	827.889	541.537		1496.72	987.102		1025.68	978.58		1314.11	680.491			598.899	1577.8	3	2	3	2	3	2		3
1524	TRUE	Q9JI18|LRP1B_MOUSE	65.1091	0.65	0	0	0	0	0	0	0	0	0	0.65	0	0	0	0	0	0	0	0	1										1412.34									1
1525	TRUE	P70349|HINT1_MOUSE	107.427	19.84	0	0	0	0	0	0	0	0	0	19.84	0	0	0	0	0	0	0	0	1										292.702									1
673	TRUE	P12815|PDCD6_MOUSE	380.942	61.78	0	0	0	56.02	31.94	56.02	53.93	26.18	56.02	61.78	47.64	0	20.94	61.78	40.31	26.7	0	26.7	9				16509.9	3150.4	23603.6	11374.4	4297.43	15450.6	37728	6383.66		1071.6	17407.8	11736	1236.97		4585.59	9				14	8	16	11
1526	TRUE	P59383|LRRN4_MOUSE	57.8006	2.73	0	0	0	0	0	0	0	0	0	2.73	0	0	0	0	0	0	0	0	1																			1
674	TRUE	A0A0B4J1J1|A0A0B4J1J1_MOUSE	338.819	39.13	22.61	35.65	39.13	35.65	39.13	35.65	35.65	35.65	35.65	35.65	39.13	10.43	22.61	35.65	35.65	36.52	35.65	35.65	7		721.156	3471.48	2910.25	5011.6	965.019	635.931	4715.69	5453.54	13001.3	24735			1726.89	5329.53	4199.82	1222.25	5964.73	4	8	8	11	10	18	15	11
1527	TRUE	Q3U2C5|RN149_MOUSE	134.14	4.57	0	0	0	4.57	0	4.57	0	0	0	4.57	0	0	0	4.57	0	0	0	0	1				337.073										378.662					1				1		1
1528	TRUE	Q3UHD6|SNX27_MOUSE	93.0925	1.11	0	0	0	0	0	0	1.11	0	0	0	0	0	0	0	0	0	0	0	1																			1							2
184	TRUE	Q8BFZ3|ACTBL_MOUSE	503.421	39.36	18.35	21.28	23.14	21.54	21.28	19.95	27.13	18.62	18.35	27.93	18.88	19.15	18.35	23.14	21.01	21.28	23.14	18.35	26		82923	4976.18		201588	12861.1	25271.9			201937				30963.7	41470.5	70912.2	10382.4		2	23	22	24	29	27	31	76
990	FALSE	P01794|HVM25_MOUSE	278.243	27.64	13.01	13.01	25.2	15.45	13.01	27.64	15.45	13.01	15.45	13.01	15.45	13.01	13.01	13.01	13.01	13.01	13.01	13.01	4			3896.33			5149.86													1	4	4	6	7	6	5	5
1529	TRUE	Q99J99|THTM_MOUSE	132.686	9.09	0	0	0	0	0	0	9.09	0	0	9.09	0	0	0	9.09	0	0	0	0	1							359.226			2795.04				1518.41					1							1
963	TRUE	Q9DCV7|K2C7_MOUSE	285.88	9.85	2.41	0	0	5.03	2.41	2.41	7.22	2.41	2.41	2.63	0	0	0	0	4.6	0	0	2.41	5							1870.28			918.152					104.064				2	1			6	2	2	5
1530	TRUE	Q99KQ4|NAMPT_MOUSE	134.196	4.07	0	0	0	0	0	0	0	0	0	4.07	0	0	0	4.07	0	0	0	0	1										314.571				438.484					1
287	TRUE	Q80T19|HEPC2_MOUSE	439.499	30.12	30.12	30.12	20.48	20.48	20.48	20.48	30.12	20.48	30.12	30.12	30.12	30.12	30.12	30.12	20.48	20.48	30.12	30.12	14	607494	488516	234423	368465	412384	258050	438678	428473	514357	414710	565422	744958	603088	442749	259612	549788	551558	567910	14	62	37	28	21	46	27	52
1158	FALSE	Q3ULJ0|GPD1L_MOUSE	135.032	3.13	0	0	0	0	0	3.13	3.13	0	3.13	3.13	0	0	0	3.13	0	0	0	0	1						587.694	527.124			2148.69				801.622					1						2	2
845	FALSE	J3QK03|J3QK03_MOUSE	240.467	36.36	16.16	25.25	25.25	27.27	25.25	16.16	0	16.16	27.27	16.16	16.16	0	16.16	16.16	27.27	16.16	16.16	36.36	3				647.871											3508.18			901.304	1	3	3	5	4	2	2
1182	TRUE	Q62523|ZYX_MOUSE	223.371	9.93	0	0	0	0	0	0	9.93	0	0	0	0	0	0	0	0	0	0	0	3							1914.35												3							6
610	TRUE	A0A075B5V7|A0A075B5V7_MOUSE	374.804	59.18	30.61	33.67	30.61	33.67	30.61	59.18	30.61	33.67	33.67	43.88	16.33	16.33	30.61	27.55	16.33	16.33	28.57	30.61	9		2687.89		12329.5		23838.7		4391.17	14644.5										1	8	11	12	5	9	15	11
369	FALSE	Q9WU65|GLPK2_MOUSE	101.165	2.35	0	0	0	0	0	0	0	0	0	2.35	0	0	0	0	0	0	0	2.35	1																		336.012	1
111	TRUE	P01667|KV3AF_MOUSE	528.138	76.58	53.15	73.87	53.15	76.58	53.15	53.15	75.68	76.58	76.58	75.68	76.58	72.07	53.15	53.15	76.58	76.58	52.25	76.58	28	8758.83	1453.17	14252.8	42426.7	2987.64	1464.59	4296.84	8536.84	19792.8	15606	10161.2		512.595	2258.04	10218.6	2605.06	1104.92	27660	5	68	67	59	107	61	67	92
1183	TRUE	Q9EQU5|SET_MOUSE	244.083	12.8	0	0	0	0	0	0	12.8	0	0	4.5	0	0	0	0	0	0	0	0	3							4815.5												3							7
507	FALSE	A6ZI47|A6ZI47_MOUSE	238.012	12.36	0	0	3.85	0	0	0	7.42	3.85	0	8.52	0	0	3.85	3.85	0	3.85	0	0	3			307.905				1389.12	1631.34		804.668			991.293			617.857			3			2				3
1531	TRUE	Q8BFR5|EFTU_MOUSE	120.582	4.2	0	0	0	0	0	0	0	0	0	4.2	0	0	0	0	0	0	0	0	1										430.444									1
522	TRUE	P52760|RIDA_MOUSE	368.891	80	33.33	14.07	25.93	72.59	59.26	80	51.85	59.26	51.85	44.44	41.48	8.15	33.33	52.59	52.59	52.59	33.33	52.59	8	3721.24	378.675	2283.64	48257.8	16464.5	75182.4	32431.2	24772.8	49828.8	87928.8	4244.39	634.894	2654.14	55267.3	25986.3	13728.8	2968.25	22029.7	8	8	2	3	18	15	31	14
1057	TRUE	P16092|FGFR1_MOUSE	283.32	5.47	5.47	3.89	3.89	3.77	3.89	3.77	3.89	3.89	3.89	3.89	3.77	0	3.89	5.47	1.46	3.89	3.89	3.89	4	4645.54	2239.8	3535.05	1205.42	3800.01	1156.78	7054.69	3583.1	5097.56	5438.99	2808.69		7252.93	10902.1	433.617	4108.58	3609.43	6333.93	4	16	10	8	3	12	3	10
1532	TRUE	P28653|PGS1_MOUSE	104.822	2.71	0	2.71	0	0	0	0	2.71	0	0	0	0	0	0	0	0	2.71	0	0	1																244.757			1		1					1
441	TRUE	A0A075B5J7|A0A075B5J7_MOUSE	377.945	71.55	37.07	24.14	26.72	26.72	39.66	24.14	37.07	58.62	39.66	52.59	58.62	37.07	24.14	26.72	71.55	39.66	24.14	56.03	9	5196.69	5429.51	11099.6	1795	12812.2	3788.13	8586.17	21679	14444.4	13245.6	35437	9379.46	2210.07	1466.46	27282.1	7810.58	1428.93	6608.09	9	8	8	15	6	14	5	12
1533	TRUE	Q8K4L4|POF1B_MOUSE	82.0847	1.87	0	0	0	1.87	0	0	0	0	0	0	0	0	0	0	0	0	0	0	1				840.608															1				1
1534	TRUE	P68037|UB2L3_MOUSE	98.4574	14.29	0	0	0	0	0	14.29	0	0	14.29	14.29	0	0	0	14.29	0	0	0	0	1										476.514				138.4					1						1
806	TRUE	P70274|SEPP1_MOUSE	324.766	19.47	0	0	6.32	11.05	11.05	19.47	16.84	16.84	14.74	19.47	12.11	0	12.11	16.84	0	4.74	5.79	12.11	6				3615.76	2063.52	15951.3	10363.3	4372.15	5767.09	31650.1	1484.99		2023.92	12523.7				2065.34	6			1	3	3	10	11
612	TRUE	P97333|NRP1_MOUSE	383.727	15.71	1.63	1.63	4.98	6.07	1.63	1.63	5.42	8.02	1.63	5.96	3.68	2.38	2.93	5.42	3.36	2.93	5.96	9.97	10	556.658	775.559	579.761	1284.61	882.09		1181.94	1831.19	905.154	1527	286.489	476.325	1364.24	561.949	920.874	325.157	1296.3	2083.98	10	3	3	5	5	2	1	4
1535	TRUE	Q9D1H9|MFAP4_MOUSE	136.733	7	7	7	7	7	7	7	7	7	7	7	7	0	7	7	7	7	0	7	1				758.502	1311.65	3084.65	1697.07	326.692	2284.08	1057.99			2257.13	6769.37	399.601	273.712		706.107	1	2	1	2	2	3	2	3
1536	TRUE	Q80SY3|VA0D2_MOUSE	99.2039	5.14	0	0	0	0	0	0	0	0	0	0	0	0	0	5.14	0	0	0	0	1																			1
807	TRUE	Q7TSK7|ATL2_MOUSE	316.489	12.12	0	0	0	2.3	0	1.36	2.19	3.76	9.2	2.19	2.19	0	5.85	2.3	2.19	2.19	0	10.97	7						334.535	604.52	774.859	2389.97	247.807	473.493		1990.15	165.027	413.845	354.7		5787.73	7				2		1	2
1276	FALSE	A0A087WR49|A0A087WR49_MOUSE	133.954	15.18	0	0	0	0	0	0	15.18	0	0	0	0	0	0	0	0	0	0	0	1							543.622												1							2
256	TRUE	A2AEP0|OBP1B_MOUSE	451.821	57.31	36.84	42.69	36.84	51.46	45.61	57.31	57.31	57.31	45.61	57.31	51.46	25.73	45.61	51.46	57.31	51.46	45.61	36.26	15	16724.6	24309.1	28226.7	175323	79580.9	276667	227097	110784	166996	502387	153245	15531.8	100099	183121	264814	84868.1	37966.6	23185.3	15	10	18	18	55	33	58	52
808	TRUE	P52800|EFNB2_MOUSE	309.978	22.02	6.85	0	0	22.02	14.88	14.58	14.88	19.35	19.35	19.35	22.02	6.85	14.58	19.35	14.58	14.58	0	17.26	5				5098.68	528.942	1973.82	5336.45	5943.02	8561.62	18315.7	10225.9	472.265	2796.39	5321.54	1572.06	1026.76		2514.24	5	1			8	3	4	8
1537	TRUE	Q3LRV9|TRML4_MOUSE	98.0294	5.7	0	0	0	5.7	0	0	5.7	5.7	0	0	0	0	0	0	0	0	0	0	1				89.3911				262.055											1				1			1
523	TRUE	O88968|TCO2_MOUSE	363.028	41.4	0	0	0	11.4	0	11.4	11.4	5.58	14.65	41.4	5.58	0	0	5.58	8.37	5.58	0	0	9				2571.44		4768.11	2303.93	1183.58	4405.08	38197.7	672.561			2614.87	2167.42				9				3		4	3
353	TRUE	Q00993|UFO_MOUSE	465.384	22.3	9.91	7.32	5.63	22.3	10.25	19.03	16.55	17.23	20.16	18.81	12.5	1.8	10.81	12.5	14.98	9.12	9.57	16.55	18	28841.3	2057.48	2444.76	58324.3	7632.94	55422.3	62476.8	71066.1	29808.3	32389.7	41794	1867.68	11028.4	24637.2	60616.8	5755.8	25961.6	56486	18	9	7	6	34	12	26	20
964	TRUE	Q8K482|EMIL2_MOUSE	212.364	7.17	0	0	0	1.58	0	0.84	4.47	1.58	1.58	3.07	1.58	0	1.58	1.58	0	0	0	2.79	5				319.946			806.329	180.745	246.629	996.651	732.115		134.385	389.58				161.193	5				2		1	3
809	TRUE	P62962|PROF1_MOUSE	324.585	57.14	0	0	0	0	0	0	57.14	10	0	10	0	0	0	18.57	0	0	0	0	6							11592.6			1930.18				602.834					6							15
1315	TRUE	Q9Z0K7|SLUR1_MOUSE	199.63	30.91	18.18	30.91	0	0	0	0	30.91	0	12.73	30.91	0	0	30.91	30.91	0	0	18.18	0	2	492.016	778.546					773.429			630.012			608.153	1743.13					2	1	3					3
1316	TRUE	Q91ZV0|MIA2_MOUSE	93.4576	2.29	0	0	0	0	0	0	0	1.36	0	0	0	0	0	0.93	0	0	0	0	2								440.095											2
121	TRUE	P10605|CATB_MOUSE	564.688	78.47	54.57	49.26	50.44	62.54	61.06	74.04	55.46	59.59	62.24	62.54	56.05	34.81	65.49	73.16	59.88	50.44	55.16	62.54	36	81104.8	59935.3	116641	306262	185661	373558	169370	119324	314176	515612	145688	87829	154593	258087	239205	82355.1	104875	151518	36	44	49	55	101	74	110	65
345	FALSE	Q63836|SBP2_MOUSE	438.456	46.61	0	0	0	6.14	3.81	16.95	16.95	3.81	13.14	27.75	3.81	23.73	0	40.25	14.41	0	0	13.98	17				1965.02	950.371	1555.51	2432.49	2421.05	533.345	10087.9		17316.1		12758.3	3588.55			1798.93	17				2	1	10	10
134	FALSE	P68134|ACTS_MOUSE	524.1	63.66	33.69	29.71	35.81	35.54	23.61	20.16	43.77	53.05	31.3	34.48	30.77	26.26	37.14	34.48	23.61	37.14	38.46	34.48	30	12324.5	9446.78	19611.6	31515.5	32933.3	39159.4	184469	54014	48893.7	130493	34620.9	20826.9	29475.8	98048.2	21668.1	19445.8	22921.1	33367.8	12	42	33	52	45	46	40	100
1538	TRUE	P58242|ASM3B_MOUSE	125.364	3.51	0	0	0	0	0	0	0	0	0	0	0	3.51	0	0	3.51	0	0	0	1												390.725							1
1058	TRUE	Q9D0K2|SCOT1_MOUSE	247.589	12.88	0	0	0	0	0	0	0	0	0	12.88	0	0	0	0	0	0	0	0	3										4105.13									3
613	TRUE	A0A0B4J1H7|A0A0B4J1H7_MOUSE	389.85	59.17	20	30.83	20	52.5	32.5	52.5	52.5	32.5	52.5	59.17	32.5	23.33	52.5	52.5	52.5	20	20	59.17	10	3941.88	5149.41	6543.04	13850	6925.32	19350.2	8901.79	9185.12	12774	51625.3	3901.78	1906.85	5864.62	13325.4	5089.41	3422.08	4205.67	7074.34	6	5	5	6	8	7	20	9
1539	TRUE	Q9DBJ3|BI2L1_MOUSE	61.1669	3.7	0	0	0	0	0	0	0	0	0	3.7	0	0	0	0	0	0	0	0	1										394.447									1
675	TRUE	A0A075B5R1|A0A075B5R1_MOUSE	319.412	47.86	35.04	35.04	35.04	35.04	35.04	35.04	25.64	35.04	35.04	35.04	25.64	16.24	35.04	35.04	38.46	25.64	35.04	35.04	6	1235.09	3132.07	3005.37	8982.89	4244.18	9891.82	3303.96		8074.76	6923.46			2100.58	3968.9	5352.12	495.841	612.671	863.086	2	13	13	14	26	20	22	14
1317	TRUE	Q07813|BAX_MOUSE	186.8	17.19	0	0	0	0	0	0	0	0	0	17.19	0	0	0	0	0	0	0	0	2										2741.79									2
1318	TRUE	Q1ERP8|CLM9_MOUSE	203.426	8.46	0	0	0	0	0	8.46	0	0	3.93	8.46	3.93	0	0	0	0	0	3.93	0	2						812.342			604.134	3822.4	678.744						203.504		2						4
270	TRUE	P18761|CAH6_MOUSE	486.288	61.2	20.19	23.97	29.34	49.53	23.97	23.97	29.34	41.96	46.69	41.01	49.53	48.9	38.17	46.69	49.53	41.96	17.67	25.55	21	3658.84	12183.8	23043	32713.8	5124.31	17727.7	17037.5	12970.5	22663.2	67166.3	29620	306126	17935.3	75615.5	58424.6	18748.2	2631.19	3975.46	21	9	27	30	26	13	17	23
1540	TRUE	P62071|RRAS2_MOUSE	102.746	5.88	0	0	0	0	0	0	0	0	0	5.88	0	0	0	0	0	0	0	0	1										611.148									1
1059	TRUE	A0A075B5T2|A0A075B5T2_MOUSE	242.23	40.68	13.56	13.56	13.56	29.66	13.56	29.66	0	13.56	29.66	24.58	13.56	0	13.56	13.56	13.56	13.56	13.56	13.56	3																			1	3	2	4	4	1	5
127	TRUE	P70441|NHRF1_MOUSE	529.395	59.15	33.8	31.27	46.48	43.94	50.42	43.94	50.42	50.42	43.94	50.42	40.28	49.58	50.42	53.24	36.62	36.34	46.76	50.42	28	25548.3	17632.1	47282.2	98935.9	108171	154759	338382	172079	188429	260989	70081.4	179269	136208	311115	62193.8	47052.7	86130.4	171258	28	27	22	33	54	59	61	104
1541	TRUE	O08749|DLDH_MOUSE	102.983	3.73	0	0	0	0	0	0	0	0	0	3.73	0	0	0	0	0	0	0	0	1										1695.3									1
409	TRUE	P26350|PTMA_MOUSE	433.965	53.15	30.63	48.65	32.43	28.83	41.44	30.63	41.44	19.82	32.43	41.44	0	35.14	32.43	30.63	30.63	0	21.62	0	15	2247.41	1664.43	1866.44	982.013	3769.02	638.371	8868.73		1947.76	6863.34		1081.36	1495.07	964.157	828.531		139.78		15	14	13	16	7	16	4	24
1542	TRUE	P09813|APOA2_MOUSE	134.17	9.8	9.8	0	9.8	9.8	0	0	0	0	0	9.8	0	0	0	0	0	0	0	0	1	385.505		727.381	1075.45						605.05									1	1		2	2
219	TRUE	P0DP28|CALM3_MOUSE	420.838	71.81	45.64	47.65	70.47	68.46	61.74	71.81	61.74	61.74	67.79	61.74	43.62	51.01	70.47	61.74	53.69	70.47	61.74	68.46	12	22155.4	9708.63	15607.1	55170.4	11201.6	37050.7	20663.6	14407.6	24588.1	9534.5	7087.28	19734.9	29306.7	13459.8	14683.2	39814.4	17000.9	48415.2	8	16	10	10	35	11	21	17
1308	TRUE	Q8CGP5|H2A1F_MOUSE	195.272	36.92	22.31	0	0	14.62	0	22.31	36.92	22.31	22.31	22.31	0	0	0	0	22.31	0	0	22.31	2	5084.1						4244.23			862.314									1	8			1		4	11
1543	TRUE	Q9QXE0|HACL1_MOUSE	102.623	4.13	4.13	0	0	4.13	0	0	4.13	0	0	0	0	0	0	0	0	4.13	0	0	1	212.771			2267.99															1	2			7			1
1060	TRUE	P22272|IL6RA_MOUSE	268.184	14.78	0	0	0	3.04	0	3.04	5.65	0	10.22	12.17	0	0	0	2.61	0	0	0	0	4						765.233	222.069		595.332	4061.84				643.391					4				2		2	3
160	TRUE	Q9R098|HGFA_MOUSE	544.833	36.75	17.61	16.23	19.75	30.02	21.9	29.86	27.11	27.26	30.93	23.28	30.17	16.85	22.36	21.75	33.54	20.98	22.36	22.97	33	23210.9	17714.6	28392.1	56545	38850.8	67842.9	54950.3	38547.6	87945.4	76753.7	47126.3	22913.7	100803	121538	50642.2	26633.9	64627.8	83639	31	19	22	25	50	28	51	32
1319	TRUE	E9QPZ2|E9QPZ2_MOUSE	195.391	20.43	11.83	11.83	0	0	11.83	0	11.83	11.83	11.83	11.83	0	20.43	11.83	0	11.83	0	11.83	0	2	2612.67	1773.87			1672.89		928.961	792.448	2413.56	2708.52		4295.63	1121.2		525.045		1026.11		2	1	2			1		1
891	TRUE	P15532|NDKA_MOUSE	285.228	46.05	11.18	11.18	11.18	11.18	11.18	11.18	39.47	11.18	11.18	30.26	11.18	11.18	11.18	17.11	11.18	11.18	11.18	17.11	5							154.366			1466.58									3	2	6	4	6	7	6	13
1308	TRUE	C0HKE2|H2A1C_MOUSE	195.272	36.92	22.31	0	0	14.62	0	22.31	36.92	22.31	22.31	22.31	0	0	0	0	22.31	0	0	22.31	2	5084.1						4244.23			862.314									1	8			1		4	11
128	TRUE	Q9WUU7|CATZ_MOUSE	548.319	70.26	44.77	49.67	56.21	45.1	41.5	49.35	44.77	54.9	60.46	54.58	61.44	28.43	41.18	37.58	44.12	43.79	37.58	54.9	33	80012.2	73483.4	105763	122808	96633.1	116940	140764	116316	147657	218492	169845	55880.6	106782	139043	101691	88919.7	103368	168934	33	44	42	55	74	51	65	64
524	TRUE	O89017|LGMN_MOUSE	416.63	43.45	20.23	12.18	24.14	21.61	24.83	27.82	21.61	21.61	24.83	24.83	13.79	0	25.29	34.02	23.22	17.01	13.79	17.7	12	1394.56	1700.62	4918.89	6672.67	7567.39	18469.9	6141.24	3785.87	13423.8	25547.1	2462.83		5200.95	22769.5	10476.8	1963.36	1596.8	6608.48	12	10	7	10	13	12	17	12
1320	TRUE	Q8K094|Q8K094_MOUSE	132.436	4.17	4.17	4.17	0	0	4.17	0	0	0	0	0	4.17	4.17	4.17	4.17	4.17	0	4.17	4.17	1	523.784	394.606			600.862						816.878	2171.31	560.033	362.901	235.294		437.964	1380.95	1	1	1			3
91	TRUE	P21614|VTDB_MOUSE	604.402	70.8	48.74	49.16	49.58	60.08	36.13	40.34	57.14	53.36	50.84	64.92	48.53	22.27	44.96	50.42	45.17	37.82	38.87	51.26	49	23708.6	25577.9	29853.2	53785.3	8921.78	14706.5	51345	28247.1	29978.2	199821	18904.5	13205	23123	24728.4	31797.4	12306.6	15191.2	18961.9	49	40	53	52	59	27	33	45
1544	TRUE	A6H584|CO6A5_MOUSE	82.1002	0.64	0	0	0	0	0	0	0.64	0	0	0	0	0	0	0	0	0	0	0	1																			1							1
203	TRUE	Q3U962|CO5A2_MOUSE	510.464	18.04	5.21	11.89	7.95	8.42	6.48	7.75	14.7	15.23	12.36	7.41	10.55	7.62	6.75	11.02	9.15	7.68	8.22	7.08	25	10216.3	26199.5	17046.3	20008.5	8857.82	16669.5	341303	190142	555862	15751.9	269970	6950.46	21112.7	27705.2	14051.5	18089.7	12970.9	21089.5	25	15	32	25	19	16	20	34
383	TRUE	Q9D8B7|JAM3_MOUSE	454.658	41.94	14.84	14.52	18.06	24.52	29.35	37.42	17.42	20.65	27.74	20.65	14.52	12.26	26.77	15.81	19.68	8.71	19.68	19.03	17	4130.84	2695.79	5926.11	13088.8	11157.5	25209.8	7600.24	6497.37	13084.7	21875.2	1894.8	96496.8	9162.65	12906.5	3787.18	1820.41	8102.81	7511.47	17	8	9	10	14	19	27	9
676	TRUE	P01844|LAC2_MOUSE	325.238	67.31	33.65	33.65	48.08	67.31	33.65	67.31	67.31	67.31	67.31	67.31	67.31	47.12	33.65	48.08	67.31	33.65	33.65	50.96	6						863.423	430.025	283.618		733.146					241.341				1	11	9	10	15	6	11	10
810	TRUE	A0A075B5W1|A0A075B5W1_MOUSE	320.336	49.57	11.97	11.97	11.97	24.79	11.97	49.57	28.21	12.82	28.21	36.75	0	0	28.21	20.51	16.24	0	10.26	11.97	6																			1	3	4	4	3	5	10	6
740	TRUE	Q80X76|SPA3F_MOUSE	323.09	6.07	6.07	6.07	6.07	6.07	6.07	6.07	6.07	6.07	6.07	6.07	6.07	5.39	6.07	6.07	6.07	6.07	3.37	3.37	6	1846.92	3794.83	5846.78	3932.05	1572.71	1264.95	5278.55	8943.38	2525.56	4830.31	1933.79	1443.73	1622.73	5691.77	1663.04	4023.79	2615.26	4029.75	1	10	14	15	11	12	9	12
525	TRUE	P06745|G6PI_MOUSE	406.576	33.69	0	0	0	0	0	0	28.32	0	0	25.45	0	0	0	28.32	0	0	0	0	11							12113.5			7408.01				9798.74					11							24
173	FALSE	Q05685|FOLR2_MOUSE	135.77	7.17	0	0	0	7.17	0	0	0	0	0	0	0	7.17	0	0	7.17	0	0	0	1				4718.79								18804.1			6209.51				1				2
965	TRUE	P60766|CDC42_MOUSE	303.166	30.89	0	0	0	8.9	8.9	14.14	14.14	8.9	8.9	30.89	0	0	0	14.14	0	0	0	14.14	5				734.031	207.905	7318.34	3952.44	611.087	3172.9	27459.6				15055.2				2454.66	5				1	1	10	7
892	TRUE	Q922D8|C1TC_MOUSE	316.094	9.84	0	0	0	0	0	0	1.71	0	0	7.38	0	0	0	7.27	0	0	0	0	6										2855.32				753.514					6							1
562	TRUE	Q9D1A2|CNDP2_MOUSE	399.942	41.68	0	0	0	0	2.53	2.53	13.05	11.37	10.53	41.68	0	0	3.79	27.79	0	0	6.74	10.53	11						272.006	4610.16	1296.01	2936.92	18790.9				14635.2			351.22	562.855	11					1	2	10
271	TRUE	P08122|CO4A2_MOUSE	475.939	12.3	5.86	6.44	5.86	6.62	6.33	8.67	8.9	8.55	9.84	8.32	5.86	4.39	9.49	8.9	6.91	5.62	5.86	7.38	21	6196.25	9800.74	7552.94	11900.6	6950.09	8957.59	12427.1	12413.1	15460.2	14082.2	13814.7	3385.16	13130	11830.7	9589.71	9698.07	10229.9	13224	18	16	20	13	22	15	19	21
624	FALSE	A0A075B680|A0A075B680_MOUSE	278.262	19	19	19	19	19	19	19	19	19	19	19	19	19	19	19	19	16	19	19	4	2407.59	2280.55	7985.92	14230.6	7560.73	12492	13127.2	9053.34	17639.7	27457.2	12010	10448	5732.71	10817	16963.1		6869.76	9592.78	1	5	6	8	9	8	8	6
1545	TRUE	Q8VI36|PAXI_MOUSE	93.2317	3.72	0	0	0	0	0	0	3.72	0	0	0	0	0	0	0	0	0	0	0	1																			1							1
490	TRUE	A0A0B4J1J7|A0A0B4J1J7_MOUSE	361.64	65.31	19.39	16.33	19.39	19.39	19.39	32.65	16.33	19.39	19.39	31.63	32.65	19.39	19.39	19.39	39.8	19.39	19.39	19.39	9										996.844									2	6	6	10	5	6	9	7
237	TRUE	Q8K2I4|MANBA_MOUSE	505.438	35.27	6.94	6.48	14.56	21.73	21.62	25.82	17.18	10.47	24	27.76	9.44	2.73	16.72	18.54	26.85	1.37	6.83	9.22	24	3390.94	4017.78	8193.86	19036.9	16726.6	41853.3	12900.5	6653.89	22518.3	42241.5	5347.75	386.3	10244.2	23485.5	31509.2	2157.02	2146.86	6673.98	23	5	7	21	31	25	41	20
313	FALSE	P59481|LMA2L_MOUSE	68.9428	2.88	0	0	0	0	2.88	0	0	0	0	0	0	0	0	0	2.88	0	0	0	1					437.794										1410.97				1					1
72	TRUE	P55288|CAD11_MOUSE	633.645	45.1	37.69	37.44	31.66	38.44	33.17	34.8	40.58	39.57	39.95	36.43	40.83	33.42	33.67	33.79	37.94	38.57	34.92	33.42	61	123265	115601	83048.5	144742	74029.8	76385.4	204388	801708	224214	169325	202051	92537.9	103987	98886.5	103242	139231	112891	122517	59	95	74	53	82	53	56	109
238	TRUE	P01865|GCAM_MOUSE	473.719	53.27	15.33	19.6	28.89	36.93	27.89	29.65	31.66	19.6	42.46	42.96	19.6	12.81	29.65	24.12	39.95	19.6	19.6	29.65	19	1088.23	3083.54	33895.3	49940.3	19881.5	40448.3	21879	7934.32	36232.8	96619.1	10952	4737.13	9637.3	9835.85	13902.2	4358.51	9713.56	14726	9	8	13	37	48	30	42	33
1546	TRUE	D3Z6Q9|BIN2_MOUSE	72.5241	3.27	0	0	0	0	0	0	3.27	0	0	0	0	0	0	0	0	0	0	0	1																			1							2
741	TRUE	O54965|RNF13_MOUSE	341.571	25.98	0	0	6.3	19.16	6.56	15.22	8.92	11.55	15.22	15.22	13.39	0	8.66	6.3	13.39	8.66	8.66	21	8			415.86	5011.57	1055.62	13847.6	4415.39	2196.07	8265.31	7808.73	3459.87		2772.25	1854.19	14184.9	127.386	1031.25	1977.45	8			2	12	3	12	7
1321	TRUE	A0A075B5T6|A0A075B5T6_MOUSE	201.518	25.21	0	0	12.61	25.21	12.61	25.21	12.61	12.61	12.61	12.61	12.61	0	12.61	12.61	12.61	0	0	12.61	2				409.88															1			2	4	2	5	2
1547	TRUE	Q8R3F5|FABD_MOUSE	57.685	1.57	0	0	0	1.57	0	0	0	0	0	0	0	0	0	0	0	0	0	1.57	1																			1				4
893	TRUE	Q9WVA4|TAGL2_MOUSE	326.126	37.69	0	0	0	31.66	0	9.05	37.69	9.05	9.05	31.66	9.05	0	0	0	9.05	0	0	9.05	6				1943.7			8016.1	302.793		4042.16	158.394				296.057				6				7		1	14
894	TRUE	A0A075B5N6|A0A075B5N6_MOUSE	317.306	50.83	21.67	30.83	10	50.83	41.67	25	30.83	15.83	45	45	21.67	0	50.83	30.83	30.83	21.67	15.83	25	6	1575.08	4873.13	482.601	4948.98	2343.47	2145.87	5869.16	1089.83	9340.28	14645	1532.87		3888.43	2905.02	4417.16	1671.87	1000.91	2370.38	5	4	6	2	8	4	3	8
337	FALSE	Q8VE88|F1142_MOUSE	88.773	1.21	0	1.21	0	0	0	0	0	0	0	0	0	1.21	1.21	0	0	1.21	0	0	1																			1		1
811	TRUE	Q60605|MYL6_MOUSE	349.212	47.02	0	0	0	10.6	0	19.21	47.02	10.6	10.6	47.02	0	0	0	47.02	0	0	0	0	7				131.722		1878.36	18226.2	93.9929	316.142	12263				6128.03					5				5		8	26
90	TRUE	E9PWQ3|E9PWQ3_MOUSE	607.183	16.69	5.6	5.54	4.51	8.77	4.14	6.15	7.89	10.57	9.77	13.28	7.34	4.93	3.84	4.78	6.67	6.21	5.02	4.87	53	73106.7	80401.8	53141.2	89392.7	55026.9	54746.9	133705	141262	125636	137537	75390.1	68035.9	77780.4	74977.3	65401.2	91634.2	59045.5	93790.1	53	50	67	35	61	41	40	69
1184	TRUE	Q9Z109|VSIG2_MOUSE	221.745	11.89	4.27	0	0	2.74	0	0	0	9.15	4.88	0	4.88	0	0	0	0	0	0	0	3								198.055			231.09								3	1			1
384	TRUE	P97425|ECP2_MOUSE	426.243	34.62	13.46	19.87	13.46	26.92	21.15	34.62	18.59	28.21	21.15	26.28	28.21	26.92	21.15	18.59	28.21	27.56	19.87	28.21	13						17578.7				5376.56						4248.5			1	8	16	10	17	23	24	15
22	TRUE	Q07456|AMBP_MOUSE	722.144	82.23	69.05	66.76	72.21	75.93	75.07	78.51	76.5	77.08	77.94	80.8	79.37	67.34	72.49	75.93	74.79	72.49	72.21	75.93	118	2.16366e+06	1.74403e+06	1.9715e+06	4.6686e+06	3.88001e+06	5083363	3487906	2.57772e+06	5239213	8752824	3.59932e+06	1411140	3.12918e+06	4906817	4598021	2350071	2.95459e+06	3.15776e+06	118	331	406	539	903	918	1027	771
452	FALSE	Q1AN91|Q1AN91_MOUSE	129.349	5.06	0	0	0	0	0	0	0	0	0	0	0	5.06	0	0	5.06	0	0	0	1												2868.76			1599.11				1
1322	TRUE	Q8VEN2|PLET1_MOUSE	204.969	7.59	7.59	7.59	7.59	7.59	7.59	7.59	7.59	7.59	7.59	7.59	7.59	7.59	7.59	7.59	7.59	7.59	7.59	7.59	2	4407.29	5651.69	3211.06	2777.14	3502.78	3361.13	7649.8	5371.97	5320.61	6181.1	3835.79	4724.2	7273.57	6767.84	3121.66	210.103	5312.98	3109.43	2	7	7	5	6	8	7	7
545	FALSE	O08807|PRDX4_MOUSE	134.846	4.01	0	0	0	0	0	0	0	0	0	4.01	0	0	0	4.01	0	0	0	0	1										3989.23				1934.8					1
895	TRUE	Q3UV17|K22O_MOUSE	313.283	9.76	0	0	1.85	7.24	0	1.01	4.04	1.52	1.85	0	0	1.01	3.37	0	2.86	0	1.52	1.01	6				891.636			520.43	1727.26									269.696		1			4	5		1	4
220	TRUE	G5E8Q8|AGRF5_MOUSE	506.92	18.03	6.82	7.79	6.82	10.68	8.68	12.17	11.2	9.79	11.57	11.57	8.01	7.34	9.94	8.9	12.17	6.75	7.86	8.61	25	12634.2	7726.58	16035	13885.8	18536.2	26297.6	34412	26407.4	34085.9	42354.3	70191.4	15174.4	33119	37986.9	21111.1	8619.91	24557.2	40978.9	25	19	18	18	16	24	27	24
26	TRUE	Q6S9I3|Q6S9I3_MOUSE	728.08	46.27	42.39	41.61	43.01	43.94	41.93	41.93	42.7	42.7	41.93	40.84	43.01	43.48	42.7	42.7	41.46	43.01	42.7	43.01	123	865092	788929	1.08059e+06	2.17563e+06	1.22568e+06	1.92919e+06	1827516	1.47021e+06	2.5315e+06	2.31202e+06	1.32122e+06	811137	1670536	2040973	1710317	904285	1131055	1.65919e+06	99	270	270	305	457	399	456	451
1323	TRUE	Q6PCX7|RGMA_MOUSE	182.809	6.39	0	0	0	0	3.96	3.96	6.39	0	0	0	0	0	0	2.42	0	0	0	0	2						274.976	273.176							339.613					2					1	2	3
1324	TRUE	P99027|RLA2_MOUSE	201.077	30.43	0	0	0	30.43	0	0	13.91	0	0	0	0	0	0	0	0	0	0	0	2				2110.09			1094.4												2				6			2
239	TRUE	P15116|CADH2_MOUSE	497.491	29.25	11.26	3.86	4.97	21.74	7.84	6.29	11.26	11.37	10.04	8.83	19.43	16.34	9.05	9.27	23.73	14.13	12.03	13.25	25	10882.7	7280.21	7761.78	29849.7	13495.8	11816	31581.6	35908.2	35059	62541.6	30409.5	25992	18088.1	42428.1	41344.1	23848	20142.8	36864.2	25	15	7	6	26	8	6	20
101	TRUE	Q60590|A1AG1_MOUSE	591.156	63.77	32.37	37.68	41.06	50.24	40.58	47.83	32.85	38.65	51.21	58.45	50.24	26.57	32.85	44.93	45.89	32.37	32.85	42.03	44	126267	110998	344916	594307	372438	768159	345122	288280	708688	1.637e+06	624391	60408.7	268112	602201	198956	164245	185519	355506	24	146	152	431	548	467	531	367
149	TRUE	P01669|KV3AH_MOUSE	506.204	76.58	49.55	72.97	49.55	76.58	49.55	49.55	72.07	72.97	72.97	72.07	72.97	72.97	49.55	49.55	72.97	72.97	49.55	72.97	24				1902.3															1	48	54	36	89	47	58	59
742	TRUE	P70663|SPRL1_MOUSE	343.849	18.46	10.62	5.23	7.38	2.31	5.23	2.31	8.31	2.31	6.92	8.62	5.23	2.31	5.23	6.92	0	6.92	6.92	5.23	8	4146.54	714.924	1217.14	1079.55	701.747	181.903	965.271	637.161	1672.68	3330	1744.22	1380.69	1302.19	2421.86		608.867	2555.52	1062.47	8	9	5	5	4	4	3	6
1185	TRUE	Q9D132|UPK1A_MOUSE	219.451	17.12	0	0	0	0	0	13.23	7	7	7	17.12	0	0	0	7	0	0	0	0	3						949.824	170.971	172.683	663.796	1401.38				315.473					3						3	2
1548	TRUE	Q5FWI3|CEIP2_MOUSE	91.4444	0.43	0	0	0.43	0	0	0	0	0	0	0	0	0	0	0	0	0	0	0	1																			1			1
95	TRUE	Q8C6C9|LEG1H_MOUSE	567.633	72.4	41.54	43.92	47.48	57.57	45.7	44.51	46.88	50.45	42.73	68.55	53.41	8.01	34.72	53.71	57.86	50.45	21.96	55.49	40	15814.3	6135.4	24460.9	338074	57470.8	57742.1	118592	67986.1	116752	403191	42306.3	14071.7	6615.36	175485	254329	28693.6	2548.98	125185	40	18	15	24	144	42	36	59
354	TRUE	O35305|TNR11_MOUSE	445.559	19.36	9.44	12.16	9.44	19.2	16.96	17.12	17.12	16.64	19.36	12.16	9.44	10.88	12.16	14.4	19.36	9.44	17.12	9.44	16	40685.6	40451.1	52774.4	41902.8	32047.8	38956.9	74053.7	64185.3	64029	78146.8	134916	37145.4	115360	65748.2	34394.3	26994.5	56777.1	53520.3	16	24	23	25	20	22	25	41
342	TRUE	P15379|CD44_MOUSE	458.172	15.3	6.04	13.24	6.04	7.46	6.04	6.04	6.04	6.94	6.94	6.04	7.46	8.61	6.04	6.04	7.46	6.04	6.04	8.35	17	243461	232107	297904	345123	392802	315210	363978	383476	427471	315001	360937	564011	369937	409480	343150	375644	278280	446226	17	24	31	32	30	37	24	43
1549	TRUE	Q61091|FZD8_MOUSE	131.794	2.34	0	0	0	0	0	0	0	0	0	0	0	0	0	0	0	0	0	2.34	1																		745.717	1
526	TRUE	P51855|GSHB_MOUSE	376.041	33.76	0	0	0	0	3.38	11.18	14.98	8.65	13.29	31.01	0	3.59	0	25.32	0	0	3.38	8.86	9					584.317	2692.27	5469.77	1355.24	2907.15	12193.4		438.781		5316.74			1434.52	924.754	9					2	6	11
670	FALSE	P29387|GBB4_MOUSE	132.128	3.82	0	0	0	0	0	0	0	0	0	0	0	0	0	3.82	0	0	0	0	1														320.199					1
1550	TRUE	Q99K30|ES8L2_MOUSE	107.205	2.74	0	0	0	0	0	0	0	0	0	2.74	0	0	0	0	0	0	0	0	1										637.064									1
310	TRUE	Q9CQ60|6PGL_MOUSE	453.688	72.76	47.47	51.75	35.8	31.52	44.36	17.9	51.75	57.2	54.09	53.7	45.14	5.45	23.35	35.8	42.02	50.97	35.8	46.69	18	23121.8	30884.9	13015.4	4786.37	6701.66	649.251	24021.3	21384.8	21687	23749.3	13865.1	216.066	7080.9	11531.8	7734.86	16485.9	17189.6	10844.4	18	22	30	11	16	11	4	31
1120	FALSE	P48962|ADT1_MOUSE	245.455	12.75	0	0	0	0	0	3.36	0	0	0	12.75	0	0	0	0	0	0	0	0	3						604.212				2719.12									3						2
527	TRUE	A0A075B5V1|A0A075B5V1_MOUSE	402.099	84.69	43.88	43.88	43.88	43.88	43.88	59.18	43.88	43.88	43.88	57.14	29.59	19.39	69.39	43.88	29.59	29.59	41.84	43.88	11													273.961						1	13	19	18	14	17	20	23
1551	TRUE	Q6ZQM8|UD17_MOUSE	68.0276	3.58	3.58	0	0	0	0	0	0	0	0	3.58	0	0	0	0	0	0	0	0	1																			1	1
226	TRUE	Q9JHE3|ASAH2_MOUSE	509.273	44.05	1.32	7.54	20.63	33.33	17.33	32.41	18.92	11.64	25.26	22.88	12.3	24.34	15.08	19.58	24.47	3.04	7.14	8.99	25	1325.38	791.525	4755.77	18894.2	7478.54	21900.5	11328	5134.57	15343.1	28899.8	3161.98	16033.2	8893.78	17102.9	13800.3	3592.47	2893.64	6958.76	25	1	5	13	33	14	31	18
1325	TRUE	Q8CJ26|NRADD_MOUSE	136.714	7.02	7.02	7.02	7.02	7.02	7.02	7.02	7.02	7.02	7.02	7.02	7.02	0	7.02	7.02	7.02	7.02	7.02	7.02	1	5544.78	6957.92	5148.98	1146.83	2728.77	13220.4	1715.51	1884.12	2432.33		4053.78		4591.63	3650.9	1220.87	5349.16	4224.91	5016.61	1	2	3	3	1	3	3	2
1552	TRUE	Q6U7R4|TIMD4_MOUSE	135.158	7.29	7.29	7.29	7.29	7.29	7.29	7.29	7.29	7.29	7.29	7.29	7.29	0	7.29	7.29	0	7.29	7.29	7.29	1	797.737	851.745	922.121	3898.46	864.026	1382.46	1102.55	2163.96	3780.71	3592.43	1841.74		691.425	5599.55		2518.62	415.233	1742.42	1	1	2	2	2	1	2	1
1326	TRUE	P35951|LDLR_MOUSE	158.481	4.29	0	0	0	0	0	0	0	0	0	0	0	4.29	0	0	0	0	0	0	2												3174.66							2
1553	TRUE	Q9D620|RFIP1_MOUSE	76.3856	3.57	0	0	0	0	0	0	0	0	0	3.57	0	0	0	0	0	0	0	0	1										216.18									1
1186	TRUE	Q9Z0S1|BPNT1_MOUSE	191.557	11.36	0	0	0	4.55	0	4.55	0	4.55	0	11.36	0	0	0	4.55	0	0	0	0	2								584.086		149.677				479.27					2				1		2
77	TRUE	O09114|PTGDS_MOUSE	576.705	67.72	48.68	46.56	46.56	57.67	52.38	59.79	59.79	52.38	54.5	67.72	54.5	45.5	46.56	54.5	59.79	53.97	54.5	59.79	42	350008	284932	267778	1.51308e+06	945811	1.56497e+06	1.00218e+06	938312	1.51141e+06	1.80864e+06	1.10329e+06	1332151	619365	1.19253e+06	1.48043e+06	582651	529350	735215	41	122	91	114	254	258	329	230
1346	FALSE	Q80V86|INT8_MOUSE	99.7817	0.6	0	0	0	0.6	0	0	0	0	0.6	0	0	0	0	0	0	0	0	0	1																			1				1
966	TRUE	P62821|RAB1A_MOUSE	295.844	34.63	5.37	5.37	5.37	5.37	5.37	5.37	9.27	13.17	5.37	26.83	5.37	5.37	5.37	26.83	5.37	5.37	5.37	5.37	5								705.135		601.706									4	1	2	2	2	2	2	3
967	TRUE	A0A0B4J1J4|A0A0B4J1J4_MOUSE	281.722	42.74	9.4	9.4	26.5	17.09	9.4	26.5	9.4	9.4	26.5	42.74	0	0	9.4	9.4	17.09	9.4	9.4	9.4	4																			1	2	3	4	4	2	7	4
1554	TRUE	Q924T7|RNF31_MOUSE	60.8375	0.75	0	0	0	0	0	0	0	0	0	0	0	0	0	0	0.75	0	0	0	1															5846.32				1
31	TRUE	P97449|AMPN_MOUSE	727.109	68.22	45.24	49.9	48.55	57.14	50.93	58.18	53.11	46.79	54.04	57.45	48.65	42.34	55.38	54.76	54.66	47.93	45.24	51.86	125	79309.2	88916.9	208270	477098	344505	587613	437416	212517	475950	1.13867e+06	154778	295309	326028	738394	337174	114408	161177	262216	125	88	121	154	239	185	303	210
528	TRUE	Q9WVJ9|FBLN4_MOUSE	409.971	34.31	17.61	17.38	11.29	20.99	15.12	18.51	21.22	13.77	21.22	34.31	3.84	8.58	10.38	14.67	6.55	11.29	6.55	11.29	11	3940.77	3038.53	3096.1	5300.64	1179.13	3696.56	3511.27	3430.11	4243.03	15997.6		3335.13	2550.44	2145.43	2660.8	2659.04	2351.61	5207.68	11	10	11	6	10	7	10	10
463	TRUE	Q6JHY2|SMGC_MOUSE	401.664	31.11	0	23.06	30.97	3	0	0	5.87	5.32	0	0	5.87	0	10.91	7.91	8.05	19.37	0	5.32	13		3776.11	5639.18	1574.47			733.814	1571.57			1662.62		692.99	205.14	1181.02	4042.05		282.99	13		14	20	4			5
1555	TRUE	Q8BWT1|THIM_MOUSE	105.856	5.04	0	0	0	5.04	0	0	0	0	0	5.04	0	0	0	0	0	0	0	0	1										176.451									1				1
40	TRUE	Q5FW60|MUP20_MOUSE	664.889	81.77	70.17	70.17	70.17	81.77	81.77	81.77	70.17	70.17	81.77	81.77	66.85	75.69	70.17	81.77	81.77	70.17	70.17	70.17	78	138822	121432	187157	916669	1.07299e+06	1.10878e+06	1.03305e+06	681425	1.01098e+06	2492649	357474	131229	585742	1.44453e+06	830640	630731	409310	583088	43	198	224	249	363	516	753	659
1327	TRUE	Q8VDL4|ADPGK_MOUSE	163.693	5.85	0	0	0	0	0	0	5.85	0	0	0	0	0	0	0	0	0	0	0	2							1278.98												2							4
529	TRUE	Q61754|K1B24_MOUSE	383.944	29.66	13.69	11.03	14.83	11.03	10.27	18.63	11.03	11.03	9.89	22.05	10.27	23.95	11.03	11.03	25.1	11.03	10.65	24.71	12	555.187					160.951				502.845									5	9	25	12	33	16	37	29
968	TRUE	Q62443|NPTX1_MOUSE	248.443	18.75	0	0	0	15.28	0	0	7.64	0	4.17	7.64	4.17	0	0	7.64	0	0	0	4.17	4				717.714			3834.84		1494.04	4026.3	4002.98			6003.26				1789.79	4				8			7
1187	TRUE	A0A0B4J1J6|A0A0B4J1J6_MOUSE	248.53	25.21	0	0	23.53	25.21	23.53	25.21	23.53	12.61	25.21	25.21	25.21	0	12.61	25.21	23.53	0	12.61	25.21	3			326.497	1495.4	1150.62	2349.87	776.045		1155.07	2079.38	917.895			589.287	320.485			258.728	2			5	7	4	8	4
1188	TRUE	Q9CX63|IL40_MOUSE	247.105	26.98	0	0	0	9.52	0	0	0	0	18.25	17.46	9.52	0	0	0	0	0	0	0	3				180.566						2063.42	101.731								3				2
1061	TRUE	P35456|UPAR_MOUSE	244.287	16.51	4.89	0	0	3.98	3.98	11.62	8.87	3.98	11.62	3.98	3.98	3.98	3.98	8.87	11.62	0	0	8.87	3				2317.34	1774.96	6057.73	2829.86	1420.43	3376.8	2902.14	784.801	3159.83		4234.5				1829.44	3	2			2	1	5	3
107	TRUE	P08071|TRFL_MOUSE	593.466	65.35	6.22	12.73	19.94	47.38	44.27	28.57	60.96	16.97	50.21	51.2	27.72	1.56	45.12	33.95	28.43	14.14	7.36	41.3	46	134.124	1608.31	7796.03	32176.5	33157.9	7209.5	601072	4573.59	54768	118906	5854.6	2312.13	31760	13906.7	15679.8	3097.96	1898.46	30651.2	46	3	11	23	49	56	31	204
410	TRUE	Q91V76|CK054_MOUSE	419.143	65.4	0	0	11.75	34.92	28.25	43.49	28.25	21.9	29.52	59.05	0	0	0	38.73	0	11.75	5.08	28.57	13			309.915	3571.2	3545.54	17199.8	7147.75	857.941	6723.69	62520.8				18822.4		1479.22	218.046	2344.99	13			3	9	13	21	15
1556	TRUE	Q61282|PGCA_MOUSE	111.855	0.98	0	0	0	0	0	0.98	0.98	0.98	0	0.98	0	0	0	0.98	0	0	0	0	1										1804.31				523.235					1						2	1
839	FALSE	P06344|HB2U_MOUSE	184.957	10.27	0	0	0	0	0	0	0	0	0	0	0	10.27	0	0	0	0	0	0	2												483.351							2
1329	TRUE	Q9D4H9|PHF14_MOUSE	97.6422	3.72	0	0	0.64	0	0.64	0.64	0.64	3.72	0.64	3.08	0	0	0.64	0	3.08	3.08	0	0	2								678.444		1045.03					679.701	397.089			1			1		1	1	1
240	TRUE	P11859|ANGT_MOUSE	508.18	64.57	0	0	0	26.83	0	9.85	13.84	7.13	9.64	58.91	34.17	0	0	16.98	0	0	0	0	24				6988.78		1721.23	1131.18	150.37	854.373	136049	8736.24			1202.45					24				16		4	4
1330	TRUE	Q01149|CO1A2_MOUSE	109.802	1.09	0	0	0	0	0	0	0	0	0	0	0	0	0	0	0	0.66	0.44	0	2																262.407			1
677	TRUE	Q8JZQ5|AOC1_MOUSE	371.14	19.04	0	0	0	1.46	1.33	5.86	0	0	3.46	13.98	0	0	1.46	0	5.06	0	0	0	9				1253.91		3018.35			217.905	3977.53					140.715				9				1	1	5
1557	TRUE	Q8BLQ9|CADM2_MOUSE	60.4878	4.83	0	0	0	0	0	0	4.83	0	0	0	4.83	0	0	4.83	0	0	0	0	1							261.865				101.841			146.525					1							1
1062	TRUE	Q05816|FABP5_MOUSE	260.991	51.11	0	0	0	10.37	0	10.37	35.56	10.37	25.93	19.26	0	10.37	10.37	10.37	10.37	0	0	0	4				356.251		1115.29	4864.41	380.944	7950.27	2247.39		140.758	407.571	276.46	166.994				4				2		2	7
1189	TRUE	P21271|MYO5B_MOUSE	237.931	2.92	0	0	0	0	0	0	0.83	0	0	1.87	0	0	0	2.92	0	0	0	0	3							130.206			2028.27				1866.8					3							1
154	FALSE	Q923L6|Q923L6_MOUSE	436.766	35.26	19.87	26.92	20.51	35.26	28.21	35.26	26.92	35.26	28.21	26.92	35.26	26.92	28.21	26.92	35.26	28.21	26.92	35.26	14		124.857	654.392	21341.2	38826.5	44126.4	28395.7	43708.1	46268.5	32899.6	22292.3		46804.8	19837.1	27445.7	11032.8	15609.6	32564.6	2	9	19	15	24	35	33	23
678	TRUE	Q9R1Q9|VAS1_MOUSE	377.292	17.49	17.49	14.69	6.05	14.9	3.46	3.46	14.9	14.9	14.69	7.78	7.78	6.7	10.15	10.37	3.46	7.78	7.78	17.28	9	5439.84	10656.6	2096.52	3060.27	641.52	1503.56	7862.35	6814.53	4900.37	4054.77	4220.16	3073.64	3663.16	3854.66	1198.87	3104.84	1342.83	3250.55	9	9	14	4	7	2	2	9
161	TRUE	O55134|PCD12_MOUSE	546.585	32.71	15	10.76	6.69	17.8	12.2	8.31	13.22	22.2	16.36	23.81	14.49	4.07	9.66	12.88	13.9	8.05	10	14.07	33	20257.9	21870.8	8862.1	22350	12321.8	9925.79	35394.5	32426.2	34310	28910.9	20119	8276.87	26950.9	28322.3	20404.7	16189.8	21704.4	27001.8	33	27	20	15	29	16	16	29
969	TRUE	P48678|LMNA_MOUSE	299.965	9.92	0	0	0	9.92	0	0	0	0	0	0	0	0	0	0	0	0	0	0	5				2948.54															5				8
1558	TRUE	Q91XF0|PNPO_MOUSE	63.1545	7.28	0	0	0	0	0	0	0	0	0	7.28	0	0	0	0	0	0	0	0	1										369.732									1
896	TRUE	Q8VCC2|EST1_MOUSE	297.315	8.14	0	0	4.96	8.14	5.66	5.66	0	4.96	0	4.96	2.48	4.78	0	2.48	5.66	2.48	0	4.96	5				46889	6480.28	3345.69									7672.71				1			6	15	3	4
1559	TRUE	Q9DCT1|AKCL2_MOUSE	89.7362	8.31	0	0	0	0	0	0	0	0	0	8.31	0	0	0	0	0	0	0	0	1										542.751									1
1331	TRUE	P16110|LEG3_MOUSE	176.314	9.47	0	0	5.3	0	0	5.3	9.47	0	0	5.3	0	0	0	5.3	0	0	0	0	2			599.566				2950.39			620.683				611.23					2			2			1	3
1153	FALSE	P97401|SFRP3_MOUSE	124.714	3.1	0	0	0	0	0	0	0	0	0	0	0	3.1	0	0	0	0	0	0	1												1167.8							1
897	TRUE	Q6YI28|Q6YI28_MOUSE	298.32	36.36	6.82	6.82	16.36	31.36	16.36	25.45	21.36	25.45	25.45	16.36	11.82	6.82	21.36	16.36	6.82	6.82	6.82	16.36	5	2210.06	2736.77	4282.48	15820.9	5329.43	10420.5	6074.06	6809.69	9573.55	2118.17	7504.39	1536.28	2798.47	2402.32	2033.25	5484.46	3341.73	7934.6	5	3	3	5	10	4	10	5
970	TRUE	Q9D0F9|PGM1_MOUSE	307.004	19.4	0	0	0	0	0	0	4.45	2.85	0	19.4	0	0	0	6.05	0	0	0	0	5										6277.05				862.705					5							1
1063	TRUE	Q62426|CYTB_MOUSE	245.225	30.61	0	0	0	0	0	0	21.43	0	21.43	30.61	0	0	0	0	0	0	0	0	4										8145.13									4							2
563	TRUE	O70370|CATS_MOUSE	379.157	44.12	0	0	0	21.18	0	24.12	5.59	0	10.59	29.71	5.59	13.82	0	14.71	15	0	0	0	10				2493.53		3551.61			2905.36	11225	278.498	100.9		2243.88	2236.79				10				5		11	1
9	TRUE	A9R9W0|A9R9W0_MOUSE	755.143	86.67	86.67	86.67	86.67	80	75.56	86.67	76.11	75.56	82.78	86.67	75.56	67.78	76.11	76.11	80	79.44	75.56	80	156	16291	21444	29113.7	4326.12	719.836	11904.3	2431.06	3501.25	4671.6	35838.6	1454.89		3229.79	5092.07	3362.01	3306.64	3003.7	1682.19	5	3130	3262	3156	875	815	1305	1236
1064	TRUE	Q8BMS1|ECHA_MOUSE	248.215	13.24	0	0	0	0	0	0	0	0	0	13.24	0	0	0	0	0	0	0	0	4										504.555									4
1560	TRUE	Q99LC3|NDUAA_MOUSE	110.219	5.35	0	0	0	0	0	0	0	0	0	5.35	0	0	0	0	0	0	0	0	1										525.391									1
1561	TRUE	Q9Z2L6|MINP1_MOUSE	106.131	2.08	2.08	0	2.08	0	2.08	2.08	2.08	2.08	2.08	0	2.08	0	2.08	2.08	2.08	2.08	2.08	2.08	1	736.884		306.571		950.883	299.569	944.772	985.664	918.7		891.126		744.291			271.851	940.215	1213.85	1	3		1		2	2	2
1562	TRUE	Q91X52|DCXR_MOUSE	87.0972	7.38	0	0	0	0	0	0	0	0	0	7.38	0	0	0	0	0	0	0	0	1																			1
898	TRUE	Q62356|FSTL1_MOUSE	288.802	21.9	0	9.48	0	5.56	6.54	3.27	8.82	11.76	5.56	0	5.56	0	9.8	6.54	3.27	0	0	6.86	5		120.416		293.487	424.513	251.758	359.295	1448.65	165.527		908.089				370.579			343.419	5		3		1	1	2	2
530	TRUE	Q8K0C5|ZG16_MOUSE	402.297	52.69	0	0	0	20.36	0	0	0	0	0	0	20.36	52.69	0	0	20.36	0	0	20.36	12				1265.41							398.184	149549			7960.8			4917.8	12				3
971	TRUE	P63038|CH60_MOUSE	297.058	18.15	0	0	0	7.5	0	0	3.66	0	0	14.31	0	0	0	0	0	0	0	0	5										5246.71									5				5			1
53	TRUE	Q61391|NEP_MOUSE	660.887	61.47	35.87	34.4	37.33	51.6	47.2	56.53	53.47	51.87	47.47	49.2	47.6	31.33	49.2	52.8	45.87	42.93	33.33	54.13	78	35774.9	44226.1	58856.3	432739	132923	220423	261304	146339	194667	412569	81314.1	57273.9	85157.9	1.1647e+06	109128	51847	70195.8	163487	74	54	58	77	88	101	139	125
1563	TRUE	Q5DID3|UROL1_MOUSE	59.7846	0.45	0	0	0	0	0	0	0	0	0	0	0	0	0	0	0	0	0	0.45	1																			1
1332	TRUE	Q8BI84|TGO1_MOUSE	171.144	1.71	0	0	0	1.14	0.57	0	0	0	1.14	1.14	0	0	0.57	0	0	0	0.57	0	2				183.352	161.82					2117.87			298.129						2				1	1
743	TRUE	Q8BGH2|SAM50_MOUSE	334.815	17.27	4.9	0	7.46	13.43	8.74	17.27	13.43	9.59	11.3	11.3	7.46	0	7.46	11.3	14.93	5.12	2.35	11.3	7	601.762		886.977	10253.2	2845.67	10938.6	6877.26	4035.89	7761.56	9598.53	4695.39		2030.13	11996.3	11248.9	699.711	384.76	5341.55	7	2		5	12	5	15	10
1564	TRUE	P84089|ERH_MOUSE	109.559	16.35	16.35	0	0	0	0	0	0	0	0	0	0	0	0	0	0	0	0	0	1																			1	1
177	TRUE	O08692|NGP_MOUSE	519.28	62.28	25.75	25.75	28.14	38.92	33.53	25.75	62.28	38.92	38.92	38.92	38.32	6.59	38.32	38.92	25.75	25.75	25.75	25.75	27	12801.1	13156	23639.1	48376	45409.5	25744.4	682166	56386.7	89357.7	37710.5	73969.5	284.63	35259.1	59514.5	31699.4	37658	29770.4	62545.7	27	14	11	17	22	21	11	123
442	TRUE	P48758|CBR1_MOUSE	425.974	56.68	4.33	4.33	10.47	25.27	29.96	45.85	41.88	33.94	40.07	46.57	15.16	13	15.16	52.35	10.47	4.33	29.96	22.74	13	254.804		817.455	2697.41	5895.08	12328	14589.5	6993.47	9823.35	51366.8	1708.57	3343.98	3279.48	30382.3	1434.95	409.998	5431.56	6944.93	13	1	1	3	7	13	18	22
1565	TRUE	P56399|UBP5_MOUSE	130.844	1.98	0	0	0	0	0	0	0	0	0	1.98	0	0	0	1.98	0	0	0	0	1																			1
617	FALSE	Q8R0Z6|ANGL6_MOUSE	134.773	2.41	0	0	0	0	0	0	0	2.41	2.41	2.41	2.41	0	0	0	0	0	0	0	1									380.838	2358.53	148.703								1
108	TRUE	Q00898|A1AT5_MOUSE	554.583	48.91	26.39	38.5	41.89	38.01	24.7	37.05	30.27	33.9	35.59	42.13	40.44	22.03	36.08	35.35	35.59	31.48	18.4	30.75	35		7727.34	3823.69	432.892		1523.79				14530.5									3	30	49	104	92	29	60	50
1566	TRUE	Q9JL59|SCT1B_MOUSE	134.592	8.96	8.96	8.96	8.96	8.96	8.96	8.96	8.96	8.96	8.96	8.96	8.96	8.96	8.96	8.96	0	8.96	8.96	8.96	1	790.269	1026.08	459.88	1349.34	201.293	272.16	1376.53	1692.8	1878.42	603.766	1210.06	471.204	665.198	829.072		1971.75	227.669	2683.23	1	1	2	3	3	1	1	3
464	TRUE	Q09324|GCNT1_MOUSE	417.033	31.78	0	2.57	16.36	22.9	21.96	25	19.63	9.11	25	31.78	7.48	5.61	17.99	22.9	21.73	2.57	11.21	17.29	13		817.064	1885	5950.25	3791.63	11891.8	5442.79	1585.28	8512.85	14733.7	688.397	1657.12	2340.32	9922.26	5480.6	393.532	1082.79	1819.21	13		2	6	9	12	24	11
1333	TRUE	Q3UQ44|IQGA2_MOUSE	201.398	1.84	0	0	0	0	0	0	1.84	0	0	1.84	0	0	0	1.27	0	0	0	0	2										1164.13				390.641					1							2
1567	TRUE	P12804|FGL2_MOUSE	133.731	4.4	4.4	0	4.4	4.4	0	0	4.4	4.4	4.4	4.4	4.4	0	4.4	4.4	4.4	4.4	4.4	4.4	1	522.687		341.888				1075.66	346.601	1477.67	1779.78	685.761		434.256	1519.55		336.068	577.986	333.725	1	2		2	1			2
738	FALSE	E9Q7C4|E9Q7C4_MOUSE	69.4356	0.3	0	0	0	0	0.3	0	0	0	0	0	0.3	0	0	0.3	0	0	0	0	1																			1					1
1065	TRUE	P27038|AVR2A_MOUSE	227.086	6.43	3.51	3.51	3.51	0	3.51	3.51	3.51	3.51	3.51	3.51	3.51	2.34	6.43	3.51	2.34	3.51	3.51	3.51	3	158.585	199.393	307.783		265.783		594.182	473.776			193.765	464.551	626.673	504.792		191.472		437.753	3	2	2	3		3	2	2
1568	TRUE	Q71RI9|KAT3_MOUSE	129.96	2.64	0	0	0	0	0	0	0	0	0	2.64	0	0	0	0	0	0	0	0	1										283.989									1
564	TRUE	Q9Z2V4|PCKGC_MOUSE	403.968	31.03	0	0	0	0	0	5.79	13.67	7.72	4.82	22.83	0	0	0	25.56	0	0	0	0	11						763.088	3353.56	2466.59	1155.23	8112.78				7659.8					11						3	6
1570	TRUE	Q8BZ98|DYN3_MOUSE	100.023	2.2	0	0	0	0	0	0	0	0	0	2.2	0	0	0	0	0	0	0	0	1																			1
1334	TRUE	Q06138|CAB39_MOUSE	187.615	7.04	0	0	0	0	0	0	0	0	0	3.81	0	0	0	3.23	0	0	0	0	2										320.598				687.769					2
1571	TRUE	Q8K2B3|SDHA_MOUSE	134.652	2.11	0	0	0	0	0	0	0	0	0	2.11	0	0	0	2.11	0	0	0	0	1										1264.93									1
1572	TRUE	A2A5X5|KR161_MOUSE	62.2587	5.78	5.78	0	0	0	0	0	0	0	0	0	0	0	0	0	0	0	0	0	1	608.033																		1	2
1115	FALSE	Q9CQD1|RAB5A_MOUSE	70.4256	5.12	0	0	0	0	0	0	0	0	0	0	0	0	0	5.12	0	0	0	0	1														269.563					1
227	FALSE	Q8BH64|EHD2_MOUSE	131.464	1.66	0	0	0	0	0	0	1.66	0	0	1.66	0	0	0	1.66	0	0	0	0	1										746.588									1							2
1573	TRUE	Q8BWM3|Q8BWM3_MOUSE	130.721	11.65	0	0	0	0	0	0	11.65	0	0	0	0	0	0	0	0	0	0	0	1							620.906												1							1
56	TRUE	P01869|IGH1M_MOUSE	626.363	67.68	50.13	43.77	63.1	60.56	57.51	60.56	57.51	54.45	60.31	65.39	62.85	46.31	51.65	56.49	62.85	57	51.65	60.56	60	113205	153171	396614	664996	562884	692905	515242	370537	698664	1.09566e+06	343051	185432	450272	463836	504582	177126	276270	380465	60	46	44	111	179	127	202	147
812	TRUE	Q8CG76|ARK72_MOUSE	346.028	29.43	0	0	0	0	0	0	4.09	0	4.09	18.26	0	0	0	26.16	0	0	0	0	7										5514.36				3850.49					7							1
738	TRUE	P10854|H2B1M_MOUSE	278.049	24.6	0	0	0	11.9	16.67	11.9	19.84	11.9	11.9	11.9	16.67	0	0	16.67	0	11.9	0	11.9	5				7431.3	1108.41	1389.84	44821.5	847.678	2690.4	5448.03	2036.12			2205.41		671.932		767.338	5				4	4	2	13
54	FALSE	P18894|OXDA_MOUSE	90.549	1.74	0	1.74	0	0	1.74	0	1.74	1.74	0	1.74	1.74	1.74	0	1.74	0	1.74	1.74	1.74	1																			1		1			2		1
813	TRUE	O35215|DOPD_MOUSE	331.409	75.42	0	0	12.71	75.42	33.05	75.42	43.22	32.2	43.22	75.42	12.71	12.71	32.2	75.42	43.22	22.88	12.71	22.03	6				8406.63	3497.27	11807.4	6802.18	3115.78	5489.04	16594.9	893.119	600.332	307.835	14096.5	4614.98	376.138		2451.01	6			1	13	10	16	8
1335	TRUE	P57716|NICA_MOUSE	162.402	6.64	0	0	0	0	0	4.1	0	0	0	6.64	0	0	0	0	4.1	0	0	0	2										1277.65					187.885				2						1
972	TRUE	Q5SW46|PERL_MOUSE	304.065	14.79	0	0	0	0	0	0	0	0	2.82	14.79	0	0	0	0	2.11	0	0	0	5										3998.18									5
133	TRUE	Q60648|SAP3_MOUSE	567.951	73.58	39.9	39.9	59.07	73.58	59.07	72.54	67.88	65.28	69.95	72.54	63.21	46.11	63.21	70.47	73.58	63.21	40.41	63.21	37	43657.5	28914.1	99851.1	647914	146291	565678	469055	367464	612991	1076718	420535	80445.8	305845	703385	696381	169712	82124	505653	37	31	21	47	127	52	112	88
1336	TRUE	Q8R0F3|SUMF1_MOUSE	202.267	8.6	4.57	0	0	4.03	0	4.03	8.6	0	4.03	4.03	8.6	0	4.03	4.03	0	4.03	8.6	8.6	2	264.01			231.289		477.839	355.85		613.207		301.163		671.863	499.825		187.42	427.698	1176.76	2	1			1		2	4
814	TRUE	P0CG50|UBC_MOUSE	341.602	6.54	2.18	3.41	4.63	5.18	6.54	6.54	6.54	3.41	6.54	6.54	3.41	3.41	4.63	6.54	3.41	4.63	5.18	5.86	7	14781.6	12251.3	22573.8	28277.5	56017.6	82811.3	64379.6	31391.2	69501.7	119797	37529.8	27863.1	23564.4	63387.9	29802.8	29541.6	26642.6	28702.4	7	4	8	9	11	14	13	18
973	TRUE	A0N8I8|A0N8I8_MOUSE	297.278	38.66	13.45	13.45	25.21	13.45	13.45	26.89	13.45	13.45	13.45	13.45	13.45	13.45	13.45	13.45	13.45	13.45	25.21	25.21	5			452.955			412.657												381.776	2	2	2	5	6	3	7	8
899	TRUE	Q07076|ANXA7_MOUSE	311.027	20.52	0	0	0	3.46	3.46	6.91	6.91	6.91	6.91	18.14	0	3.46	3.46	14.69	6.91	0	0	0	6				401.919		849.958	866.061		1039.74	9138.64		104.566		5730.58	467.06				6				2	2	4	5
1574	TRUE	Q61335|BAP31_MOUSE	81.6873	10.2	0	0	0	0	0	0	0	0	0	0	0	0	0	0	0	0	10.2	0	1																			1
974	TRUE	Q8BVI4|DHPR_MOUSE	299.411	40.66	7.47	0	0	7.47	0	11.62	0	0	0	27.8	0	0	0	29.05	0	0	0	0	5										1124.97				2493.02					5	1			1		1
1575	TRUE	Q80V94|AP4E1_MOUSE	57.3639	2.14	0	0	0	0	0	2.14	0	0	0	0	0	0	0	0	0	0	0	0	1						158.385													1						1
1115	FALSE	P61021|RAB5B_MOUSE	70.4256	5.12	0	0	0	0	0	0	0	0	0	0	0	0	0	5.12	0	0	0	0	1														269.563					1
744	TRUE	Q923I7|SC5A2_MOUSE	339.335	19.1	0	0	2.24	6.42	8.66	8.96	7.16	4.78	6.42	19.1	0	0	0	11.19	2.24	0	0	0	7				285.521	1000.88	4876.52	1078.27	525.186	1192.04	12184.6				14652.3					7			1	6	9	7	5
745	TRUE	P09103|PDIA1_MOUSE	367.13	23.77	5.89	0	0	17.88	3.14	11.39	21.61	11.39	9.04	18.86	9.82	0	3.14	9.04	8.25	0	0	2.16	8				1293.63		477.918	7163.7		1322.85	6414.78	556.873			456.546					8	1			9	1	4	13
1190	TRUE	P35461|LY6G_MOUSE	242.46	26.12	0	0	18.66	0	18.66	18.66	0	18.66	18.66	0	18.66	17.16	18.66	0	18.66	18.66	18.66	18.66	3					430.902	1122.97		760.769	632.421			1735.05	315.651		727.237		192.02	780.66	3			1		2	3
615	TRUE	P09036|ISK1_MOUSE	366.255	41.25	41.25	41.25	41.25	41.25	30	30	41.25	30	41.25	0	41.25	28.75	41.25	41.25	30	30	41.25	41.25	8	5384.3	3937.5	2615.82	7432.35	1080.76	4108.05	5148.35	2664.58	6220.98		8213.02	5820.29	9197.32	7139.37	6226.56	3540.69	4382.46	11028.1	8	5	8	4	10	2	6	6
1576	TRUE	Q8C267|SETB2_MOUSE	90.3189	0.84	0	0	0	0	0	0	0	0	0	0	0	0	0	0	0	0	0	0.84	1																			1
1337	TRUE	O55111|DSG2_MOUSE	182.7	2.85	1.6	1.6	1.6	1.6	1.6	0	1.6	1.6	1.6	1.25	1.6	0	0	0	1.6	1.6	1.6	0	2	393.689	540.556	200.754		426.01		1001.78	1131.59	1194.33	260.891	732.829					394.948	905.658		2	2	2	1	1	2		2
355	TRUE	A0A075B5M4|A0A075B5M4_MOUSE	405.52	47.06	42.02	28.57	42.02	47.06	47.06	42.02	42.02	42.02	42.02	42.02	42.02	28.57	42.02	42.02	42.02	28.57	42.02	28.57	12																			1	21	27	32	30	36	23	32
1577	TRUE	P02815|MUCL2_MOUSE	131.919	20.29	0	0	0	0	0	0	0	0	0	0	0	20.29	0	0	20.29	0	0	0	1												16490.9			502.645				1
900	TRUE	P68254|1433T_MOUSE	332.326	27.35	4.08	4.08	9.8	9.8	9.8	11.84	21.63	9.8	9.8	27.35	4.08	0	9.8	27.35	4.08	4.08	4.08	4.08	6				393.457	212.96		299.523	150.812	455.241	5712.9			292.472	2262.04					5	3	2	2	3	4	3	6
1578	TRUE	P51879|ONCO_MOUSE	128.174	18.35	0	0	0	18.35	0	0	0	0	0	0	0	0	0	0	0	18.35	0	18.35	1																665.321			1				1
535	FALSE	Q9DA60|TEX44_MOUSE	57.2879	1.13	0	0	0	0	1.13	0	0	0	0	1.13	0	0	0	0	0	0	0	0	1																			1					1
491	TRUE	P06728|APOA4_MOUSE	417.031	36.96	7.34	4.56	7.34	27.34	7.59	8.35	34.18	22.78	20	36.96	30.89	0	8.35	18.73	5.82	10.38	10.13	18.23	12	563.008	177.981	745.319	12373	617.572	841.495	21258.1	12391.5	11666.9	17338	18432.2		4052.81	3599.29	2468.17	2049.76	473.23	6162.2	12	3	1	3	16	2	4	24
92	TRUE	O89020|AFAM_MOUSE	595.576	52.8	37.66	37.83	37.83	50.49	40.79	41.78	43.75	46.55	41.28	45.23	48.85	24.18	39.47	43.26	46.22	33.22	37.5	47.2	48	274030	455342	244245	338277	179958	173093	424303	773701	289046	348654	153961	414219	70870.3	388088	378247	222164	73444.9	222213	48	47	46	70	107	70	93	90
679	TRUE	Q5QNS5|HAVR1_MOUSE	348.878	23.93	14.43	20.66	20.66	15.41	20.66	15.41	20.66	20.66	20.66	23.93	15.41	10.49	20.66	20.66	22.95	15.41	20.66	20.66	8	1644.72	4336.98	7931.5	21147.4	8972.73	16687.2	22242	11925.3	13708.3	26598.4	3807.62	3807.32	20573.3	29192.6	20394.9	8792.7	14397.2	15708.7	8	3	12	13	13	11	12	17
385	TRUE	Q8R464|CADM4_MOUSE	442.614	35.31	30.67	31.7	31.7	35.31	34.54	27.84	31.7	34.54	31.7	27.84	35.31	22.68	34.54	31.7	35.31	30.67	30.67	34.54	14	18868.8	18960.6	25684.5	31821.9	36582.2	35812.7	35788.9	30331.8	41938	32446	32772.1	18742.4	40456.4	29577.6	31808.3	19388.6	33424.5	37932.1	14	21	27	30	32	37	30	30
162	TRUE	P13597|ICAM1_MOUSE	560.977	44.69	30.35	29.8	31.84	35.2	30.91	32.77	32.22	36.87	37.24	30.35	32.03	25.51	35.38	32.96	37.06	30.35	32.77	30.17	36	105570	193662	108824	203227	135906	91415.1	169277	152604	166596	126187	156931	148765	139169	144487	129369	98048.7	145317	155202	36	61	54	51	84	57	48	66
901	TRUE	Q8VIB3|SIA10_MOUSE	303.581	17.63	12.16	6.99	4.26	4.26	6.99	4.26	11.85	12.46	9.12	0	7.29	4.26	6.99	4.26	4.26	6.99	0	6.99	6	1788.12	3076.56	1128.27	553.088	642.044	285.977	3937.58	4374.15	878.38		5096.27	1389.66	2601.64	713.539	283.449	2840.11		2682.04	6	5	3	2	1	2	1	4
1338	TRUE	A0A075B5T9|A0A075B5T9_MOUSE	184.475	34.48	0	0	0	0	0	0	0	0	0	21.55	0	12.93	0	0	0	0	0	0	2										1136.9		550.566							2
1066	TRUE	E9Q8B5|E9Q8B5_MOUSE	223.21	4.78	0	0	0	2.39	0	0	0	0	0	2.39	0	1.37	0	0	2.39	0	0	0	3										6775.97									1				3
1579	TRUE	O35643|AP1B1_MOUSE	90.4957	1.27	0	0	0	0	0	0	0	0	0	1.27	0	0	0	0	0	0	0	0	1										377.918									1
1580	TRUE	Q9D8D6|Q9D8D6_MOUSE	100.337	12.37	0	0	0	0	0	0	12.37	0	0	0	0	0	0	0	0	0	0	0	1							425.33												1							2
1339	TRUE	Q9CV82|Q9CV82_MOUSE	177.628	10.1	0	0	0	0	0	0	0	0	0	0	3.23	0	3.23	0	0	10.1	3.23	0	2											1115.12		191.696			1313.37			2
356	TRUE	O35448|PPT2_MOUSE	461.517	42.05	19.87	26.49	30.79	41.72	25.83	38.08	34.77	31.79	37.09	38.41	37.42	14.9	31.46	31.79	40.73	20.2	24.83	35.1	17	4622.61	2440.93	4045.72	69893	4180.76	42881.8	32919.6	28854.4	27184.3	57400	22154.6	8371.51	15331.7	32960.5	77732.7	2421.45	2767.34	10742.8	17	13	12	13	42	10	33	24
616	TRUE	P26262|KLKB1_MOUSE	342.699	20.53	0	1.88	1.72	5.64	1.72	7.37	7.37	8.93	7.37	6.43	7.21	0	3.61	4.39	7.37	0	3.29	7.37	9			1835.98	205.427			860.821	1220.44	1143	376364	320.795		1075.17	1066.77	137.895		288.198	811.061	9		1	4	3	2	3	3
1340	TRUE	P25785|TIMP2_MOUSE	164.018	16.82	0	0	0	9.09	0	16.82	0	0	9.09	9.09	0	0	0	9.09	0	0	0	9.09	2				229.746		367.695			462.565	4307.44				687.032					2				2		5
1341	TRUE	M0QWR8|M0QWR8_MOUSE	140.338	3.73	0	0	0	0	0	2.24	0	0	0	1.49	0	0	0	0	0	0	0	0	2						175.971													1						1
1342	TRUE	O70475|UGDH_MOUSE	187.443	9.94	0	0	0	0	0	0	0	0	0	9.94	0	0	0	0	0	0	0	0	2										512.4									2
1192	TRUE	P0C673|IGS11_MOUSE	246.23	10.05	3.27	10.05	3.27	7.24	7.24	7.24	10.05	7.24	7.24	10.05	3.27	7.24	6.07	7.24	7.24	6.07	3.27	10.05	3	3588.7	3278.89	4320.4	36251.2	6857.91	25719.7	14909	12719.5	23321.2	29961.6	11305.5	4144.12	7349.36	18822.2	22726.1	5742.41	3982.82	9594.72	3	2	4	6	4	3	4	7
680	TRUE	Q9JLF6|TGM1_MOUSE	318.091	15.71	0	0	0	0	1.6	3.56	5.89	0	3.93	14.48	0	0	0	6.38	0	0	0	1.6	9					215.192	486.089	1155.64		1141.67	7168.47				2202.62				304.713	9					2	4	5
1193	TRUE	Q3UMF0|COBL1_MOUSE	185.342	4.16	0	0	0	0	0	0	2.51	0	0	0	0	1.65	0	1.57	0	0	0	0	3							294.016					355.438		200.294					3							2
1444	FALSE	Q9Z0G0|GIPC1_MOUSE	135.412	5.11	0	0	0	0	0	5.11	5.11	0	5.11	5.11	0	0	0	5.11	0	0	0	0	1						356.124	448.513		636.516	5619.74				3845.44					1						1	1
1067	TRUE	Q9DBP5|KCY_MOUSE	243.079	22.96	0	0	0	0	0	0	6.12	0	0	22.96	0	0	0	22.96	0	0	0	0	3										2180.22				1693.88					3							1
1349	FALSE	A0A0A6YXQ0|A0A0A6YXQ0_MOUSE	122.051	18.49	0	0	0	18.49	0	18.49	0	18.49	18.49	0	0	0	0	0	18.49	0	0	18.49	1				2013.96		1296.76			1178.08						1425.36			512.719	1				3		3
975	TRUE	Q922F4|TBB6_MOUSE	306.654	16.55	0	0	0	2.24	2.24	6.26	12.75	10.07	6.26	16.55	0	0	0	12.75	0	0	2.24	0	5								148.717		2350.98									1				2	1	2	8
1581	TRUE	Q9JKV7|EXTL1_MOUSE	59.0438	0.9	0.9	0.9	0	0	0	0	0	0	0	0	0	0	0.9	0	0	0	0	0	1																			1	1	1
681	TRUE	D3YYJ7|D3YYJ7_MOUSE	370.006	36.99	0	8.22	0	8.22	0	0	0	8.22	0	0	8.22	36.99	0	0	8.22	0	0	0	9												9788.33							4		6		3
531	TRUE	A2BHR0|A2BHR0_MOUSE	378.383	51.14	22.16	27.84	34.09	34.66	34.66	34.66	34.66	34.09	34.09	51.14	34.66	22.16	34.09	34.09	27.84	34.09	34.09	27.84	9	1175.98	1637.3	2481.82	8453.39	16859.2	10513.2	9145.21	3750.53	8085.99	16568.1	15020.5	1315.8	9969.14	9162.41	6966.77	13437.7	4567.41	1585.53	9	3	5	8	14	16	17	14
976	TRUE	Q8R3G9|TSN8_MOUSE	307.842	27.23	0	0	0	5.96	0	27.23	5.96	5.96	19.15	27.23	0	0	0	14.89	0	0	0	0	5				323.54		1176.11	234.425	146.465	1356.58	6209.32				590.75					5				1		8	1
474	FALSE	A0A1D5RMB0|A0A1D5RMB0_MOUSE	192.386	3.39	0	0	0	0	0	0	0	0	0	0	0	3.39	0	0	0	0	0	0	2												6088.93							2
902	TRUE	Q9D1Q5|Q9D1Q5_MOUSE	325.596	24.03	0	0	0	0	0	0	0	0	5.17	20.67	0	6.2	0	5.17	0	0	0	0	6									752.942	6765.78		2839.44		305.096					5
1068	TRUE	Q8QZW3|F151A_MOUSE	262.981	14.31	0	0	0	3.45	0	7.07	3.45	0	3.45	14.31	0	0	0	5.92	0	0	0	0	4				471.919		331.954			274.783	2912.7									4				2		3	1
5	TRUE	P15947|KLK1_MOUSE	803.723	90.04	80.08	80.08	80.08	86.97	84.67	86.21	84.67	85.44	86.21	87.36	80.84	79.31	84.67	87.36	86.21	81.99	85.06	84.67	213	2.85381e+06	3.86566e+06	2.82495e+06	7065697	4384602	8.37452e+06	5999074	5216874	7.75164e+06	8594435	4863886	3242261	4847843	6299010	8407802	4780111	3795573	5153544	132	675	928	722	1705	1100	1988	1635
1582	TRUE	Q8CHT0|AL4A1_MOUSE	73.8277	3.38	0	0	0	0	0	0	0	0	0	3.38	0	0	0	0	0	0	0	0	1										201.897									1
1583	TRUE	Q9D7Q1|CHIT1_MOUSE	93.3242	4.53	0	0	0	0	0	0	0	0	0	4.53	0	0	0	0	0	0	0	0	1										1668.54									1
465	TRUE	P27046|MA2A1_MOUSE	431.305	16.87	2.17	1.13	1.04	1.3	0	1.3	7.22	5.3	6.7	9.74	6.17	0	1.13	0	1.04	5.91	1.04	1.13	14	1277.63	1371.57	689.289			207.231	4031.25	4195.37	14534.5	19703.1	3132.55		127.524			1657.48	208.379	7600.92	14	3	1	2	1		1	12
1584	TRUE	Q9CPW4|ARPC5_MOUSE	60.7011	7.95	0	0	0	0	0	0	7.95	0	0	0	0	0	0	0	0	0	0	0	1							239.241												1							1
746	TRUE	P56567|CYTA_MOUSE	330.673	74.23	12.37	0	37.11	61.86	12.37	12.37	74.23	12.37	64.95	74.23	27.84	12.37	0	74.23	27.84	0	0	52.58	6			1101.58	1133.74	14266.5	934.897	4257.96	29120.3	5533.63	28302	1817.61	1034.43		6092.01	38399.2			182105	6	1		6	6	2	2	10
1520	TRUE	O35737|HNRH1_MOUSE	115.43	3.79	0	0	0	0	0	0	3.79	0	0	0	0	0	0	0	0	0	0	0	1							264.496												1							2
682	TRUE	Q921F2|TADBP_MOUSE	327.247	16.91	14.49	0	5.8	16.91	0	5.8	16.91	16.91	16.91	16.91	11.59	15.46	0	14.49	10.14	5.8	0	5.8	8	451.155		405.546	11978		1357.59	6644.15	13985	9114.51	21405.4	14764.4	9461.57		839.509	10685.8	974.472		3847.03	8	2		1	12		4	9
1308	TRUE	Q8CGP6|H2A1H_MOUSE	195.272	37.5	22.66	0	0	14.84	0	22.66	37.5	22.66	22.66	22.66	0	0	0	0	22.66	0	0	22.66	2	5084.1						4244.23			862.314									1	8			1		4	11
977	TRUE	O70456|1433S_MOUSE	289.521	26.61	4.03	4.03	4.03	8.87	4.03	4.03	14.11	4.03	10.48	18.15	4.03	0	4.03	10.48	4.03	4.03	4.03	4.03	5				384.549			3247.08			10697.7				2700.75					4	3	2	1	3	3	2	7
747	TRUE	Q8JZX1|Q8JZX1_MOUSE	368.876	50.89	25	25.89	25.89	25.89	25	25	50.89	33.93	50.89	50.89	33.93	9.82	33.93	33.93	42.86	33.04	25	25	8	1117.93	4063.9	9945.27	23621.3	1393.44	69913.1	13827.7	33571.1	76870.1	102022	26484.3		62887.6	69490.2	9037.33	9768.41	3409.33	3445.16	8	4	17	14	15	4	8	13
1585	TRUE	P05017|IGF1_MOUSE	65.6588	11.76	0	0	0	0	0	0	0	0	0	0	0	0	11.76	11.76	0	0	0	0	1													304.065	220.207					1
125	TRUE	P07361|A1AG2_MOUSE	548.319	57	32.37	31.88	38.16	41.55	37.68	40.58	37.2	31.88	45.89	48.31	43	29.47	32.37	32.37	41.06	37.2	31.88	34.3	33	5371.73	13271.6	24925.2	91781.1	22566.6	58614.2	15275.6	9744.84	132648	275152	35821.2	24011.1	11538.9	17817.6	75050.2	3235.31	8537.21	6909.86	13	104	125	359	482	354	416	288
903	TRUE	A0A075B5L7|A0A075B5L7_MOUSE	303.265	28.45	14.66	28.45	28.45	28.45	28.45	28.45	28.45	28.45	28.45	28.45	28.45	0	28.45	28.45	28.45	13.79	28.45	28.45	5		1509.15	425.808	4634.65	3272.51	4208.9	6368.04	4143.07	7308.84	1381.16	1863.13		2423.11	1477.15	10806.7	657.772	137.445	255.059	2	1	6	3	7	4	5	6
978	TRUE	P01633|KV5A1_MOUSE	290.129	30.87	6.04	6.04	6.04	13.42	6.04	6.04	6.71	6.04	12.75	30.87	0	15.44	6.04	12.75	12.75	6.04	10.74	0	5	1316.21	1171.42	4513.46	1796.34	1948.06	10792.7		733.839	3394.51	1526.46			1313.56	1518.49	2090.39	667.021	242.947		2	2	1	3	3	1	2	1
357	TRUE	Q9Z331|K2C6B_MOUSE	458.572	34.88	3.74	5.16	2.14	12.46	3.74	2.14	27.94	2.14	2.14	5.16	2.14	3.91	3.74	2.14	5.87	2.14	2.14	2.14	18				702.817			1166.83												3	6	4	9	19	6	6	29
83	TRUE	P29533|VCAM1_MOUSE	612.126	42.35	27.33	25.85	33.42	34.91	31.39	33.96	33.56	31.53	32.07	39.38	34.1	20.57	29.36	36.4	31.26	30.45	33.83	34.1	51	78203	81728.5	126455	511499	286530	597073	231582	190441	393700	570567	232422	83229.2	168802	326429	352368	117204	136001	195542	51	63	64	70	121	95	141	79
565	TRUE	Q8CFZ4|GPC3_MOUSE	366.942	20.38	9.67	8.12	13.82	13.13	13.82	13.82	13.82	9.67	13.82	13.82	9.67	7.08	13.82	13.82	16.23	9.67	9.67	9.67	8	2408.98	2580.29	4855.53	18088.8	8576.2	18182.4	11695	11337.3	16341.4	20864	14853.9	6041.03	10370.2	14959	18358.7	5441.76	6661.1	9004.35	8	8	6	8	11	9	17	11
67	FALSE	A2A6Q5|CDC27_MOUSE	134.936	0.73	0	0	0	0.73	0	0	0.73	0	0.73	0	0.73	0	0.73	0	0	0.73	0.73	0.73	1																			1				1			1
979	TRUE	P97823|LYPA1_MOUSE	299.597	40.87	0	0	0	0	0	0	0	0	0	40.87	0	0	0	0	0	0	0	0	5										2546.97									5
1069	TRUE	D3Z1H5|D3Z1H5_MOUSE	262.671	21.53	0	6.93	6.93	0	0	14.6	0	0	21.53	7.66	0	0	6.93	6.93	0	0	6.93	0	4																			1		1	1			10
1343	TRUE	Q9Z129|RECQ1_MOUSE	66.1182	2.78	2.78	2.78	2.78	2.78	0	0	0	0	0	0	0	0	0	0	0	2.78	2.78	2.78	1	1302.95	6970.02	1354.12	710.493												6030.81	754.499	2813.31	1	1	2	2	1
904	TRUE	O35744|CHIL3_MOUSE	330.121	25.63	0	0	0	0	0	0	25.63	0	4.77	4.77	0	0	0	0	0	0	0	0	6							19057.1		777.389	2590.48									6							18
1570	TRUE	P39054|DYN2_MOUSE	100.023	2.18	0	0	0	0	0	0	0	0	0	2.18	0	0	0	0	0	0	0	0	1																			1
1586	TRUE	Q09TK9|ISK8_MOUSE	64.7603	14.29	14.29	0	0	0	0	0	14.29	0	0	0	0	0	0	0	0	0	0	0	1																			1	2						1
1070	TRUE	P97435|ENTK_MOUSE	256.246	4.77	0	0	0	0	0	0	0	0	0	0	0	4.77	0	0	0	0	0	0	4												4391.77							4
684	FALSE	Q8BHB9|CLIC6_MOUSE	194.67	4.36	0	0	0	0	0	0	1.51	1.51	1.51	1.51	0	0	0	4.36	0	0	0	0	2														522.468					1							3
1344	TRUE	P20065|TYB4_MOUSE	199.736	38	0	0	0	0	0	0	38	0	0	0	0	0	0	0	0	0	0	0	2							2929.01												2							5
683	TRUE	Q99N23|CAH15_MOUSE	367.4	28.4	21.3	14.2	8.02	23.15	9.57	9.57	21.3	19.44	18.52	28.4	9.57	9.57	13.89	13.89	9.57	12.35	9.57	13.89	9	5440.9	4867.12	1290.04	5372.24	2243	1319.7	6358.87	5378.42	4120.83	4961.88	4076.26	2755.43	3251.75	2871.68	1694.56	4716.89	2267.66	4270.79	9	11	7	3	8	5	5	8
139	TRUE	P01663|KV3AB_MOUSE	541.037	84.68	84.68	70.27	70.27	70.27	53.15	79.28	69.37	84.68	69.37	53.15	84.68	64.86	53.15	53.15	84.68	70.27	53.15	70.27	31											248.761				2007.17				3	39	37	34	77	39	52	62
1345	TRUE	P05784|K1C18_MOUSE	162.738	7.09	0	0	0	0	0	0	0	0	0	7.09	0	0	0	4.26	0	0	0	0	2										4789.69				811.726					2
119	TRUE	P01664|KV3AC_MOUSE	533.097	94.59	68.47	68.47	68.47	72.07	68.47	68.47	90.99	68.47	68.47	72.07	68.47	72.07	69.37	68.47	68.47	68.47	68.47	82.88	30	3678.78	11741.1	1793.89	344.898	4657.08	7956.57	10348.4	6986.75	24976.5	12559	1194.14		21307	4867.86	1863.61		7777.25	10608.1	7	52	57	35	93	55	53	81
1587	TRUE	Q9Z2U1|PSA5_MOUSE	132.477	7.88	0	0	0	7.88	0	0	7.88	0	0	7.88	0	0	0	7.88	0	0	0	0	1										222.714									1				2			1
566	TRUE	P01657|KV3A5_MOUSE	342.852	27.03	16.22	16.22	16.22	27.03	16.22	16.22	16.22	16.22	16.22	16.22	16.22	16.22	16.22	16.22	16.22	16.22	16.22	16.22	8				695.174															1	15	12	8	21	11	15	15
1194	TRUE	P23198|CBX3_MOUSE	214.232	21.31	0	0	0	0	0	6.56	21.31	6.56	6.56	7.1	6.56	0	0	0	0	0	0	0	3						334.366	2030.43	120.114	744.474	518.172	213.808								3						1	5
617	TRUE	Q9R045|ANGL2_MOUSE	369.301	25.56	3.25	3.25	3.25	2.23	3.25	3.25	3.25	5.48	5.48	23.33	7.71	0	3.25	3.25	5.48	3.25	3.25	5.48	10	2442.21	1530.79		367.645	431.436	514.696	1967.87	745.966	2159.64	12450.1	2043.22		983.507	1138.62	482.996	2485.46	1706.66	1960.2	10	2	2	1	1	1	1	2
1588	TRUE	Q64702|PLK4_MOUSE	60.4068	0.65	0	0	0	0	0	0.65	0	0	0.65	0	0	0	0	0	0.65	0	0	0	1																			1						1
1589	TRUE	Q8BPB0|MOB1B_MOUSE	59.0123	5.09	0	0	0	0	0	0	0	0	0	5.09	0	0	0	5.09	0	0	0	0	1																			1
1590	TRUE	Q80TT8|CUL9_MOUSE	59.05	1.82	0	0	0	0	0	0	0	0	0	0	0	0	1.82	0	0	0	0	0	1																			1
1346	TRUE	Q91V24|ABCA7_MOUSE	130.37	0.56	0	0	0.28	0.28	0.28	0.28	0	0.28	0.56	0	0	0.28	0.28	0.28	0	0.28	0	0	2																			1			1	1	2	4
7	TRUE	P28825|MEP1A_MOUSE	804.768	74.56	58.5	59.84	61.18	65.46	61.31	67.2	61.85	60.78	62.78	68.01	59.3	48.59	63.32	61.18	62.78	60.11	57.7	63.59	215	2189411	2.60907e+06	2.75489e+06	6295460	4494069	5697069	6343316	4061752	6.54898e+06	7.69917e+06	4.07127e+06	2.918e+06	4532860	6398861	6274927	3.31125e+06	2822998	4761345	215	508	636	637	981	910	890	1043
748	TRUE	P01678|KV6A4_MOUSE	345.092	58.88	15.89	45.79	32.71	56.07	45.79	48.6	45.79	15.89	48.6	58.88	32.71	23.36	32.71	45.79	32.71	16.82	32.71	32.71	7		1038.38	727.338	4706.24	1434.61	1773.33	3566.8		1708.84	5246.49	217.478	1082.18		1104.93	1372.52	632.678	445.088	728.33	3	1	8	5	13	6	11	6
905	TRUE	Q5F285|TM256_MOUSE	325.283	29.2	24.78	0	24.78	24.78	24.78	29.2	24.78	24.78	29.2	29.2	24.78	0	24.78	29.2	24.78	24.78	24.78	24.78	6			877.078	3958.14	2135.91	24064.6	7129.84	6302.98	12994.7	22205.7	1258.38		1612.74	15320.9	8863.23	574.087	1066.49	376.288	6	2		2	3	3	10	5
815	TRUE	A7TZE6|SKIT1_MOUSE	347.331	17.31	7.69	7.69	7.69	16.76	7.69	3.57	7.69	10.71	17.31	16.76	13.74	3.85	7.69	7.69	6.87	6.59	7.69	7.69	7	8741.22	6193.58	8235.02	6286.64	5933.03	4974.85	11016.9	6493.47	12264.1	10640.7	5379.83	4914.21	8331.21	9356.83	3984.72	2026.67	9906.39	7568.28	7	7	8	7	10	7	5	6
1591	TRUE	Q8VCF1|CANT1_MOUSE	117.661	4.71	0	0	0	0	0	0	4.71	0	0	4.71	0	0	0	0	0	0	0	0	1																			1							1
1071	TRUE	Q8BLU0|FLRT2_MOUSE	275.636	9.7	0	0	0	0	0	0	0	0	2.73	9.7	0	0	0	0	0	0	0	0	4										789.02									4
386	TRUE	P14094|AT1B1_MOUSE	448.63	42.76	23.36	12.5	17.11	28.29	24.67	36.51	28.62	20.07	36.51	31.58	33.88	12.83	25	39.8	23.03	25	16.78	17.43	17	8510.08	4742.81	9733.25	20002.7	12696.7	25836.7	14461.5	5224.59	14583.5	31495.2	9216.75	29820.2	11471.9	31048.1	9094.28	7039.06	7573.22	10412.3	17	14	5	12	19	12	23	20
326	TRUE	P00757|K1KB4_MOUSE	447.308	24.22	14.06	14.06	14.06	15.62	15.62	22.27	14.84	17.58	15.62	22.27	14.06	10.94	17.58	15.62	15.62	7.42	15.23	16.8	16	378.135							806.785			5065.91		860.592				855.967	528.554	2	3	7	5	10	8	20	11
1347	TRUE	Q8BVE3|VATH_MOUSE	167.861	9.11	0	0	0	0	0	0	0	0	0	9.11	0	0	0	4.35	0	0	0	0	2										1563.15				348.15					2
906	TRUE	Q99KI0|ACON_MOUSE	254.552	14.23	0	0	0	0	0	0	1.67	0	0	14.23	0	0	0	3.85	1.67	0	0	0	6							768.003			1894.05				709.9	1330.94				6							1
1346	FALSE	Q3UWK9|Q3UWK9_MOUSE	99.7817	3.41	0	0	0	3.41	0	0	0	0	3.41	0	0	0	0	0	0	0	0	0	1																			1				1
749	TRUE	P12961|7B2_MOUSE	282.799	44.34	44.34	44.34	44.34	35.85	18.4	35.85	35.85	44.34	18.4	35.85	44.34	9.43	35.85	35.85	35.85	35.85	35.85	35.85	4	9601.37	8308.33	3289.21	1524.31	1116.89	3415.63	3325.78	3930.09	2110.91	1853.6	1772.4		4159.91	4525.29	1569.71	3732.39	4257.12	5358.38	4	14	9	7	7	4	7	13
750	TRUE	B2RXS4|PLXB2_MOUSE	343.347	8.25	1.63	0	0	2.61	0.76	4.89	0	0.76	2.44	3.26	0.76	0	1.63	2.28	1.47	0.76	0.76	0.76	8	1001.79			1220.08		3411.23			908.177	2191.26			386.235	1183.47	1187.17	393.853		449.301	8	3			3	1	7
34	TRUE	P01878|IGHA_MOUSE	702.147	91.86	69.19	78.2	78.2	84.59	79.94	82.56	75.29	77.33	81.69	87.21	77.33	81.69	81.4	77.62	86.34	67.44	68.02	82.56	106	120001	275535	545583	1.24044e+06	601174	1.64666e+06	630279	424880	1.24783e+06	2.5672e+06	491479	1.56257e+06	430937	794888	1.3323e+06	246427	289587	491925	38	133	213	264	480	275	470	273
492	TRUE	Q62217|SEM5A_MOUSE	400.582	13.83	7.24	5.11	8.91	7.8	6.87	7.89	6.87	7.8	9.1	9.1	8.91	0	10.68	8.91	7.89	6.78	8.17	8.91	11	3591.18	2785.67	3588.9	12957	8250.16	10487	8379.91	5460.59	16415.2	10036.4	6874.44		11014.4	14319.5	10801.9	3236.49	8045.43	13853.2	11	10	9	11	14	11	11	11
1319	TRUE	Q5G866|DFA23_MOUSE	195.391	20.43	11.83	11.83	0	0	11.83	0	11.83	11.83	11.83	11.83	0	20.43	11.83	0	11.83	0	11.83	0	2	2612.67	1773.87			1672.89		928.961	792.448	2413.56	2708.52		4295.63	1121.2		525.045		1026.11		2	1	2			1		1
990	FALSE	P01795|HVM26_MOUSE	200.221	23.61	0	10.42	0	13.19	10.42	13.19	0	0	0	23.61	13.19	0	10.42	0	0	0	0	0	2						948.245				1590.52									1		1		1	2	2
156	TRUE	Q61759|K1B21_MOUSE	528.153	47.13	37.93	31.8	31.8	31.8	31.8	38.7	32.57	42.15	34.48	33.33	29.5	30.65	34.87	36.4	33.72	28.35	26.05	35.63	29	1351.27	319.09		2750.88	995.622	17508.1	3055.68	1053.27	7437.52	1046.73	10485.2	692.46	862.389	1208.3	19880.7			756.822	6	26	62	35	61	41	79	54
488	TRUE	P04941|KV6A7_MOUSE	372.891	55.14	15.89	15.89	18.69	42.06	18.69	26.17	18.69	18.69	39.25	26.17	42.06	0	18.69	18.69	34.58	0	15.89	18.69	9				2297.04											482.541				1	1	3	5	16	6	9	7
178	TRUE	P61110|ANRE_MOUSE	518.88	53.72	51.24	51.24	53.72	51.24	43.8	46.28	53.72	51.24	53.72	41.32	51.24	51.24	53.72	51.24	51.24	51.24	51.24	53.72	28	368272	671844	461465	364269	248750	359114	439121	446470	258825	157833	213277	379989	576690	358934	266109	490591	420515	471862	28	57	108	70	44	26	35	62
1348	TRUE	P47754|CAZA2_MOUSE	182.2	8.74	0	0	0	0	0	0	8.74	0	0	0	0	0	0	0	0	0	0	0	2																			1							3
1	TRUE	A2ARV4|LRP2_MOUSE	905.608	63.97	36.72	38.5	41.48	50.09	42.27	51.2	47.42	42.58	48.13	46.18	43.76	35.43	43.84	44.81	48.35	35.99	36.89	47.49	460	707463	928588	1754154	2.45238e+06	2.38508e+06	4310543	2.51031e+06	1519599	3322540	4395676	1.37395e+06	1.08078e+06	2.27155e+06	3958422	2.81628e+06	884702	1.02012e+06	2.19386e+06	460	501	543	779	948	952	1252	910
414	FALSE	W4VSP4|W4VSP4_MOUSE	130.798	2.37	0	0	0	0	0	0	0	0	0	0	0	2.37	0	0	0	0	0	0	1												2691.26							1
816	TRUE	A0A140T8P1|A0A140T8P1_MOUSE	298.557	37.39	0	0	0	13.04	17.39	18.26	18.26	0	18.26	18.26	18.26	29.57	0	13.04	0	18.26	0	0	5						290.964			477.981	1175.24									2				6	3	4	2
343	TRUE	P52480|KPYM_MOUSE	467.795	45.95	3.01	0	0	25.8	0	25.61	45.95	12.81	17.51	20.9	4.52	4.14	8.85	17.7	14.12	0	2.07	0	18				4767.57		2812.81	53603.8	1478.11	2659.35	24002.4	776.353			7148.43	2834.3				18	1			16		15	51
618	TRUE	P11835|ITB2_MOUSE	387.67	18.94	1.82	0	0	0	0	0	18.94	0	0	0	0	1.82	0	0	0	1.82	1.82	1.82	10	352.858						8925.83					332.802				633.552	284.16	736.071	10	1						18
980	TRUE	A0A0B4J1I1|A0A0B4J1I1_MOUSE	308.831	43.97	0	0	13.79	23.28	23.28	43.97	23.28	23.28	41.38	43.97	23.28	0	9.48	43.97	43.97	0	0	9.48	5				11512	1940.86	37661.4	2914.97	664.6	13077.2	8125.87	445.719			6680.75	3026.21			211.434	5			2	5	7	19	5
1349	TRUE	A0A075B5X4|A0A075B5X4_MOUSE	195.51	26.89	0	0	8.4	18.49	8.4	26.89	8.4	18.49	26.89	8.4	0	0	0	8.4	18.49	8.4	0	26.89	2			737.103	2013.96	1046.24	2220.63	2059.79		1486.1	2113.56				694.431	1425.36			2429.65	2			1	3	2	5	2
684	TRUE	Q8BXK9|CLIC5_MOUSE	358.59	44.22	0	0	0	0	0	0	6.37	3.59	6.37	28.69	0	0	0	39.44	0	0	0	0	8							424.205		278.531	2112.25				2880.72					7							5
1592	TRUE	Q9CQ65|MTAP_MOUSE	116.517	6.71	0	0	0	0	0	0	0	0	0	6.71	0	0	0	0	0	0	0	0	1										232.723									1
1195	TRUE	Q8CH18|CCAR1_MOUSE	112.47	2.53	0	2.53	0	0	0	0	0	2.53	0	0	0	0	0	0	2.53	0	2.53	0	1								10824									2521.97		1		1
1593	TRUE	Q9QYY8|SPAST_MOUSE	98.8351	3.09	0	0	0	0	0	0	0	0	0	3.09	0	0	0	0	0	0	0	0	1										350.455									1
1594	TRUE	Q60864|STIP1_MOUSE	57.1208	3.5	0	0	0	0	0	0	3.5	0	0	0	0	0	0	0	0	0	0	0	1																			1							1
1563	TRUE	Q3U5Q7|CMPK2_MOUSE	59.7846	1.34	0	0	0	0	0	0	0	0	0	0	0	0	0	0	0	0	0	1.34	1																			1
907	TRUE	P10648|GSTA2_MOUSE	298.435	42.34	0	0	0	13.06	13.06	34.23	22.07	13.06	25.23	42.34	4.95	0	13.06	17.57	4.95	4.95	13.06	8.11	6						632.971				7858.41									3				4	4	6	8
1196	TRUE	P68433|H31_MOUSE	198.868	23.53	0	8.82	0	0	0	0	23.53	0	0	0	0	0	0	0	0	0	0	0	2							391.634												1		1					5
1072	TRUE	Q4KML4|ABRAL_MOUSE	267.663	58.02	0	11.11	0	0	0	0	40.74	11.11	40.74	58.02	0	0	0	0	11.11	0	0	11.11	4		668.155					1518.84	2080.88	3006.4	23006.9					718.834			1988.79	4		1					2
981	TRUE	Q60750|EPHA1_MOUSE	260.714	6.65	0	1.43	0	3.28	3.79	3.79	4.71	1.43	0	5.73	1.43	1.43	3.79	1.43	2.35	3.79	3.79	3.79	4		427.985		2535.48	1019.57	1209.71	2477.43	732.353		6645.81	1179.47	2809.24	1778.81	3158.58	3231.37	1481.48	649.691	365.028	4		3		4	2	2	3
908	TRUE	Q8VCS0|PGRP2_MOUSE	316.935	21.13	2.83	0	0	2.83	0	0	13.4	17.92	7.36	6.04	9.25	0	0	0	2.83	6.98	0	2.26	6				1595.75			4341.81	5725.52	1662.1	2512.1	1927.12				1937.31	1823.75		1297.9	6	1			2			7
567	TRUE	P21550|ENOB_MOUSE	377.787	21.89	14.98	3	6.68	18.89	13.82	15.9	19.12	18.89	18.89	18.89	18.89	3.23	10.37	18.89	18.89	10.37	10.37	19.12	9	2112.5	1811.69	3023.31	615.689	1032.27		730.135	5821.37	694.863	270.37	6528.52		5322.08	2541.77	667.98	4320.74	605.944		2	8	6	5	10	10	7	18
311	TRUE	P46412|GPX3_MOUSE	469.771	58.41	29.65	36.28	29.65	42.92	29.65	34.96	34.51	29.65	29.65	34.07	29.65	39.82	29.65	29.65	40.71	29.65	36.28	29.65	20	40960.9	49639.5	36915.6	52307.1	39751.8	72385.6	60848.8	52140.7	59900.1	51250.8	34153.3	30370.7	59464.8	65700.7	65450.3	56498.7	38242.8	61486.8	20	22	26	19	26	18	32	26
1073	TRUE	Q6IRU2|TPM4_MOUSE	259.047	20.16	0	0	0	0	0	0	20.16	0	6.85	5.65	0	0	0	0	0	0	0	0	4							2453.03			265.813									3							8
619	TRUE	P56677|ST14_MOUSE	374.007	17.78	11.58	6.2	6.43	6.2	2.57	2.57	7.72	3.39	9.71	5.38	6.2	3.39	2.57	5.38	6.08	4.56	2.57	9.01	10	1150.28	133.691		624.686		134.437	1284.12			1184.12	1033.34	242.877	407.65	489.062				472.985	8	5	5	5	6	1	1	6
257	TRUE	Q9QXD6|F16P1_MOUSE	485.43	66.27	14.79	0	20.41	49.7	43.49	52.96	48.52	48.52	48.52	53.25	16.86	7.99	28.99	57.99	26.63	14.79	35.21	48.52	21	2001.13		2161.27	10866	9471.43	46937.6	34026.5	13176.5	26570.4	141372	2495.2	984.646	4720.65	98272.8	1755.49		6924.29	16763.4	21	5		9	19	19	43	31
1551	TRUE	Q63886|UD11_MOUSE	68.0276	3.55	3.55	0	0	0	0	0	0	0	0	3.55	0	0	0	0	0	0	0	0	1																			1	1
909	TRUE	P18572|BASI_MOUSE	332.464	17.22	17.22	17.22	13.88	11.05	17.22	14.4	17.22	17.22	17.22	13.88	11.05	7.2	17.22	14.4	11.05	14.4	17.22	14.4	6	8702.68	12819.9	7605.18	8563.75	14574.9	15189.2	18716.3	12808.6	18467.5	12667.9	8755.98	10543.6	15858.3	23797.2	7531.24	11615	9994.86	16787.6	6	13	14	11	8	12	9	8
1595	TRUE	Q3V2K7|Q3V2K7_MOUSE	59.9333	1.36	0	0	0	0	0	0	0	0	0	0	0	1.36	0	0	0	0	0	0	1																			1
990	FALSE	P01793|HVM24_MOUSE	278.243	27.64	13.01	13.01	25.2	15.45	13.01	27.64	15.45	13.01	15.45	13.01	15.45	13.01	13.01	13.01	13.01	13.01	13.01	13.01	4			3896.33			5149.86													1	4	4	6	7	6	5	5
817	TRUE	Q8BZT5|LRC19_MOUSE	303.348	17.03	8.24	7.42	4.12	9.62	4.12	3.3	7.69	3.3	7.42	6.59	6.87	3.57	4.12	8.24	3.3	4.12	4.12	4.12	7	3620.34	2230.49	3481.64	3034.69	2603.11	1138.29	839.926	1634.28	975.84	4613.89	4031.2	6231.3	1613.41	4408.66	2922.1	4320.98	3626.41	7257.2	7	5	3	3	4	3	2	3
466	TRUE	Q923L7|Q923L7_MOUSE	388.214	50.97	32.26	38.71	32.26	38.71	38.71	38.71	38.71	44.52	45.16	44.52	44.52	30.32	38.71	38.71	38.71	38.71	38.71	38.71	10	26210.4	35323.7	32850	94890.3	80426.1	160848	123134	136497	255161	357370	68510.4	31120.3	68750	213038	203449	43102	35361.8	99350.3	8	20	24	19	35	27	49	35
1074	TRUE	P01326|INS2_MOUSE	228.941	23.64	22.73	22.73	22.73	0	22.73	0	22.73	22.73	22.73	23.64	22.73	0	0	22.73	0	22.73	21.82	22.73	4	510.003	1282.57	858.106		572.928		1457.24		374.026	1375.82	9082.39			2977.53		2625.39	772.653	4488.63	4	2	5	3		2		2
1350	TRUE	A0A0B4J1I2|A0A0B4J1I2_MOUSE	198.512	18.8	0	0	0	0	0	0	0	0	0	11.97	13.68	0	0	0	0	0	0	0	2											431.714								1
1596	TRUE	Q8VHL5|CRGN_MOUSE	117.547	8.74	0	0	0	8.74	0	8.74	8.74	8.74	8.74	0	8.74	0	0	8.74	0	0	0	0	1				357.19		404.464	172.91	251.757	440.731		125.544			307.443					1				2		2	1
1197	TRUE	P35173|CYT3_MOUSE	225.881	33.01	0	0	0	0	0	0	0	0	0	33.01	0	0	0	0	0	0	0	0	3										201.682									2
1522	TRUE	Q04886|SOX8_MOUSE	123.629	1.29	0	0	0	0	0	0	0	0	0	0	0	0	0	0	0	0	0	1.29	1																			1
1597	TRUE	P97371|PSME1_MOUSE	58.7785	2.81	0	0	0	0	0	2.81	0	0	0	0	2.81	0	0	0	0	0	0	0	1																			1						1
1308	TRUE	P27661|H2AX_MOUSE	195.272	33.57	20.28	0	0	13.29	0	20.28	33.57	20.28	20.28	20.28	0	0	0	0	20.28	0	0	20.28	2	5084.1						4244.23			862.314									1	8			1		4	11
1598	TRUE	P16014|SCG1_MOUSE	131.929	1.62	0	0	0	0	1.62	0	1.62	0	0	1.62	1.62	0	1.62	1.62	0	1.62	1.62	0	1							628.616			1882.64	315.89		382.065	402.883		140.814			1					2		1
6	TRUE	P03953|CFAD_MOUSE	800.843	85.33	81.47	80.31	77.22	77.99	76.45	73.75	81.47	81.08	78.76	77.22	80.69	68.73	76.45	76.45	77.22	80.31	78.76	77.99	206	25941800	25105740	24946972	18940744	18675976	12121943	27993844	30247904	23500068	14684263	25106912	8172829	23157296	24036302	17628688	19776050	17357954	21986166	204	3415	3683	3451	1828	2846	1696	3335
910	TRUE	P56565|S10A1_MOUSE	321.018	62.77	15.96	15.96	23.4	26.6	37.23	40.43	40.43	37.23	59.57	62.77	26.6	13.83	37.23	40.43	37.23	23.4	15.96	23.4	6		301.722	531.049	9256.93	2563.93	7314.98	10145.7	4912.42	6279.43	21880	5931.99	939.744	6078.36	13104.6	7397.69	2105.1	357.962	4673.78	6	1	2	4	10	6	10	9
1551	TRUE	D3Z748|D3Z748_MOUSE	68.0276	3.58	3.58	0	0	0	0	0	0	0	0	3.58	0	0	0	0	0	0	0	0	1																			1	1
103	TRUE	P01662|KV3AA_MOUSE	561.315	94.59	84.68	84.68	84.68	88.29	80.18	84.68	84.68	90.99	84.68	72.97	84.68	82.88	84.68	80.18	84.68	84.68	80.18	84.68	36	3687.67	11370.7	5576.95	20139.6	11951.5	21192.4	11326	6161.79	8476.51	4363.66	13676.6	3284.39	7959.4	8423.74	11139.8	3316.05	9829.14	13512.4	7	47	45	41	90	48	68	77
28	TRUE	P06869|UROK_MOUSE	722.488	81.52	75.75	68.36	75.52	78.29	72.75	72.75	75.75	78.75	81.29	78.29	78.29	72.29	72.98	78.52	76.67	75.52	72.75	75.75	116	488202	423776	437457	2.53318e+06	1.25062e+06	1.81892e+06	1782007	1.54575e+06	2579318	2625631	1.38138e+06	689148	1.12216e+06	2.05922e+06	1.9475e+06	868458	772941	1.39907e+06	114	210	205	202	460	304	373	391
227	TRUE	Q9WVK4|EHD1_MOUSE	502.28	64.04	2.81	0	0	2.81	29.21	30.71	33.71	14.61	36.7	56.18	7.12	5.62	2.06	55.62	0	0	11.05	13.3	24	267.265			515.064	1696.76	4473.94	6745.24	1261.84	4583.61	34813.1		1807.97	215.134	22158.8			967.761	932.37	24	2			2	11	15	26
493	TRUE	P97429|ANXA4_MOUSE	422.046	48.59	0	0	0	18.5	6.27	18.5	18.5	3.45	15.05	42.32	3.45	0	0	43.26	9.72	8.46	0	13.48	13				2709.32	219.947	1931.49	2390.45		1129.49	18806				9536.32	914.966	262.782		1852.27	13				12	2	8	8
1075	TRUE	Q60598|SRC8_MOUSE	261.345	7.14	2.2	2.2	2.2	5.86	2.2	1.1	2.38	3.48	3.3	2.2	6.04	0	3.3	2.2	2.2	0	2.38	2.2	4	1282.55	966.133	991.873	2946.21	664.705		2237.84	2323.88	684.541	759.003	2732.3		700.279	1357.9	485.103		495.667	338.459	4	3	2	2	5	2	2	3
1351	TRUE	P51125|ICAL_MOUSE	123.025	5.58	0	0	0	0	0	0	5.58	0	0	0	0	0	0	0	0	0	0	0	2							491.804												2							2
1508	TRUE	O35164|MCPT9_MOUSE	92.5963	4.88	0	0	0	0	0	0	0	0	0	0	4.88	0	0	0	0	0	0	0	1											546.099								1
387	TRUE	A2A7W0|A2A7W0_MOUSE	402.501	19.02	16.07	16.07	19.02	19.02	19.02	19.02	19.02	19.02	19.02	19.02	19.02	13.44	19.02	19.02	19.02	19.02	19.02	19.02	11	34345.6	27524	72396.1	99064.4	119836	164428	159265	116634	252474	237606	84670.6	43478.4	119202	182764	123691	43241.6	60366.4	91476.1	8	20	16	28	29	52	48	47
894	FALSE	A0A0G2JGT0|A0A0G2JGT0_MOUSE	261.082	37.72	10.53	16.67	10.53	37.72	31.58	10.53	16.67	16.67	31.58	31.58	10.53	0	37.72	16.67	16.67	10.53	16.67	10.53	4	1403.52	4023.92	482.601	3649.62	1471.97	1681.57	3991.19	1089.83	7773.69	13041.5	1532.87		2803.37	2483.79	2982.6	1671.87	1000.91	2121.43	3	3	4	2	5	3	2	4
911	TRUE	A0A0B4J1M0|A0A0B4J1M0_MOUSE	232.07	55.1	0	19.39	19.39	0	34.69	34.69	19.39	19.39	15.31	34.69	0	0	19.39	19.39	20.41	0	19.39	0	3		526.885	2205.6		1742.58	4572.67	511.482	2178.72		2633.41			1482.08	14589.1			1570.46		1		1	1		2	3	1
983	TRUE	Q8K0D2|HABP2_MOUSE	306.116	16.49	0	0	0	5.38	0	14.7	11.11	2.87	13.26	10.39	6.45	5.02	9.32	13.26	7.17	0	11.11	2.87	5				1534.28		1872.18	1952.83	316.48	1058.39	654.308		1707.49	1221.45	1285.17	1166.68		783.871		5				2		6	9
1599	TRUE	P19536|COX5B_MOUSE	106.607	14.06	0	0	0	14.06	0	0	14.06	0	0	14.06	0	0	0	0	0	0	0	0	1							1635.53			1093.38									1				1			2
1353	TRUE	Q9D7Z7|LYPD5_MOUSE	198.363	12.5	0	0	0	4.69	0	12.5	4.69	4.69	12.5	12.5	4.69	0	0	0	0	0	0	0	2				1155.02		678.874	466.291	324.539	1749.37	7675.73	1132.39								2				2		3	1
532	TRUE	E9PZ87|E9PZ87_MOUSE	397.075	12.02	0	0	1.01	3.07	2.12	2.24	2.12	2.01	2.85	9.95	1.01	0	2.07	6.32	3.35	1.01	1.01	1.01	12				677.141	589.356	345.369			1067.48	9401.01			119.142	2928.16					12			2	5	4	3	3
751	TRUE	P19973|LSP1_MOUSE	327.706	35.45	0	0	0	0	0	0	35.45	0	0	0	0	0	0	0	0	0	0	0	6							14202.8												6							23
1600	TRUE	Q9QYA2|TOM40_MOUSE	134.473	4.71	0	0	0	0	0	0	0	0	0	4.71	0	0	0	0	0	0	0	0	1										277.179									1
1601	TRUE	G3UW60|G3UW60_MOUSE	99.0619	3.88	0	0	0	0	0	0	0	0	0	3.88	0	0	0	0	0	0	0	0	1																			1
1602	TRUE	P51859|HDGF_MOUSE	109.915	6.75	0	0	0	0	0	0	6.75	0	0	0	0	0	0	0	0	0	0	0	1																			1							1
387	TRUE	Q6SJQ5|CLM3_MOUSE	402.501	23.67	20	20	23.67	23.67	23.67	23.67	23.67	23.67	23.67	23.67	23.67	16.73	23.67	23.67	23.67	23.67	23.67	23.67	11	34345.6	27524	72396.1	99064.4	119836	164428	159265	116634	252474	237606	84670.6	43478.4	119202	182764	123691	43241.6	60366.4	91476.1	8	20	16	28	29	52	48	47
37	TRUE	P04186|CFAB_MOUSE	693.998	57.82	35.48	28.78	36.27	36.01	33.64	39.95	44.15	35.22	39.03	49.41	37.98	21.42	40.47	34.17	34.17	34.3	33.77	39.03	96	242498	146780	381875	969086	755925	1.00291e+06	1.27887e+06	1.19065e+06	1187588	2.24544e+06	1612232	631361	911913	1.05738e+06	622308	596953	561970	1.06846e+06	96	97	75	116	259	164	207	220
984	TRUE	P38575|UPK2_MOUSE	282.364	31.52	0	0	0	17.93	7.61	31.52	7.61	16.85	25.54	25.54	0	0	0	16.3	9.24	0	0	0	4					536.057	5668.34	869.24	293.346	2395.35	6666.46				1979.78					4				2	2	7	2
1603	TRUE	Q3UR85|MYRF_MOUSE	59.5906	1.23	0	0	0	1.23	0	0	1.23	1.23	1.23	0	0	0	0	0	0	0	0	0	1							409.899	555.539	213.186										1				1			2
1199	TRUE	A0A1L1STD6|A0A1L1STD6_MOUSE	244.09	23.03	23.03	9.21	9.87	0	9.87	0	0	9.87	0	0	13.16	0	0	0	0	13.16	9.21	23.03	3	1727.36	211.109	754.209		431.62			1018.62			439.32					849.403		3139.32	3	5	2	3		2
411	TRUE	A2BHR2|A2BHR2_MOUSE	434.572	54.49	37.08	37.08	37.08	54.49	32.02	38.2	37.64	37.08	32.02	32.58	44.94	36.52	37.64	32.58	38.76	37.64	37.64	37.64	14	44370	50614.2	70165.6	174752	110453	166920	154062	88806.8	122024	221898	132861	47887.6	137050	282818	155863	78965.8	91639.5	110153	14	18	22	23	35	22	32	29
467	TRUE	Q8R2Y2|MUC18_MOUSE	425.113	28.4	8.49	7.1	5.4	18.36	4.01	4.48	17.9	14.51	13.27	14.2	11.11	3.24	4.94	19.91	9.1	6.33	3.24	5.4	14	3439.07	1381.44	1646.65	9601.88	965.267	586.02	6120.75	6313.9	4790.71	5416.62	4465.58	1230.71	1860.26	9949.75	2062.68	4119.51	1999.97	5438.82	14	7	4	4	14	2	2	16
1354	TRUE	O70557|SPR2F_MOUSE	182.58	46.05	0	0	0	0	0	0	46.05	0	0	0	0	0	0	0	0	0	0	0	2							3872.95												2							10
818	TRUE	P28481|CO2A1_MOUSE	263.917	5.72	0.87	1.61	2.49	0	1.21	0	0	1.14	1.28	0	1.14	0.87	2.49	1.28	0	1.14	0	2.15	7		944.375	563.491		543.374				578.753		1119.23		1603.76	1164.56		1741.45		698.222	6	1	2	3		2
209	TRUE	P02535|K1C10_MOUSE	521.35	45.44	7.37	5.26	7.37	22.63	13.16	15.61	35.44	26.84	8.42	31.93	3.16	3.16	7.37	8.42	20.53	8.07	4.74	13.33	27	5972.82	1141.92	9325.59	58386.8	7283.57	6034.35	18487.2	5325.88	2239.73	19148.5		2038.77	5767.23	1766.76	8925.27	1755.46	832.621	5850.18	22	9	7	12	39	12	20	32
1355	TRUE	Q923B0|GGACT_MOUSE	135.765	17.45	0	0	0	17.45	0	17.45	0	0	17.45	17.45	0	0	0	0	0	0	0	0	1						1292.82				3841.34									1				1		2
327	TRUE	F8VPQ6|F8VPQ6_MOUSE	462.855	34.3	0	6.32	0	0	0	0	0	0	0	0	0	31.05	0	0	0	0	0	0	19		232.353										38429.6							16		2
571	FALSE	A0A075B5V5|A0A075B5V5_MOUSE	348.192	34.19	25.64	25.64	25.64	23.08	25.64	34.19	25.64	25.64	34.19	23.93	13.68	13.68	25.64	23.08	13.68	13.68	23.93	25.64	7						2112.86													1	8	10	12	4	9	13	11
1319	TRUE	P50714|DFA16_MOUSE	195.391	20.43	11.83	11.83	0	0	11.83	0	11.83	11.83	11.83	11.83	0	20.43	11.83	0	11.83	0	11.83	0	2	2612.67	1773.87			1672.89		928.961	792.448	2413.56	2708.52		4295.63	1121.2		525.045		1026.11		2	1	2			1		1
39	TRUE	A2AJD1|A2AJD1_MOUSE	656.275	60.58	45.85	50.59	44.33	56.18	55.5	57.87	56.18	54.82	57.87	59.73	58.88	22.67	54.82	58.54	58.21	55.16	54.65	51.44	78	10453.6	16784.7	29200.4	154094	113512	216570	135291	65774.2	99163.5	341431	181757	6564.07	79090.6	176127	315489	76576.6	64064.1	20882.3	18	60	81	114	244	233	263	225
1604	TRUE	P97298|PEDF_MOUSE	74.4057	5.28	0	0	0	5.28	0	5.28	0	0	5.28	0	5.28	0	0	0	0	0	0	0	1																			1				1		1
1356	TRUE	P97785|GFRA1_MOUSE	169.652	9.19	2.78	2.78	2.78	2.78	2.78	2.78	2.78	9.19	2.78	2.78	2.78	2.78	2.78	2.78	2.78	2.78	2.78	2.78	2	300.593		538.471	301.06	710.794	652.034	874.103	898.551	747.115	649.728	1605.74	1106.7	1152.89	976.274	722.658	1684.96	1231.62	1839.63	2	1	1	2	2	2	2	3
1605	TRUE	Q62507|COCH_MOUSE	105.646	6.7	0	0	0	0	0	0	0	0	0	6.7	0	0	0	0	0	0	0	0	1																			1
1120	FALSE	Q3V132|ADT4_MOUSE	134.914	3.75	0	0	0	0	0	0	0	0	0	3.75	0	0	0	0	0	0	0	0	1										468.533									1
1606	TRUE	P40237|CD82_MOUSE	135.252	4.14	0	0	4.14	4.14	4.14	4.14	4.14	0	4.14	0	0	0	0	0	0	0	0	4.14	1				641.951	448.212	412.143	276.273												1			1	2	1	2	1
540	FALSE	Q8C4M7|CENPU_MOUSE	59.8925	1.46	1.46	1.46	1.46	1.46	1.46	1.46	1.46	1.46	1.46	1.46	1.46	1.46	1.46	1.46	1.46	1.46	1.46	1.46	1																			1	1	2	2	7	4	1	1
1607	TRUE	P47931|FST_MOUSE	125.987	4.94	0	0	0	4.94	0	0	0	4.94	0	0	0	0	0	0	0	0	0	4.94	1																			1				1
568	TRUE	P49710|HCLS1_MOUSE	353.717	21.4	2.47	6.58	2.47	6.58	0	2.47	15.23	8.64	2.47	2.47	6.58	6.58	2.47	2.47	8.64	2.47	2.47	2.47	8	3872.26	2225.8	2009.27	241.165		856.356	8604.05	3415	2213.96	2547.36	5417.76	5057.79		1571.75		1584.24	232.572	2210.03	8	2	3	2	2		1	15
1608	TRUE	P34902|IL2RG_MOUSE	132.887	2.71	0	0	0	2.71	0	0	2.71	2.71	2.71	2.71	2.71	2.71	0	0	2.71	0	0	0	1				1494.67			378.934	932.693	689.683	836.549	949.532				441.952				1				2			2
1357	TRUE	Q9EQ21|HEPC_MOUSE	204.514	14.46	10.84	14.46	14.46	10.84	14.46	14.46	14.46	14.46	14.46	14.46	10.84	0	14.46	14.46	0	14.46	14.46	14.46	2	1574.03	3854.44	2659.09		1749.78	707.451	4018.4		2801.03	5874.84			3286.06	4365.27		5581.11	4029.01	5869.92	2	4	4	3	1	5	2	7
1609	TRUE	P62141|PP1B_MOUSE	135.18	5.2	0	0	0	0	0	0	0	0	0	5.2	0	0	0	0	0	0	0	0	1										759.596									1
1200	TRUE	Q9WV38|GTR5_MOUSE	221.863	9.98	0	0	0	0	0	6.99	0	0	0	7.78	0	0	0	0	0	0	0	0	3						1579				1940.26									3						7
1508	TRUE	Q91VB1|Q91VB1_MOUSE	92.5963	4.88	0	0	0	0	0	0	0	0	0	0	4.88	0	0	0	0	0	0	0	1											546.099								1
163	TRUE	P28843|DPP4_MOUSE	536.516	40.39	13.29	11.97	26.71	23.29	29.34	32.5	32.5	20.79	26.05	35.92	17.5	14.34	24.61	29.34	28.16	18.82	20.39	17.5	31	3346.73	1629.39	17210.6	48861.5	32040.6	87800.9	43767	17496.5	46010.8	111913	12687.6	10189.9	21562	80369.6	34277.5	5787.98	12211.9	12452.8	31	11	9	38	42	40	70	49
985	TRUE	P45952|ACADM_MOUSE	287.729	19.71	0	0	0	0	0	0	7.36	0	0	19.71	0	0	0	9.74	0	0	0	0	5							987.409			20662.8				1191.66					5							2
1588	TRUE	Q9QY53|NPHP1_MOUSE	60.4068	0.87	0	0	0	0	0	0.87	0	0	0.87	0	0	0	0	0	0.87	0	0	0	1																			1						1
1610	TRUE	P21845|TRYB2_MOUSE	82.865	4.35	0	4.35	0	0	0	0	0	0	0	0	0	0	0	0	0	0	0	0	1		320.949																	1		1
912	TRUE	Q8R1F5|HYI_MOUSE	325.763	35.38	0	0	0	22.38	0	22.38	6.5	6.5	19.86	27.44	0	0	0	27.44	0	0	0	0	6				1810.04		3364.56	768.013		1807.89	12799.2				1455.26					6				6		7	2
819	TRUE	A0A075B5Q9|A0A075B5Q9_MOUSE	330.053	51.72	23.28	23.28	32.76	32.76	32.76	49.14	23.28	32.76	35.34	49.14	13.79	13.79	23.28	32.76	23.28	13.79	23.28	32.76	6					403.763	2149.56				1039.14								281.385	2	4	9	12	7	10	15	6
1358	TRUE	Q9JLL0|CRIM1_MOUSE	86.7809	2.99	1.83	0	0	0	0	0	0	0	0	0	0	0	0	0	1.16	0	0	0	2																			2	1
468	TRUE	Q5SWY8|SC5AA_MOUSE	405.908	16.11	11.07	8.56	11.07	11.07	11.07	12.92	16.11	11.07	11.07	11.07	6.04	7.21	11.07	11.07	9.56	11.07	8.56	11.07	13	3776.09	750.974	1627.65	14938	11874.9	51368	29828.5	19244.6	37048.9	114961	3979.93	5497.26	3614.57	39082.4	7670.75	5338.89	1230.31	15590.7	13	9	5	7	12	15	39	37
685	TRUE	Q64331|MYO6_MOUSE	363.159	12.28	0	0	0	0	0	0	0	0	0	9.9	0	0	0	9.43	0	0	0	0	9										3795.79				1511.78					9
1076	TRUE	P61979|HNRPK_MOUSE	277.695	15.12	0	0	0	4.97	0	0	15.12	3.67	0	4.97	0	0	0	0	0	0	0	0	4				302.082			3613.87			457.565									4				1			10
1319	FALSE	P17533|DFA29_MOUSE	128.842	9.48	9.48	9.48	0	0	9.48	0	9.48	9.48	9.48	9.48	0	9.48	9.48	0	9.48	0	9.48	0	1	2612.67	1773.87			1672.89		928.961	792.448	2413.56	2708.52		2123	1121.2		525.045		1026.11		1	1	2			1		1
686	TRUE	Q8K3J9|GPC5C_MOUSE	370.156	28.86	2.95	6.59	3.64	10.23	13.86	28.86	17.5	13.86	16.59	20.23	13.64	6.59	16.82	22.73	20.23	0	6.59	6.59	8	567.076	746.724		3010.75	3848.53	12443.7	4833.82	1809.82	4734.05	19170.6	3129.88	1133.69	2200.92	11724.2	3217.72		1692.42	954.982	8	3	6	2	8	16	24	13
620	TRUE	P08752|GNAI2_MOUSE	382.369	35.49	0	0	0	0	4.23	12.11	30.14	4.23	8.73	35.49	0	0	0	30.99	4.23	0	3.66	0	9					267.768	1088.7	3656.96	211.465	2085.58	12977.3				3744.73					7					2	4	13
687	TRUE	Q8C165|P20D1_MOUSE	308.789	26.84	0	0	0	0	0	7.16	2.19	0	0	24.65	0	0	0	0	0	0	0	2.19	9						656.381	249.425			8149.66									9						2	1
986	TRUE	P97816|S100G_MOUSE	304.533	58.23	58.23	58.23	56.96	31.65	56.96	58.23	58.23	31.65	58.23	58.23	15.19	31.65	58.23	31.65	58.23	15.19	31.65	31.65	5	8236.85	13609.4	3202.85	2707.35	4937.16	3245.17	2740.07	1498.32	2562.41	2420.84	2138.05	3277.6	6224.4	2404.79	1471.72	2117.91	5823.72	1821.02	5	9	12	6	4	6	6	6
164	TRUE	Q9CR35|CTRB1_MOUSE	530.382	73	0	0	0	7.98	0	0	0	22.43	0	5.7	73	47.15	0	0	73	29.66	0	20.15	30								7361.19		581.114	277509	244973			348024	5402.67		5278	29				1
241	TRUE	Q61233|PLSL_MOUSE	505.347	55.82	0	0	0	0	0	0	55.82	0	4.94	18.82	0	0	0	0	0	0	0	0	25							47727.2		238.595	4232.01									23							55
494	TRUE	P12246|SAMP_MOUSE	417.486	58.04	32.14	26.79	32.59	29.02	25.89	29.46	18.75	29.46	33.48	57.59	39.73	10.71	25.89	35.27	38.39	25.89	26.34	29.02	12	9642.26	6014.84	7860.46	30876.2	7237.51	34055	27044.3	31311.3	26376.6	75379.3	136520	3464.38	7583.43	82520.2	21270.2	4964.92	2509.85	21896.8	12	10	8	11	16	8	18	13
344	TRUE	P09411|PGK1_MOUSE	463.85	63.07	7.67	0	0	16.07	16.07	24.22	38.85	32.61	32.13	56.35	11.75	0	12.47	40.29	8.15	4.08	16.07	12.47	18	980.448			4713.94	2389.16	7561.31	28521.1	10154.8	12030.7	64752.4	2230.66		1513.35	43784.8	1841.3	214.502	1664.46	5087.45	18	3			10	11	12	30
688	TRUE	Q8QZR4|OAF_MOUSE	367.52	37.59	4.61	4.61	4.61	26.95	4.61	28.72	14.18	9.57	5.32	17.73	5.32	0	9.93	9.93	4.26	4.61	4.61	8.87	9	964.035			3323.78		2027.7	1759.77	463.431	691.091	4527.54			222.456	3262.94		1215.93	379.18	917.528	9	2	2	1	9	1	8	7
1611	TRUE	Q8R3B1|PLCD1_MOUSE	133.312	2.65	0	0	0	0	0	0	0	0	0	2.65	0	0	0	0	0	0	0	0	1										820.006									1
170	TRUE	P16858|G3P_MOUSE	528.298	56.16	33.03	21.02	32.73	44.74	41.14	49.55	56.16	41.14	39.04	56.16	41.44	21.62	42.04	47.75	34.83	21.32	34.83	37.54	28	6033.61	2942.75	6352.08	17701.5	9521.08	20400.5	52299.9	20299.8	17425.8	90281.1	6355.84	3763.62	9601.57	78146.5	3274.25	3170.23	15078.6	10579.9	24	16	13	18	25	22	28	53
533	TRUE	O88576|S6A18_MOUSE	396.014	28.94	2.93	2.93	4.55	2.93	2.93	16.91	4.55	2.93	12.2	25.37	0	2.44	2.93	4.72	2.93	0	0	2.93	12			654.237	3039.46	2279.28	12142.5	5495.97	1758.56	4382.69	42498.1		702.77		3659.25	2517.85			1080.91	12	1	1	4	3	2	18	7
1612	TRUE	O70555|SPR2D_MOUSE	63.9193	20	0	0	0	0	0	0	20	0	0	0	0	0	0	0	0	0	0	0	1							536.619												1							2
820	TRUE	P24638|PPAL_MOUSE	335.229	20.09	5.2	0	0	10.4	0	8.51	13	8.51	10.4	18.2	11.11	0	13	16.31	10.4	0	0	9.46	7	772.44			5383.69		3170.76	8511.91	5486.95	9377.27	11924.3	2699.26		4175.57	9430.69	8213.11			1923.16	7	3			7		5	11
349	FALSE	Q80VQ0|AL3B1_MOUSE	300.757	14.96	0	0	0	2.99	0	12.39	5.56	2.99	2.99	14.96	0	0	2.99	5.56	0	0	2.99	0	5				640.877		2218.92	1050.91		794.51	11860.8			364.334	1426.1					5				2		6	4
752	TRUE	Q9R0B9|PLOD2_MOUSE	351.05	13.84	5.97	5.97	5.97	5.97	5.29	0	9.5	5.97	5.97	7.19	10.72	4.07	8.96	7.73	7.19	8.96	7.19	7.73	7	3957.32	3718.33	2355.28	2820.78	2127.06		6145.69	3837.95	2419.39	1315.49	3385.89	1114.98	4828.68	2154.33	2274.27	4902.19	4660.99	5617.27	7	8	9	12	8	6		14
753	TRUE	A0A075B5Q4|A0A075B5Q4_MOUSE	347.261	67.52	23.08	23.08	23.08	23.08	23.08	64.96	13.68	23.08	25.64	39.32	13.68	13.68	23.08	30.77	13.68	13.68	23.08	23.08	7						544.901								634.394					2	4	9	11	6	8	18	4
1613	TRUE	Q9DCW2|PLS2_MOUSE	132.117	6.51	0	0	0	6.51	0	6.51	0	0	0	6.51	0	0	0	0	0	0	0	0	1				89020.6		142086				4843.13									1				1		3
1528	TRUE	Q6KAU7|PKHG2_MOUSE	93.0925	0.45	0	0	0	0	0	0	0.45	0	0	0	0	0	0	0	0	0	0	0	1																			1							2
754	TRUE	Q9D6P8|CALL3_MOUSE	337.988	50.34	22.15	13.42	32.89	20.81	0	23.49	40.27	13.42	6.04	0	13.42	9.4	32.89	13.42	19.46	22.15	0	34.23	7	1762.69	2995.8	4267.45			1139.82	4202.14	3766.28			1623.62		710.872	345.808	2364.69			1838.75	3	5	3	8	6		7	3
388	TRUE	P10649|GSTM1_MOUSE	424.663	53.67	36.7	19.72	31.65	36.7	43.12	49.08	48.62	44.04	43.12	53.21	43.12	0	31.65	53.21	38.07	22.94	36.7	44.04	13	2850.16	1637.26	4410.72	9058.96	11484.3	26188	26814.2	16618.8	11511.4	50841	3827.79		4711.23	38182.1	5307.1	2564.48	7220.61	9542.45	9	14	5	14	18	19	34	30
1614	TRUE	Q07417|ACADS_MOUSE	132.911	7.52	0	0	0	0	0	0	0	0	0	7.52	0	0	0	0	0	0	0	0	1										887.23									1
1319	TRUE	P50708|DFA10_MOUSE	195.391	20.43	11.83	11.83	0	0	11.83	0	11.83	11.83	11.83	11.83	0	20.43	11.83	0	11.83	0	11.83	0	2	2612.67	1773.87			1672.89		928.961	792.448	2413.56	2708.52		4295.63	1121.2		525.045		1026.11		2	1	2			1		1
913	TRUE	P21981|TGM2_MOUSE	251.311	10.35	0	0	0	0	0	0	0	0	3.06	8.02	0	0	0	8.6	0	0	0	0	4									678.832	3786.05				1298.99					4
73	TRUE	P23953|EST1C_MOUSE	607.551	61.01	29.96	33.39	41.88	50.72	41.52	42.78	32.31	48.38	42.6	51.08	45.13	30.51	41.52	42.78	42.42	36.82	33.57	42.96	54	45661.8	72561.9	225973	408646	209477	400637	190413	351501	255354	810335	117307	83019.4	107836	318298	222156	118522	68214.8	127449	38	60	71	124	175	110	163	106
16	TRUE	P11589|MUP2_MOUSE	753.253	86.67	85	86.67	85	85	80.56	85	81.11	85	85	86.67	74.44	72.78	80.56	80.56	83.33	77.78	80.56	80.56	153		623.38								1004.1									1	2720	2791	2727	882	687	1273	1199
443	TRUE	Q9CZT5|VASN_MOUSE	413.961	24.52	5.2	6.69	6.69	11	6.69	6.69	17.83	17.83	8.92	18.28	15.75	4.16	8.62	6.69	8.62	6.69	6.69	11.74	12	881.65		3010.08	20055.8	4377.7	12283.3	25217.7	21036	22910.1	57744.7	21254	4786.19	13267.6	18312.6	8630.56	7244.03	2219.32	21138	12	7	3	8	14	10	18	28
1359	TRUE	P68510|1433F_MOUSE	191.059	11.79	4.07	4.07	4.07	4.07	4.07	4.07	4.07	4.07	4.07	11.79	4.07	0	4.07	4.07	4.07	4.07	4.07	4.07	2										328.615									1	3	2	1	2	3	2	2
58	TRUE	P70269|CATE_MOUSE	640.215	80.35	29.97	53.4	47.61	75.57	53.15	72.54	50.63	67	55.42	52.14	68.77	36.27	47.86	47.86	74.56	50.13	34.76	63.48	68	33748.2	89776.5	123267	1523054	73417.8	311072	79169.5	243186	190561	115227	287964	310134	346405	105472	1398374	89160.7	221786	205119	67	20	52	32	280	42	122	40
1360	TRUE	O08542|EFNA4_MOUSE	164.126	23.3	0	0	0	0	0	0	0	0	0	14.08	0	0	9.22	0	0	0	0	0	2										248.826									2
412	TRUE	P35505|FAAA_MOUSE	442.642	53.46	3.82	3.82	3.82	15.75	20.76	38.42	21	3.82	15.51	40.33	0	0	3.82	33.41	6.68	6.92	3.82	3.82	16	185.488	397.613		503.975	3706.25	6660.38	2766.09	308.11	652.191	19166.5				10132.5	446.322	448.613	259.534	1231.91	16	1	1	2	7	10	16	11
1361	TRUE	P49722|PSA2_MOUSE	135.279	17.09	0	0	0	8.97	0	8.12	8.12	0	0	0	0	0	0	0	0	0	0	0	2							333.62												2				1		1	2
1615	TRUE	O70131|NINJ1_MOUSE	135.022	13.16	0	0	0	0	0	13.16	0	0	0	13.16	0	0	0	0	0	0	0	0	1										2743.81									1						1
1362	TRUE	P01325|INS1_MOUSE	157.805	22.22	22.22	21.3	21.3	0	22.22	0	22.22	0	22.22	22.22	21.3	0	22.22	22.22	0	22.22	22.22	21.3	2	399.349				522.507		2091.1		547.556	860.991				2584.97			1227.26		2	5	1	2		5		3
444	TRUE	A2AV72|A2AV72_MOUSE	421.616	49.72	29.05	40.78	29.05	18.44	13.97	20.67	26.26	20.11	24.58	30.73	10.06	8.94	13.97	18.99	30.17	20.67	20.67	21.23	14	2172.63	3841.9	1143.53						133.6	2321.87									4	65	75	55	63	42	115	107
689	TRUE	Q8VHD8|HORN_MOUSE	365.61	7.45	2.2	0.76	1.36	2.2	2.16	1.36	4.21	2.2	4.53	2.88	3	3.85	3	2.2	1.36	2.16	1.36	1.36	9	1955.82	524.26	2732.79	3688.94	3653.89	14476	10199.4	4873.4	8332.06	6136.34	7750.03	3114.29	5519.01	5103.88	7760.05	4895.54	3399.04	4197.36	9	5	2	4	6	5	5	12
1616	TRUE	Q8BHA3|DTD2_MOUSE	101.149	13.1	0	0	0	0	0	0	0	0	0	13.1	0	0	0	0	0	0	0	0	1										120.649									1
507	FALSE	P05063|ALDOC_MOUSE	107.542	7.44	0	0	0	0	0	0	7.44	0	0	0	0	0	0	0	0	0	0	0	1																			1							2
21	TRUE	Q921I1|TRFE_MOUSE	742.024	78.34	71.59	70.3	73.31	76.18	68.44	69.3	69.44	66.14	71.88	76.9	67.86	51.94	68.29	71.88	68.72	68.29	64.71	72.02	140	356830	443274	1.52998e+06	2.78354e+06	812923	1.39833e+06	1192001	914360	1.33075e+06	3958957	1120206	359030	594683	1.28143e+06	1.05945e+06	612930	604056	987513	139	196	210	448	538	302	406	326
1617	TRUE	Q8BMF4|ODP2_MOUSE	131.314	3.43	0	0	0	0	0	0	0	0	0	3.43	0	0	0	0	0	0	0	0	1										1697.63									1
495	TRUE	P13595|NCAM1_MOUSE	428.595	15.61	4.39	2.78	4.75	9.87	6.37	12.29	8.43	7.62	10.76	8.34	6.01	5.47	6.37	10.31	9.6	2.6	4.75	4.75	13	1534.75	3662.34	2905.4	9044.05	8495.47	11093.7	28351.3	15549.3	20887.8	31084.8	14920.6	11450.8	16214.1	18305.7	11147.3	903.187	6647.1	4119.57	13	4	8	8	13	13	18	15
1363	TRUE	Q93092|TALDO_MOUSE	162.654	6.53	0	0	0	0	0	0	6.53	0	0	0	0	0	0	0	0	0	0	0	2							400.029												2							4
322	FALSE	O70133|DHX9_MOUSE	60.8118	0.43	0	0	0	0	0	0	0	0	0	0	0	0	0.43	0	0	0	0	0	1																			1
1364	TRUE	O88851|RBBP9_MOUSE	142.772	17.74	0	0	0	0	0	0	0	0	0	17.74	0	0	0	0	0	0	0	0	2										1370.15									2
987	TRUE	P61750|ARF4_MOUSE	274.377	38.89	0	0	0	0	0	11.67	27.78	0	11.67	32.78	0	0	0	21.67	0	0	0	0	4										856.646									1						2	6
569	TRUE	Q9JII6|AK1A1_MOUSE	393.616	52.31	0	4.62	4.62	10.15	10.15	18.15	27.08	25.23	10.15	45.23	0	0	10.15	45.23	0	0	4.62	10.15	10		288.449	224.593	539.023	1607.52	1953.1	4903.18	2624.77	2812.5	22362				32971.5				439.348	10		2	2	3	4	7	12
1077	TRUE	Q9DCG6|PBLD1_MOUSE	276.768	17.36	0	0	0	0	0	0	0	0	0	13.54	0	0	0	7.99	0	0	0	0	4										275.58				193.826					1
1618	TRUE	E9Q409|E9Q409_MOUSE	131.332	3.59	0	3.59	0	0	0	0	0	0	0	0	0	3.59	0	0	0	0	0	0	1												28271.5							1		1
1365	TRUE	A0A075B5W7|A0A075B5W7_MOUSE	133.018	19.39	0	0	0	0	0	19.39	0	0	19.39	19.39	0	0	0	0	19.39	0	0	0	1						166.291			2397.98	4014.03					107.818				1						2
570	TRUE	Q6PIE5|AT1A2_MOUSE	384.209	11.57	4.51	3.24	6.37	4.51	7.25	8.43	7.25	5.39	7.35	10.69	4.51	3.24	6.37	7.35	4.51	3.24	4.51	4.51	10									155.604										1	6	5	8	7	10	15	11
621	TRUE	P09581|CSF1R_MOUSE	381.79	14.43	4.81	3.79	5.12	7.06	5.12	7.06	4.61	6.14	4.61	7.98	5.12	5.22	5.12	4.61	6.14	3.28	3.58	6.14	10	5156.22	7311.7	3908.42	14530.8	11318.3	11367.8	9669.43	20846.7	9301.67	3847.15	12630.5	7903.55	8962.47	8777.61	8735.43	6158.61	10445.9	15950	10	6	6	5	13	9	13	9
821	TRUE	Q08423|TFF1_MOUSE	256.511	52.87	28.74	28.74	18.39	18.39	18.39	28.74	28.74	28.74	28.74	18.39	28.74	42.53	52.87	28.74	52.87	18.39	28.74	28.74	4	1530.32	452.129	1711.12	1862.04	869.288	3387.28	3347.16	3510	2466.24	1807.82	2559.61	3975.18	5565.38	2483.07	1869.69	817.756	4957.76	5218.91	4	3	3	2	3	2	5	6
756	FALSE	E9QAB5|E9QAB5_MOUSE	134.909	2.24	2.24	0	0	0	2.24	0	2.24	2.24	2.24	2.24	0	0	0	2.24	0	0	2.24	2.24	1	143.886				681.547		1977.22	1200.5	1233.16	8504.35				3330.25			128.253	199.417	1	1				2		3
238	FALSE	F6TQW2|F6TQW2_MOUSE	303.733	12.62	3.96	3.96	3.96	3.96	3.96	3.96	3.96	3.96	9.65	6.93	3.96	3.96	3.96	3.96	3.96	3.96	3.96	3.96	5	789.919	2707.13	12378.3	17263.8	8331.04	18875.7	6377.13	4313.96	14511.5	16531.8	6313.35	4737.13	3743.39	3948.03	11289.7	1959.73	4503.29	8974.52	2	5	5	15	11	14	12	12
1319	FALSE	P28311|DEFA4_MOUSE	128.842	11.96	11.96	11.96	0	0	11.96	0	11.96	11.96	11.96	11.96	0	11.96	11.96	0	11.96	0	11.96	0	1	2612.67	1773.87			1672.89		928.961	792.448	2413.56	2708.52		2123	1121.2		525.045		1026.11		1	1	2			1		1
1619	TRUE	Q8VDH1|FBX21_MOUSE	67.318	0.96	0	0	0	0	0	0	0	0	0.96	0	0	0	0	0	0	0	0	0	1																			1
389	TRUE	P50446|K2C6A_MOUSE	455.011	32.73	3.8	5.24	2.17	9.76	3.8	2.17	28.57	2.17	2.17	7.41	2.17	3.98	3.8	2.17	5.97	2.17	2.17	2.17	17							2767.33			376.604									2	6	4	9	17	6	6	31
1366	TRUE	Q00724|RET4_MOUSE	165.354	9.95	0	0	0	0	0	0	4.98	0	0	9.95	0	0	0	0	0	0	0	0	2										2815.89									2							1
1078	TRUE	Q9D7S0|LYPD8_MOUSE	270.708	17.65	0	0	0	0	0	0	0	0	0	0	0	17.65	0	0	3.53	0	0	0	4												31506.4			1028.19				4
1620	TRUE	P97326|CADH6_MOUSE	127.404	1.65	0	0	1.65	0	0	1.65	0	1.65	1.65	1.65	0	0	0	1.65	0	0	1.65	1.65	1								201.275	122.688	243.344							106.632		1			1			1
988	TRUE	Q9DCD0|6PGD_MOUSE	294.888	15.94	0	0	0	0	0	0	15.94	4.14	0	7.04	0	0	0	2.9	0	0	0	0	5							6107.26			869.188				617.025					5							9
814	TRUE	P62983|RS27A_MOUSE	341.602	30.77	10.26	16.03	21.79	24.36	30.77	30.77	30.77	16.03	30.77	30.77	16.03	16.03	21.79	30.77	16.03	21.79	24.36	27.56	7	14781.6	12251.3	22573.8	28277.5	56017.6	82811.3	64379.6	31391.2	69501.7	119797	37529.8	27863.1	23564.4	63387.9	29802.8	29541.6	26642.6	28702.4	7	4	8	9	11	14	13	18
1621	TRUE	Q9JKR6|HYOU1_MOUSE	131.41	1.2	0	0	0	0	0	0	1.2	0	0	0	0	0	0	0	0	0	0	0	1							400.876												1							2
690	TRUE	P27773|PDIA3_MOUSE	359.737	23.76	0	0	0	4.95	0	0	17.62	8.12	0	5.54	4.95	3.76	2.18	3.17	0	0	0	2.77	9							6032.32	220.289		173.923	736.374	976.296						333.108	9				2			13
822	TRUE	A0A075B5Q2|A0A075B5Q2_MOUSE	327.32	49.57	32.48	35.04	35.04	49.57	35.04	49.57	35.04	35.04	49.57	49.57	25.64	13.68	35.04	35.04	25.64	35.04	35.04	35.04	6		308.23	1900.41	8347.26	2319.88	6676.22	2493.71	676.593	4428.55	10950.3	1330.23		1400.27	3475.01	4046.63	221.214	514.869	1758.37	2	6	10	13	19	17	18	9
534	TRUE	P24822|PPBI_MOUSE	395.898	22.54	0	0	0	0	0	0	0	0	0	0	0	22.54	0	0	0	0	0	0	11												8867.9							8
469	TRUE	Q9WTI7|MYO1C_MOUSE	406.7	17.4	1.03	0	0	1.03	1.03	1.6	3.86	1.03	1.03	13.08	0	0	0	5.64	0	0	0	1.03	13				563.394		567.376	1815.43	190.38	456.509	11653.6				4095.36					12	1			2	1	6	5
1367	TRUE	Q9Z306|S22A4_MOUSE	130.212	5.97	0	0	0	0	0	4.16	0	0	4.16	4.16	0	0	0	5.97	0	0	0	0	2																			2						1
64	TRUE	E9PV85|E9PV85_MOUSE	625.328	78.78	71.84	68.98	68.98	72.65	68.98	71.84	69.8	68.98	68.98	78.78	72.65	54.29	68.98	69.8	68.98	68.98	68.57	72.65	58	629.829	2885.05	1008.21										279.22	446.925			218.747	315.255	1	101	130	92	196	142	143	164
989	TRUE	J3QMZ0|J3QMZ0_MOUSE	258.822	72.92	0	0	0	0	0	30.21	14.58	0	0	0	15.62	0	18.75	27.08	27.08	0	15.62	0	5													1473.1						3						2	1
1368	TRUE	A0A075B5P8|A0A075B5P8_MOUSE	201.413	29.31	0	0	0	29.31	0	29.31	0	9.48	0	19.83	0	9.48	0	0	9.48	0	0	0	2						586.215				3992.52									1				4		4
205	TRUE	P32261|ANT3_MOUSE	504.011	53.98	22.37	7.74	13.76	34.84	13.76	24.09	36.56	31.4	38.06	52.47	28.17	5.38	11.18	24.09	17.2	11.18	13.33	19.35	27	37987.3	22358.9	35442.4	42733	16871.3	23148	38594.2	35398.4	30891.7	153514	50991.6	15275.2	19294.2	34983	14598.3	26777	24713.6	31256.2	27	14	10	15	27	11	23	28
1201	TRUE	Q8VEJ9|VPS4A_MOUSE	242.965	10.07	0	0	0	2.75	2.75	2.75	2.75	0	10.07	10.07	2.75	0	2.75	6.41	2.75	0	2.75	0	3										2349.1				319.375					1				1	2	2	2
1369	TRUE	P12025|MK_MOUSE	185.072	19.29	0	0	0	12.14	0	0	0	0	0	0	0	0	7.14	0	0	0	0	12.14	2													466.317						2				1
312	TRUE	O09051|GUC2B_MOUSE	435.197	73.58	55.66	55.66	55.66	58.49	55.66	41.51	55.66	41.51	41.51	73.58	58.49	15.09	55.66	55.66	58.49	55.66	55.66	55.66	16	3728.21	4870.83	5554.74	35771.4	7642.23	32442.7	26233.9	12203.8	43125.4	312608	39406.5	1478.06	10321.2	23672.1	18690.8	4228.22	4788.22	14785.8	16	5	10	8	23	11	14	19
575	FALSE	Q91YY5|SO1A5_MOUSE	277.137	8.96	2.99	2.99	5.52	5.52	6.87	6.87	6.87	2.99	6.87	8.96	2.99	0	5.52	6.87	2.99	2.99	4.33	5.52	4	773.426	368.901	6475.69	6776.1	7054.69	15945.8	16180.7	4183.33	12261	23336.6	765.132		5361.81	19701.2	4449.93	2343.96	1000.22	12937.5	4	2	3	4	3	7	10	8
535	TRUE	Q6A4L0|S22AD_MOUSE	376.175	23.23	6.72	2.9	10.53	10.53	10.53	12.7	12.7	10.53	15.61	20.33	6.72	5.44	10.53	10.53	6.72	3.81	8.35	10.53	10	268.388	101.291	476.623	3452.73	5853.07	15457	17051.7	9581.42	17187.6	57786	714.079	1386.93	1193.33	24539.4	2804.66		2037.48	10667.3	10	3	1	7	8	19	16	17
536	TRUE	Q9ESG4|CLTRN_MOUSE	392.243	40.09	24.77	18.47	29.73	40.09	24.77	38.29	40.09	24.77	38.29	38.29	26.58	16.67	24.77	40.09	24.77	24.77	24.77	40.09	10	7503.7	5171.73	8028.97	28209.6	21569.7	43490.6	41325.6	24545.6	35692.4	73092.5	9072.13	9886.47	13467.3	39113.2	16686.2	10408	8657.84	29572	10	8	6	10	17	15	17	19
1370	TRUE	P58044|IDI1_MOUSE	201.088	17.18	8.81	0	8.81	8.81	0	0	8.81	8.81	8.81	17.18	0	0	0	8.81	0	0	0	0	2	225.815						375.506	291.943	368.424	1999.98									2	2		1	1			1
116	TRUE	Q61543|GSLG1_MOUSE	567.85	39.57	11.83	9.11	15.57	33.19	24.09	30.04	28.17	28.6	32.77	29.79	24.17	8	24.94	27.32	33.36	13.62	19.32	27.83	36	5500.53	4566.36	9490.77	47857.9	33260.5	88489.8	45440.2	20454.3	76548.1	114358	18937.9	4133.81	33555.9	60934.2	61235.7	10949.5	13190.8	38668.5	36	16	13	23	77	50	73	57
755	TRUE	Q9CQV8|1433B_MOUSE	315.651	24.39	4.07	4.07	4.07	4.07	11.79	11.79	24.39	4.07	11.79	19.92	4.07	0	4.07	24.39	4.07	4.07	4.07	4.07	6					59.2043	80.4053	1210.55			2031.06				758.97					5	3	2	1	2	4	3	8
1308	TRUE	C0HKE5|H2A1G_MOUSE	195.272	36.92	22.31	0	0	14.62	0	22.31	36.92	22.31	22.31	22.31	0	0	0	0	22.31	0	0	22.31	2	5084.1						4244.23			862.314									1	8			1		4	11
73	FALSE	Q8VCT4|EST1D_MOUSE	342.253	4.96	2.65	2.48	4.96	4.96	2.48	4.96	2.48	4.96	2.48	4.96	4.96	4.78	2.48	4.96	4.96	4.96	2.48	4.96	7	11047.3	14911.6	44864.7	76288.3	48890.5	64881.9	39198.9	69783.8	52900.1	62290.2	23833.9	4387.76	23325	56928.6	42459.4	27951	21935.7	29589.1	3	11	6	16	26	10	16	14
756	TRUE	Q8C3K6|SC5A1_MOUSE	342.622	20.3	2.26	0	0	3.31	3.91	8.57	7.82	3.91	7.82	15.64	0	0	0	7.82	3.31	0	2.26	4.51	7	143.886			893.306	1085.37	3924.41	3761.77	1200.5	2520.3	13122.9				6505.75	493.499		128.253	199.417	7	1			2	3	7	8
1202	TRUE	Q9WUC3|LY6H_MOUSE	246.981	28.78	0	0	0	19.42	9.35	21.58	0	7.19	28.78	21.58	28.78	0	9.35	21.58	0	0	0	12.23	3				169.588	777.787	690.771		244.128	538.824	3154.07	704.833			571.538				217.42	3				3	2	2
622	TRUE	Q61112|CAB45_MOUSE	364.973	26.32	16.07	16.07	21.33	17.45	9.7	12.19	26.32	18.56	21.05	14.68	21.05	9.7	14.96	21.05	14.96	12.47	16.07	18.56	8	15358.2	10904.8	11760.8	11205.8	4778.85	6717.34	22234.7	18818	13852.9	6192.92	17040.6	4076.32	11369.7	17026.5	8246.95	9666.17	12134.3	24035.6	8	10	8	9	11	4	6	15
757	TRUE	Q61735|CD47_MOUSE	275.93	21.78	8.91	8.91	8.91	8.91	8.91	8.91	8.91	8.91	8.91	8.91	8.91	4.62	8.91	21.78	8.91	8.91	21.78	8.91	5	22826.4	25844	17122.1	78994.4	42521.8	25419.1	78239.6	80890.3	71664.8	73619.2	90473.3	49389.9	39585.2	81592.7	39727.8	53525.8	37469.6	66456.6	5	12	12	9	13	12	9	18
691	TRUE	Q64314|CD34_MOUSE	325.783	11.78	8.64	8.12	8.64	11.26	8.12	5.24	8.64	8.64	5.24	8.64	8.64	3.4	8.12	8.12	5.24	8.12	8.12	8.64	6	10032.4	5367.46	7188.57	11796.1	6266.12	5763.47	16092.7	17353.8	12202.1	8621.05	13617.3	7837.58	14141.2	15651.9	5862.71	6601.01	6616.05	18172.9	6	10	10	11	9	7	7	9
1622	TRUE	Q9R0E1|PLOD3_MOUSE	113.153	2.16	2.16	2.16	0	0	0	0	2.16	2.16	0	0	2.16	0	0	0	2.16	2.16	0	0	1	184.563							276.623											1	1	1					1
1079	TRUE	A0A0A6YXA5|A0A0A6YXA5_MOUSE	280.576	33.33	18.8	18.8	18.8	21.37	18.8	31.62	20.51	8.55	18.8	21.37	8.55	0	8.55	8.55	8.55	8.55	18.8	33.33	4										543.858									1	2	3	4	3	3	4	5
358	TRUE	Q9WU78|PDC6I_MOUSE	459.705	32.91	0	0	0	6.1	11.51	17.49	13.35	8.17	11.05	29.57	15.19	0	6.1	25.89	7.36	0	2.65	4.6	17				766.35	1020.37	4485.25	1794.34	1197.6	6017.25	28226.3	1198.21		367.952	13314.7	1862.31			1282.1	17				5	9	17	8
390	TRUE	P01725|LV1C_MOUSE	446.163	66.36	20.91	20.91	20.91	36.36	20.91	20.91	20.91	36.36	50.91	15.45	36.36	15.45	20.91	19.09	56.36	20.91	20.91	36.36	15															281.695				2	21	14	14	21	19	21	22
359	TRUE	A0A075B5N3|A0A075B5N3_MOUSE	357.952	62.38	22.77	39.6	44.55	44.55	62.38	44.55	44.55	44.55	44.55	44.55	44.55	32.67	44.55	44.55	44.55	21.78	40.59	44.55	8		698.975	1666.18	8620.9	1369.2	3486.73	3022.4	2222.05	4199.48	9326.02	2064.3		978.697	1931.85	2860.47			1334.91	3	13	11	13	20	18	14	19
134	TRUE	P68033|ACTC_MOUSE	530.382	67.11	33.69	29.71	35.81	35.54	23.61	20.16	43.77	53.05	31.3	40.58	30.77	28.91	37.14	34.48	23.61	37.14	38.46	34.48	32	12324.5	9446.78	19611.6	31515.5	32933.3	39159.4	184469	54014	48893.7	130493	34620.9	20826.9	29475.8	98048.2	21668.1	19445.8	22921.1	33367.8	12	42	33	52	45	46	40	100
1371	TRUE	Q61805|LBP_MOUSE	175.328	5.82	0	0	0	3.53	2.29	0	3.53	0	3.53	5.82	0	0	2.29	2.29	2.29	0	0	0	2					378.814				417.906	2816.01			242.94	1112.99	429.148				2				1	1		1
581	FALSE	Q8VHP7|ILEUB_MOUSE	199.149	5.5	0	0	0	0	0	0	5.5	0	0	0	0	0	0	0	0	0	0	0	2							888.664												1							5
990	TRUE	P01791|HVM22_MOUSE	305.815	43.09	13.01	13.01	25.2	30.89	13.01	43.09	15.45	13.01	15.45	28.46	30.89	13.01	13.01	13.01	13.01	13.01	13.01	13.01	5			3896.33			6098.11				1590.52									2	4	4	6	8	6	7	5
823	TRUE	Q8CII9|CRLF2_MOUSE	352.95	23.68	15.32	15.32	15.32	15.04	12.53	20.33	13.09	23.4	13.09	12.53	15.6	6.96	12.53	12.53	22.84	12.53	12.53	15.04	7	16946.6	18542.1	8638.04	25184	14550.9	12285.1	26729.8	37421.6	26505.4	15118.6	32601.8	3922.03	15611.4	21080.4	17691.1	14826.7	15903.8	19306.5	7	14	10	8	11	9	9	15
66	TRUE	P07758|A1AT1_MOUSE	623.417	57.63	48.18	50.61	51.09	48.91	43.34	45.76	43.34	48.91	43.58	53.27	48.91	26.63	45.76	45.76	43.83	48.18	41.16	43.1	57																			1	101	145	220	155	75	102	107
914	TRUE	Q9JHY4|WF15B_MOUSE	333.157	40	40	28.75	28.75	28.75	40	40	40	28.75	40	40	28.75	16.25	40	40	28.75	28.75	28.75	28.75	6	5019.24	769.419	4381.09	18159.4	11571.6	18800.4	31971.3	16716.9	25869.3	19630.8	12906.1	30814.4	29163.1	28959.9	10114.4	11609.2	12996.3	26435.4	6	7	4	6	8	10	12	11
1623	TRUE	Q9CQ11|Q9CQ11_MOUSE	130.084	15.32	15.32	0	0	0	0	0	15.32	0	0	0	15.32	0	15.32	0	0	15.32	0	15.32	1	381.838										514.386					208.754			1	2						1
1080	TRUE	Q8BFY6|PEF1_MOUSE	259.095	24.73	0	0	4	20	4	20	15.27	4	15.27	20	4	0	4	20	8.73	4	4	4	4			91.042	1605.74		4453.7	1600.7	734.37	3658.83	8234.63	356.009		779.424	4877.27	622.618			1112.88	4			1	6	1	6	3
1624	TRUE	P51863|VA0D1_MOUSE	133.247	6.27	0	0	0	0	0	0	0	0	0	6.27	0	0	0	6.27	0	0	0	0	1										1263.87				704.653					1
1319	TRUE	Q64016|DFA17_MOUSE	195.391	23.17	13.41	13.41	0	0	13.41	0	13.41	13.41	13.41	13.41	0	23.17	13.41	0	13.41	0	13.41	0	2	2612.67	1773.87			1672.89		928.961	792.448	2413.56	2708.52		4295.63	1121.2		525.045		1026.11		2	1	2			1		1
1580	TRUE	B2RV77|B2RV77_MOUSE	100.337	12.37	0	0	0	0	0	0	12.37	0	0	0	0	0	0	0	0	0	0	0	1							425.33												1							2
1625	TRUE	Q5NC41|Q5NC41_MOUSE	122.047	4.26	0	0	0	0	0	0	0	0	0	0	0	4.26	0	0	0	0	0	0	1												412.511							1
1372	TRUE	P51150|RAB7A_MOUSE	120.888	11.59	0	0	0	0	0	4.83	4.83	0	0	4.83	0	0	0	11.59	0	0	0	0	2							328.223			690.914				1599.62					2						1	1
824	TRUE	Q01768|NDKB_MOUSE	325.504	55.26	20.39	20.39	11.18	39.47	20.39	39.47	45.39	32.89	49.34	49.34	20.39	11.18	32.89	55.26	20.39	20.39	20.39	38.82	6	104.498	337.328		3661.68	615.463	4415.7	5773.79	2070.2	2464.39	19400.7	1143.99		644.679	12801.4	850.109	317.432	745.813	827.339	4	4	7	4	14	10	14	20
1373	TRUE	P19137|LAMA1_MOUSE	162.045	1.23	0	0	0	0	0	0	0	0	0	1.23	0	0	0	0	0	0	0	0	2										98.789									2
1203	TRUE	Q9DAS9|GBG12_MOUSE	243.651	45.83	0	0	22.22	19.44	41.67	41.67	41.67	0	41.67	41.67	0	0	22.22	45.83	0	0	41.67	22.22	3			179.445		1107.84	2709.44	2083.08		975.572	4750.79				4429.89			448.49	672.058	3			1	1	3	6	6
238	TRUE	P01863|GCAA_MOUSE	473.719	64.24	18.48	23.64	34.85	44.55	33.64	35.76	38.18	23.64	51.21	51.82	23.64	15.45	35.76	29.09	48.18	23.64	23.64	35.76	19	1088.23	3083.54	33895.3	49940.3	19881.5	40448.3	21879	7934.32	36232.8	96619.1	10952	4737.13	9637.3	9835.85	13902.2	4358.51	9713.56	14726	9	8	13	37	48	30	42	33
130	FALSE	Q3U3E2|F117B_MOUSE	92.085	1.03	0	1.03	0	0	0	1.03	1.03	0	1.03	1.03	0	0	0	1.03	0	0	0	0	1																			1		1				1	1
1204	TRUE	Q9ES89|EXTL2_MOUSE	236.429	13.33	0	0	0	8.18	0	0	3.33	0	3.33	5.15	4.85	4.85	0	0	8.18	0	0	0	3				1810.26					328.282						1473.43				3				4			1
413	TRUE	P00756|K1KB3_MOUSE	429.087	25.67	9.58	15.33	15.33	10.34	14.94	21.07	14.94	19.92	14.56	25.29	14.56	9.2	14.94	18.77	17.24	19.92	15.33	16.86	14					1981.54		5738.02	2690.99		18856.5	14942.9			18084.9	151.998	2991.4		2739.35	3	10	24	11	15	13	31	30
496	TRUE	Q9R097|SPIT1_MOUSE	417.632	36.09	0	0	0	20.32	6.31	23.08	19.72	10.06	21.3	21.3	6.71	0	11.05	14	17.16	4.14	0	6.71	12				4815.6	883.635	8025.89	3464.13	1817.01	5605.32	16168.1	1451.02		2073.88	4892.92	4617.59			1495.51	12				7	3	14	8
758	TRUE	A0A2R8VHP3|A0A2R8VHP3_MOUSE	351.657	13.64	4.49	2.24	4.49	8.6	4.49	4.49	9.16	2.24	4.49	5.42	2.24	2.24	4.49	2.24	4.49	2.24	2.24	4.49	8	1256.42		1154.14	14775.5	1643.55	1979.39			1251.16				1061.46		7232.32			1083.11	2	8	3	11	21	8	8	9
288	TRUE	Q3TQ88|Q3TQ88_MOUSE	404.381	33.21	29.52	24.72	29.52	29.52	29.52	29.52	29.52	33.21	29.52	33.21	29.52	13.28	29.52	29.52	29.52	29.52	18.08	29.52	12	5609.04	2929.68	10127.8	68972.9	18650.9	57364.3	65302.2	50809.2	88167.9	161676	51917.2	6921.52	27922.1	61855.3	54394	14921.2	6821.45	38329.3	12	9	8	9	26	9	22	17
991	TRUE	Q62266|SPR1A_MOUSE	302.357	46.53	27.08	27.08	27.08	27.08	17.36	36.11	46.53	27.08	27.08	36.11	36.11	25	46.53	36.11	27.08	0	36.11	17.36	5	3554.97	13085	9875.73	4005.32	300.922	12824.2	59650.2	3786.72	6454.24	12611.5	12692.6	11720.5	26759.4	24876.6	1149.13		19030.3	475.12	5	4	6	6	4	1	8	21
414	TRUE	Q60854|SPB6_MOUSE	436.239	33.6	0	0	0	0	0	0	2.65	0	0	11.64	0	28.04	0	0	0	0	0	0	16										1483.76		49772.8							15							2
1205	TRUE	O08644|EPHB6_MOUSE	225.015	4.14	0	2.86	1.78	1.78	0	1.78	2.86	2.86	1.78	4.14	1.78	0	1.78	2.86	1.78	0	1.78	1.78	3		428.064		1108.32		830.79	422.509	392.112	1162.03	4086.02	1807.77		140.187	1018.84	861.228			232.939	3		3	1	2		2	4
1435	FALSE	B1AZM5|B1AZM5_MOUSE	114.272	10.08	0	0	0	0	0	0	10.08	0	0	10.08	0	0	0	10.08	0	0	0	0	1							629.807			523.372				172.789					1							1
415	TRUE	Q9ESY9|GILT_MOUSE	440.1	54.03	5.24	0	9.68	42.74	27.82	43.15	27.82	35.08	33.06	54.03	10.89	3.63	27.82	30.24	37.9	10.89	9.68	18.15	15	277.933		1583.8	22082	7032.92	35305.6	9398.79	7596.74	22623.8	41401	6002.13	1190.62	3103.08	10029.7	40845.5	2725.08	1063.77	3691.29	15	1		3	27	11	31	9
623	TRUE	Q6IFZ6|K2C1B_MOUSE	364.573	16.96	4.2	4.2	4.2	10.14	4.2	4.2	4.2	7.69	4.2	9.27	4.2	4.2	4.2	4.2	4.2	4.2	4.2	4.2	10	13685.2	912.672	3665.22	69677.8	9677.32	8296.23	677.088	4635.27	5591.54	1266.52	1203.22	304.84	7163.87	2945.55	19668.9	2077.2	2562.68	10296.4	6	8	4	7	18	9	9	6
1206	TRUE	Q91WU0|EST1F_MOUSE	204.416	7.13	0	0	0	1.78	0	1.78	0	1.78	0	5.35	0	1.78	0	3.39	1.78	0	0	0	3										438.151				139.017					1				2		1
1207	TRUE	Q60994|ADIPO_MOUSE	247.39	19.43	0	0	0	6.07	7.69	19.43	0	0	7.69	19.43	19.43	0	0	0	0	0	0	0	3				1142.58	604.312	2087.36			128.192	8184.74	935.181								3				3	2	7
328	TRUE	A0A075B5N9|A0A075B5N9_MOUSE	440.808	80.81	55.56	40.4	40.4	55.56	55.56	55.56	55.56	55.56	55.56	55.56	55.56	40.4	40.4	55.56	80.81	55.56	55.56	80.81	15	260.456			31281.6		3636.87	4363.88	13919.1	3052.05	18068.2	1936.73			776.029	9664.19	2663.09		6406.22	3	31	26	18	37	24	32	33
297	TRUE	Q7M758|NALDL_MOUSE	464.644	28.72	0	0	0	0	0	0	2.95	0	0	0	0	28.72	0	0	0	0	0	0	22												56051.3							22							1
380	FALSE	Q08331|CALB2_MOUSE	134.314	4.06	0	0	0	4.06	0	4.06	0	0	4.06	4.06	0	0	0	4.06	4.06	0	0	0	1				1178.26		1234.3			492.216	1971.55				417.499	385.755				1				2		2
214	FALSE	Q6URW6|MYH14_MOUSE	245.01	2.05	0	0	0	0	0	0	1.25	0	0	0.8	0	0	0	0	0	0	0	0	3							3289.15												2							4
445	TRUE	P14152|MDHC_MOUSE	434.628	57.49	19.16	13.17	10.48	24.85	22.16	21.86	34.43	22.16	33.23	45.21	19.16	24.25	19.16	42.22	17.07	13.17	19.16	17.07	14	5248.1	3623.24	5973.01	6123.56	9795.23	9307.37	24536.3	14858.6	9657.3	46604.8	6113.57	2632.9	7841.34	51240.5	5795.06	2848.1	8346.86	11204.3	14	8	7	7	11	11	10	19
1626	TRUE	Q8R086|SUOX_MOUSE	134.103	4.58	0	0	0	0	0	0	0	0	0	4.58	0	0	0	0	0	0	0	0	1										787.878									1
1374	TRUE	Q3UHK6|TEN4_MOUSE	100.115	0.9	0	0	0.32	0	0.58	0	0	0	0.58	0	0	0	0	0	0.32	0	0	0.32	2					1666.86				2155.82										1			1		1
1100	FALSE	P63321|RALA_MOUSE	169.661	21.84	0	0	0	0	0	9.71	9.71	0	0	21.84	0	0	0	0	0	0	0	0	2																			2						3	1
642	FALSE	Q8BLR2|CPNE4_MOUSE	129.878	1.62	0	0	0	1.62	0	0	1.62	0	0	1.62	0	1.62	0	0	0	0	0	0	1				593.239			664.335			2264.47		163.441							1				1			1
165	TRUE	P26040|EZRI_MOUSE	537.889	46.93	9.04	6.14	18.43	21.33	32.59	34.47	37.88	29.69	33.11	37.88	15.02	14.33	19.28	39.08	19.28	10.24	22.87	25.26	31	1166.86	1137.14	3643.35	9202.14	359592	37996.6	338820	20281	30315.7	155943	1.04149e+06	5074.6	273161	79218.3	4752.98	1116.18	6865.11	12263.1	23	8	8	20	26	34	51	60
1081	TRUE	Q61937|NPM_MOUSE	267.159	14.38	0	0	0	0	0	0	0	0	0	0	0	14.38	0	0	0	0	0	0	4												9097.29							4
1281	FALSE	P01819|HVM43_MOUSE	202.209	22.92	0	15.28	15.28	22.92	22.92	22.92	22.92	22.92	22.92	7.64	15.28	0	22.92	22.92	22.92	0	7.64	22.92	2				2173.38	856.962	4815.45	1996.06	577.806	3388.55	8123.63			879.871	846.192	1895.28		354.014	255.632	1		1	2	4	2	5	5
1319	TRUE	P50707|DEFA9_MOUSE	195.391	20.43	11.83	11.83	0	0	11.83	0	11.83	11.83	11.83	11.83	0	20.43	11.83	0	11.83	0	11.83	0	2	2612.67	1773.87			1672.89		928.961	792.448	2413.56	2708.52		4295.63	1121.2		525.045		1026.11		2	1	2			1		1
60	TRUE	Q9JIL4|NHRF3_MOUSE	637.711	74.95	50.1	41.62	57.42	59.34	64.35	69.56	68.02	69.36	61.66	68.02	61.08	35.84	63.01	69.94	60.5	55.3	66.28	67.63	63	29169	10262.7	43503.3	88812.8	145075	241114	290993	147845	192050	577687	39568.9	514449	88923.9	461607	53392.6	35594.3	127717	131424	63	52	30	74	69	123	130	163
537	TRUE	Q8CFZ5|S22AC_MOUSE	396.734	23.87	0	0	0	0	10.13	12.3	16.27	2.89	15.73	23.51	0	2.35	0	10.31	4.34	0	0	8.32	11					1020.56	6165.32	2236.49	324.617	1716.32	9804.1		315.269		5375.59	375.389			804.255	11					5	10	8
206	TRUE	P12023|A4_MOUSE	497.847	41.95	15.19	18.31	17.53	21.43	16.62	21.82	25.84	18.83	33.38	25.84	21.3	17.27	24.03	27.66	25.97	13.25	14.94	15.19	24	16033.3	11285.9	19421.3	28896.6	31751.8	38731.1	37944.9	27409.5	51247.3	35253.4	22742.1	16667.6	39366.1	39302.2	26091.9	17335.1	18650.7	39097.5	24	16	18	26	28	26	31	29
1208	TRUE	A0A140T8N1|A0A140T8N1_MOUSE	234.65	40	10.83	10.83	10.83	10.83	10.83	10.83	10.83	10.83	10.83	40	10.83	10.83	10.83	10.83	10.83	10.83	10.83	10.83	3																			1	3	3	3	3	4	4	6
360	TRUE	Q66K08|CILP1_MOUSE	434.223	16.89	7.09	5.83	10.05	12.16	10.05	11.15	10.9	9.63	10.9	13.26	10.05	3.04	9.54	10.9	7.26	8.36	9.21	12.16	14	2165.08	3423.49	9257.05	41054.7	12770.8	31895	22090.8	9591.24	36382.6	44244.1	16447.3	2287.94	11167.2	24994.4	24264.7	8057.26	8626.74	21796.7	14	8	9	20	41	19	24	22
538	TRUE	Q9DBM2|ECHP_MOUSE	410.728	26.6	0	0	0	0	0	0	0	0	0	26.6	0	0	0	7.24	0	0	0	0	12										14410.2				974.663					12
1627	TRUE	P57722|PCBP3_MOUSE	100.663	5.39	0	0	0	0	0	0	0	0	0	5.39	0	0	0	0	0	0	0	0	1																			1
1209	TRUE	Q8VCG4|CO8G_MOUSE	247.578	26.24	0	0	0	8.91	0	19.31	0	0	8.91	26.24	0	0	0	0	0	0	0	0	3						256.505				4681.24									3				1		3
1082	TRUE	P01831|THY1_MOUSE	269.75	31.48	6.17	0	31.48	24.07	0	16.05	16.05	8.64	24.07	24.07	14.81	0	14.81	24.07	8.64	14.81	14.81	14.81	4	617.511		2482.74	4244.25		1384.24	2158.37	963.345	3227.71	5945.39	3091.86		1754.79	3140.27	437.785	2848.15	2099.61	3011.94	4	1		6	7		4	4
992	TRUE	Q7M6Z0|R4RL2_MOUSE	308.898	14.29	3.33	3.33	3.33	8.33	5.48	8.33	5.48	5.48	10.95	14.29	3.33	3.33	5.48	5.48	8.33	0	3.33	5.48	5	325.279	639.671	260.775	6102.12	1118.51	5458.36	2093.37	1045.56	2912.66	11834.2	872.658	526.303	561.347	4070.08	2433.86		738.604	1107.49	5	2	2	1	5	3	6	4
171	TRUE	Q920A5|RISC_MOUSE	528.831	45.35	26.55	11.73	32.74	42.92	18.58	34.29	30.09	28.1	34.29	36.06	30.75	11.73	19.69	31.86	39.38	15.93	24.56	26.77	29	3393.29	165.237	5037.17	56863.9	17037.1	67556.9	18423.1	11433.6	34978.6	115162	14856	2207.21	5227.71	29282.9	47349.7	4579.31	2851.34	10202.3	29	18	3	14	64	19	48	23
826	TRUE	Q9WVH9|FBLN5_MOUSE	339.862	19.87	0	0	0	8.48	0	2.01	2.01	0	0	19.87	0	0	0	2.01	0	0	0	0	7				1668.7		1021.03	455.212			18558.7									7				4		2	2
329	TRUE	Q3SYP2|CTRC_MOUSE	454.483	45.52	0	4.1	0	16.42	0	0	0	0	0	0	4.1	44.4	0	0	16.42	0	0	4.1	18		193.22		2013.86							824.089	228683			5790.16			332.096	18		1		7
993	TRUE	Q6SJQ0|CLM8_MOUSE	280.987	13.52	6.29	0	6.29	13.52	6.29	6.29	6.29	11.64	6.29	6.29	11.64	4.09	6.29	6.29	11.64	0	6.29	6.29	4			2557.45	47799.9	6926.85	46953	7273.69	8554.67	30000.6	7883.7	9610.76	2653.82	7452.27	8636.64	31603.7		378.382	5453.26	4	1		6	19	9	18	8
1156	FALSE	P32883|RASK_MOUSE	236.225	13.76	0	0	0	0	0	5.29	5.29	0	0	13.76	0	0	0	5.82	0	0	0	0	3																			1						2	1
189	TRUE	Q8R5M8|CADM1_MOUSE	509.961	35.96	24.12	24.12	21.05	24.12	24.12	21.27	24.12	27.19	27.19	13.6	26.32	16.45	24.34	28.29	26.97	28.95	24.34	24.56	24	32642.2	26694.5	32523.8	34049.1	44964.8	16302	47627.2	63193.6	58042.8	16185.6	70644.2	22362.7	69375.1	53551.6	28300.8	43507.7	51787.3	46893.2	24	31	29	20	32	29	23	36
47	TRUE	Q91XL1|Q91XL1_MOUSE	661.261	60.23	45.91	47.66	51.17	58.19	42.69	51.17	51.17	49.12	51.46	57.02	49.12	46.2	48.83	58.19	51.17	37.13	48.83	51.17	81	359557	373062	503086	1.44865e+06	400381	1.24539e+06	851511	584269	1.23008e+06	2.06483e+06	1.39068e+06	298295	626522	1.27695e+06	727292	274963	355977	674756	81	107	114	136	257	108	185	141
289	TRUE	P07309|TTHY_MOUSE	475.397	56.46	51.02	51.02	51.02	51.7	51.7	51.7	51.7	51.7	51.7	51.7	51.7	23.81	51.7	51.7	51.7	51.7	51.02	51.7	19	8193.83	8260.42	16000.7	166045	34631.8	133710	97717.1	76367.1	95749.9	283798	64011.4	3868.53	32018.7	114055	106194	20790.3	13644.7	48859.8	19	7	11	13	54	19	45	33
1375	TRUE	Q80TR1|AGRL1_MOUSE	200.554	2.05	0	0	0	1.23	0	0	2.05	1.23	1.23	1.23	1.23	0	2.05	0.82	0	0	0	0.82	2							122.066												2				2			3
1376	TRUE	Q80X19|COEA1_MOUSE	167.782	1.5	0	0	0	0	0	0	0	0	0	0.78	0	0.72	0	0	0	0	0	0	2										1130.56		293.4							2
1377	TRUE	Q64458|CP2CT_MOUSE	136.682	5.31	5.31	0	0	4.29	0	0	0	0	0	0	0	4.29	0	0	4.29	0	0	0	2																			2	1			4
1378	TRUE	P54869|HMCS2_MOUSE	165.334	7.48	7.48	0	0	7.48	0	0	0	0	0	0	0	0	0	0	0	0	0	0	2	525.43			467.379															2	2			2
100	TRUE	P29699|FETUA_MOUSE	583.777	61.45	36.52	32.17	36.23	41.74	36.23	36.52	40.87	36.23	36.23	40	36.23	33.91	36.52	36.52	36.23	47.54	41.16	36.52	42	210114	159246	224809	411846	214090	269709	462758	360068	422064	1.57626e+06	442940	211210	215662	343798	221652	190827	223490	259425	42	93	79	78	111	93	105	131
1528	TRUE	Q60749|KHDR1_MOUSE	93.0925	1.35	0	0	0	0	0	0	1.35	0	0	0	0	0	0	0	0	0	0	0	1																			1							2
1473	FALSE	Q69ZU6|THS7A_MOUSE	59.1444	0.36	0	0	0	0	0.36	0	0	0	0	0	0	0	0	0	0	0	0	0	1																			1					1
258	TRUE	P16125|LDHB_MOUSE	488.272	58.38	23.95	15.57	18.86	38.92	26.95	38.92	50	50	50.3	57.78	34.43	19.16	26.95	44.91	39.22	20.66	26.95	35.93	22	5454.91	5193.41	6092.71	16092	10557.8	18259.3	36872.1	21680.1	20888.5	102285	10474.3	8085.41	11773.3	66520.8	13459.7	3693.57	11560.5	10853	21	13	7	8	23	19	21	31
272	TRUE	A0A140T8M4|A0A140T8M4_MOUSE	401.713	71.29	53.47	53.47	53.47	53.47	71.29	53.47	53.47	53.47	53.47	53.47	53.47	46.53	53.47	53.47	53.47	48.51	53.47	53.47	11	9153.73	2975.5	4025.67	40844.6	21488.3	25367	20477.4	21128.8	23728.1	43203.6	19956.9	1003.76	9653.72	14322.7	25117	3284.19	38998.5	18710.9	5	28	18	18	31	34	26	32
571	TRUE	P01757|HVM13_MOUSE	390.488	49.57	28.21	28.21	28.21	28.21	28.21	36.75	28.21	28.21	36.75	39.32	16.24	16.24	28.21	28.21	16.24	16.24	26.5	28.21	10						2112.86				1498.1									2	12	17	16	12	15	19	19
42	TRUE	Q06890|CLUS_MOUSE	665.811	66.07	60.94	57.81	50.89	61.38	51.56	52.9	62.5	62.05	52.9	57.14	60.71	42.19	55.8	52.23	59.38	60.27	55.58	61.38	78	262769	293469	296891	986463	357289	497626	991070	1.02261e+06	766150	936473	1.14478e+06	654538	487316	552791	1089002	469700	458123	721333	78	127	155	135	218	151	146	256
1628	TRUE	Q91WD7|KI18A_MOUSE	63.4971	1.58	1.58	0	1.58	0	0	0	0	1.58	0	0	0	0	0	0	0	0	0	0	1	367.679		629.587					414.009											1	1		1
1023	FALSE	P01750|HVM06_MOUSE	260.61	40.17	0	0	0	0	0	0	0	0	0	23.08	0	0	0	10.26	17.09	0	0	0	4										2625.97				203.418					1
1210	TRUE	Q8K4Q8|COL12_MOUSE	245.872	3.64	3.64	1.35	3.64	3.64	1.35	3.64	1.35	3.64	3.64	3.64	3.64	2.7	1.35	1.35	1.35	1.35	1.35	3.64	3	1744.26	567.908	1591.65	1595.32	1430.2	2479.94	1819.05	2871.72	2369.88	4805.16	6363.96	841.314	1706.47	2379.37	869.253	1275.04	1264.95	2771.03	3	4	1	3	3	2	4	3
29	TRUE	E9Q9C6|E9Q9C6_MOUSE	750.523	50.83	0.7	10.72	6.39	14.44	6.97	17.07	7.67	10.72	10.69	20.44	8.21	46.73	14.79	8.52	26.09	2.71	2.17	9.6	154	1045.98	17809.2	4262.6	30364.2	6334.06	36920.1	12170	17094.1	18913.6	52544	24798.4	859883	46623.6	18246.4	97029.9	2546.57	1158.79	57736.8	122	2	38	17	55	16	61	25
273	TRUE	Q6GU68|ISLR_MOUSE	483.118	54.44	15.42	16.36	19.63	28.97	16.59	32.01	34.58	36.21	28.97	38.79	34.11	11.45	25.93	31.31	24.07	18.69	21.73	25	20	14517.3	15761.1	12135.3	32872.3	11932.7	17155.5	41978.8	37760.4	32129.8	69002.4	30790.8	9164.82	17517.1	21931.2	23316.5	17117.1	12052.4	18894.3	20	18	19	13	29	16	23	39
1379	TRUE	Q9D2X6|Q9D2X6_MOUSE	200.447	25.17	0	0	0	25.17	0	18.54	0	0	0	25.17	0	0	0	0	0	0	0	0	2										15633.9									2				2		1
827	TRUE	Q11136|PEPD_MOUSE	333.921	16.23	0	0	0	0	0	0	0	0	0	0	0	16.23	0	0	0	0	0	0	7												7409.65							7
692	TRUE	Q8HWB2|Q8HWB2_MOUSE	341.628	16.67	7.63	8.76	7.63	8.76	8.76	16.67	12.15	7.63	14.97	11.58	8.76	3.95	7.63	8.76	8.76	10.45	8.76	8.76	7		360.974		906.144	675.237	366.624	2042.31		2002.35	1863.18	672.561			637.925	333.891		346.531	565.052	1	8	5	6	9	9	15	11
134	FALSE	P62737|ACTA_MOUSE	515.245	64.19	33.69	29.71	35.81	35.54	23.61	20.16	40.85	50.13	31.3	37.67	30.77	28.91	37.14	31.56	23.61	37.14	38.46	34.48	29	12324.5	9446.78	19611.6	31515.5	32933.3	39159.4	184469	54014	48893.7	130493	34620.9	20826.9	29475.8	98048.2	21668.1	19445.8	22921.1	33367.8	12	42	33	52	45	46	40	90
1629	TRUE	Q8R1V4|TMED4_MOUSE	96.1621	7.49	0	0	0	0	0	7.49	0	0	0	7.49	0	0	0	0	0	0	0	0	1										1016.13									1						2
572	TRUE	P01845|LAC3_MOUSE	351.994	84.62	47.12	33.65	33.65	56.73	33.65	52.88	56.73	56.73	71.15	52.88	52.88	50.96	33.65	33.65	56.73	33.65	33.65	50.96	8	626.756			1083.35					446.692						676.004				3	12	9	9	14	6	9	9
1630	TRUE	Q8VEK0|CC50A_MOUSE	131.629	4.67	0	0	0	4.67	0	0	4.67	4.67	0	0	0	0	0	0	0	4.67	0	0	1							248.535												1				2			2
828	TRUE	Q9QUI0|RHOA_MOUSE	351.148	56.48	0	0	0	14.51	19.69	28.5	22.8	26.42	28.5	56.48	7.77	6.74	13.99	28.5	13.47	0	22.8	13.99	7				5742.45	2527.16	8506.31	4608.18	3106.13	4688.85	18530.4	201.157	387.614	999.69	12454.6	997.289		1864.51	2689.84	7				3	5	7	6
361	TRUE	P01631|KV2A7_MOUSE	413.62	60.18	44.25	44.25	44.25	53.98	44.25	44.25	46.9	44.25	44.25	53.98	45.13	46.9	32.74	47.79	45.13	44.25	44.25	44.25	12														1221.89					1	23	14	16	15	15	25	34
573	TRUE	P01635|KV5A3_MOUSE	380.397	73.04	30.43	11.3	11.3	35.65	11.3	61.74	33.04	49.57	33.04	45.22	38.26	11.3	33.04	33.04	24.35	11.3	11.3	21.74	10				1311.3		1119.74	516.383	2585.28	1195.42					457.277	398.55				2	10	2	2	6	2	10	5
152	TRUE	P27005|S10A8_MOUSE	460.796	74.16	22.47	46.07	73.03	73.03	73.03	73.03	74.16	73.03	73.03	73.03	73.03	64.04	49.44	73.03	73.03	46.07	46.07	73.03	19		1142.16	7762.03	58562.5	11551	5355.34	829445	30618.8	163272	127411	21078.9	85978.2	3110.03	24997.1	15592.6	1738.73	759.616	30743.8	19	2	6	12	28	15	9	229
1551	TRUE	Q62452|UD19_MOUSE	68.0276	3.6	3.6	0	0	0	0	0	0	0	0	3.6	0	0	0	0	0	0	0	0	1																			1	1
759	TRUE	P13541|MYH3_MOUSE	350.287	4.38	1.39	1.91	2.47	1.39	2.01	0	1.91	3.4	1.39	1.91	2.53	0.62	2.58	1.91	1.24	2.73	2.47	0.77	8								465.322											1	3	4	7	4	5		6
80	TRUE	Q60928|GGT1_MOUSE	599.424	61.44	37.32	25.88	39.96	50.18	41.9	57.39	48.24	42.61	47.71	57.75	34.15	27.29	41.73	47.01	47.36	42.61	29.93	47.36	50	36149.9	29296	33570.1	112650	83435.2	208662	154396	90615.2	134331	227493	35636.4	54153.6	70638.3	184233	89381.4	63347.4	46720.9	117730	50	26	27	37	70	38	113	79
1631	TRUE	P41183|BCL6_MOUSE	104.674	3.82	0	0	0	0	0	0	0	0	0	0	0	3.82	0	0	0	0	0	0	1												27027.2							1
172	TRUE	P01724|LV1B_MOUSE	495.75	68.99	43.41	43.41	43.41	68.99	43.41	43.41	43.41	56.59	51.94	47.29	65.12	38.76	43.41	41.86	68.99	43.41	43.41	56.59	23		644.494		22954.1	381.375	7666.13	4423.06	5631.66	20837.8	3011.42	14056.1		1373.66	9567.04	28035.4	6191.15	722.7	5351.26	6	23	17	16	41	23	29	24
1632	TRUE	Q61477|NBL1_MOUSE	135.581	6.18	6.18	0	6.18	6.18	6.18	6.18	6.18	0	6.18	0	6.18	0	6.18	0	0	6.18	6.18	6.18	1																			1	1		1	1	1	1	1
760	TRUE	P07901|HS90A_MOUSE	364.878	14.32	0	0	3.27	3.27	1.23	2.59	9.82	3.68	1.64	6.41	0	0	3.27	10.64	0	2.05	3.27	3.27	8			474.772	896.448			294.669			1680.36			155.473	676.497				234.446	3			4	4	2	1	12
1633	TRUE	P56135|ATPK_MOUSE	84.7039	13.64	0	0	0	0	0	13.64	0	0	0	0	0	0	0	0	0	0	0	0	1						88.2313													1						1
990	TRUE	P01787|HVM18_MOUSE	305.815	43.09	13.01	13.01	25.2	30.89	13.01	43.09	15.45	13.01	15.45	28.46	30.89	13.01	13.01	13.01	13.01	13.01	13.01	13.01	5			3896.33			6098.11				1590.52									2	4	4	6	8	6	7	5
915	TRUE	P00683|RNAS1_MOUSE	295.317	58.39	0	0	0	8.72	0	0	58.39	44.3	0	22.15	8.72	10.74	22.15	22.15	0	0	0	0	5							2407.66	1243.74		1039.58	137.132	2541.14	278.923	767.655					5				1			9
1634	TRUE	P47968|RPIA_MOUSE	129.491	6.27	0	0	0	0	0	0	6.27	0	0	0	0	0	0	0	0	0	0	0	1							90.0841												1							2
1380	TRUE	E9Q6D8|E9Q6D8_MOUSE	127.804	2.03	0	0	0	0	0	0	2.03	2.03	2.03	0	0	0	0	0	0	0	0	0	1							96.1853		168.357										1							3
539	TRUE	Q3TTY5|K22E_MOUSE	372.829	14	3.68	2.69	3.68	11.03	3.25	4.67	1.98	3.25	1.98	4.95	1.98	1.98	1.98	1.98	5.37	1.98	1.98	3.25	10	3773.18			40202.9	4130.32	8026.39		2373.29	829.246	434.873	409.602	1226.52	1067.99	384.793	7544.81			3480.04	9	11	2	2	22	4	5	2
1084	TRUE	P97493|THIOM_MOUSE	231.558	34.94	0	0	0	22.29	0	0	8.43	8.43	8.43	26.51	22.29	0	0	0	0	0	0	0	3							311.375		579.557	592.707									3				3			1
1635	TRUE	Q9JM76|ARPC3_MOUSE	134.096	6.18	0	0	0	0	0	0	6.18	0	0	6.18	0	0	0	0	0	0	0	0	1							476.111												1							2
1636	TRUE	Q8CJH3|PLXB1_MOUSE	90.581	0.9	0	0	0	0	0	0	0	0	0	0.9	0	0	0	0	0	0	0	0	1																			1
1637	TRUE	P47757|CAPZB_MOUSE	83.2063	5.05	0	0	0	0	0	0	5.05	0	0	0	0	0	0	0	0	0	0	0	1							297.938												1							1
994	TRUE	Q8BKX1|BAIP2_MOUSE	248.31	13.64	0	0	0	0	0	0	2.62	0	0	13.64	0	0	0	0	0	0	0	0	4										1578.62									4							1
242	TRUE	E9PZ36|PKHD1_MOUSE	497.473	9.19	0	0	0	4.04	2.32	4.53	2.14	0.79	3.77	4.66	0.84	0.34	2.07	2.09	3.2	0	0	0.62	24				4282.3	881.355	5646.69	2478.3	390.885	9077.57	10816.5			1568.34	2347.04	3884.2			217.747	24				17	8	23	8
497	TRUE	O88844|IDHC_MOUSE	414.824	39.61	0	0	0	5.07	3.86	23.43	13.53	0	15.22	27.54	0	0	4.11	34.06	0	0	0	0	12				740.937		2505.47	1444.01		496.879	10969.2				18931.3					12				2	1	10	6
1019	FALSE	Q6WQJ1|DGLA_MOUSE	68.5529	0.57	0	0	0	0	0	0.57	0	0	0	0	0	0	0	0	0	0	0	0	1																			1						1
990	TRUE	P01788|HVM19_MOUSE	305.815	43.09	13.01	13.01	25.2	30.89	13.01	43.09	15.45	13.01	15.45	28.46	30.89	13.01	13.01	13.01	13.01	13.01	13.01	13.01	5			3896.33			6098.11				1590.52									2	4	4	6	8	6	7	5
1638	TRUE	P53986|MOT1_MOUSE	69.5318	4.06	0	0	0	0	0	0	0	0	0	4.06	0	0	0	0	0	0	0	0	1																			1
1240	FALSE	Q05144|RAC2_MOUSE	134.549	5.21	0	0	0	0	0	5.21	0	0	0	0	0	0	0	0	0	0	0	0	1																			1						3
1308	TRUE	C0HKE1|H2A1B_MOUSE	195.272	36.92	22.31	0	0	14.62	0	22.31	36.92	22.31	22.31	22.31	0	0	0	0	22.31	0	0	22.31	2	5084.1						4244.23			862.314									1	8			1		4	11
829	TRUE	P62874|GBB1_MOUSE	330.123	28.24	0	0	6.76	12.06	12.06	17.65	17.65	12.06	12.06	28.24	6.76	5.59	12.06	20.88	12.06	6.76	6.76	12.06	7						2176.28	1179.02	278.315		6587.05				1404.4	199.447			384.544	4			2	4	5	5	5
1223	FALSE	P01637|KV5A5_MOUSE	136.582	11.72	11.72	11.72	11.72	11.72	11.72	11.72	11.72	11.72	11.72	11.72	11.72	0	11.72	11.72	11.72	11.72	11.72	11.72	1	782.607	1299.74	3093.8	4017.2	4504.37	6059.83	6150.16	2105.45	7530.06	4827.28	1881.31		2625.63	5755.26	2940.95	1640.51	2888.59	2067.04	1	1	2	2	2	3	4	6
1211	TRUE	Q60767|LY75_MOUSE	177.772	2.44	0	0	0	1.16	0	0	0	1.16	0	0	2.44	0	0	1.28	1.16	0	0	0	2								324.875											2				1
1169	FALSE	L7N259|L7N259_MOUSE	172.779	15.29	0	0	8.82	8.82	8.82	8.82	15.29	8.82	8.82	8.82	8.82	0	8.82	8.82	8.82	8.82	0	0	2			1572.07	4617.6	780.322	2315.61	979.974	616.871	2440.21	2808.73	2905.26		2089.91	4195.39	9415.13	979.492			2			2	3	2	2	3
1381	TRUE	Q2VIS4|FILA2_MOUSE	174.069	0.85	0	0	0	0.85	0	0	0	0	0	0	0	0	0.8	0	0	0	0	0.85	2													948.769						2				1
916	TRUE	Q5BKQ4|LIPR1_MOUSE	322.687	21.35	0	0	4.02	0	0	4.02	4.02	0	4.02	17.76	0	0	3.59	7.61	7.61	4.02	0	0	6			68.0718				347.283			10811.5									6			1			1	2
1639	TRUE	Q80XN0|BDH_MOUSE	107.126	5.83	0	0	0	0	0	0	0	0	0	5.83	0	0	0	0	0	0	0	0	1										485.376									1
1595	TRUE	Q80VA0|GALT7_MOUSE	59.9333	0.91	0	0	0	0	0	0	0	0	0	0	0	0.91	0	0	0	0	0	0	1																			1
917	TRUE	Q3UZZ4|OLFM4_MOUSE	320.43	15.45	0	0	0	0	0	0	15.45	0	0	7.52	0	0	0	0	0	0	0	0	6							3405.05			854.215									6							12
761	TRUE	Q03265|ATPA_MOUSE	351.958	19.71	0	0	2.89	3.98	0	0	9.22	2.89	0	19.71	2.89	0	2.89	15.01	0	0	0	0	8			203.268	202.273			1280.75	1620.59		10711.2	979.526		257.315	2541.51					8			1	2			5
498	TRUE	Q9JM71|K1B27_MOUSE	404.183	23.95	12.55	13.69	12.93	13.69	18.63	13.69	19.39	19.39	12.55	11.79	12.93	12.55	13.69	13.69	13.69	13.69	13.31	18.25	12					4716.57		5688.65	6552.84										11282.5	1	10	31	16	39	21	45	34
738	FALSE	Q8CGP0|H2B3B_MOUSE	194.165	16.67	0	0	0	11.9	16.67	11.9	11.9	11.9	11.9	11.9	16.67	0	0	16.67	0	11.9	0	11.9	3				7431.3	1108.41	1389.84	35519.4	847.678	2690.4	5448.03	2036.12			2205.41		671.932		767.338	3				4	4	2	9
113	TRUE	Q60997|DMBT1_MOUSE	590.372	26	0	1.92	0.72	0	1.2	0	0	3.6	0	0.72	0.72	25.9	0	0	1.92	0	0	1.44	49		1665.44	246.965					3274.96			1165.24	338607			2872.89			648.09	49		6	1		2
1382	TRUE	Q9EQR4|Q9EQR4_MOUSE	179.536	4.21	0	0	0	0	0	2	0	0	0	2.22	0	0	0	0	0	0	0	0	2						533.436				515.827									2						2
995	TRUE	P57096|PSCA_MOUSE	284.79	25.2	24.39	10.57	24.39	25.2	24.39	25.2	24.39	25.2	25.2	24.39	25.2	0	24.39	24.39	24.39	24.39	24.39	25.2	4	1308.14	684.164	2903.89	5939.4	1473.54	2359.71	1530.34	6595.37	3622.8	731.735	5519.13		4513.27	1659.12	1839.65	2971.61	2032.47	9191.34	4	3	2	4	8	6	9	4
996	TRUE	A2ASS6|TITIN_MOUSE	263.546	0.22	0	0	0.02	0	0.06	0.05	0.11	0.02	0.12	0.1	0	0.02	0.02	0.02	0	0.02	0	0	5					98.4266		177.959		848.445	434.889									4			1		3	5	2
298	TRUE	O55188|DMP1_MOUSE	467.348	25.65	22.07	15.51	21.27	16.9	22.07	15.51	22.47	18.69	18.69	16.3	11.73	15.9	18.69	19.09	14.12	11.73	18.69	15.9	19	33620.1	9397.04	16871.5	14604.4	21751	13570.1	54092.2	25510.7	24420.9	36530.9	12966.6	39785.8	21065	33400	12762.2	22246.5	24832.8	25561.5	19	30	12	30	13	43	16	43
918	TRUE	P43137|LIT1_MOUSE	328.544	47.88	0	0	0	0	0	0	0	0	0	47.88	0	17.58	0	0	0	0	0	0	6										5305.05		2797.36							6
1383	TRUE	A0A075B5R3|A0A075B5R3_MOUSE	200.99	20.34	0	7.63	20.34	20.34	12.71	12.71	0	0	20.34	0	0	0	0	7.63	0	7.63	0	0	2						214.133													1		1	4	3	1	2
1640	TRUE	O35598|ADA10_MOUSE	64.2711	1.87	0	0	0	1.87	0	1.87	1.87	0	0	0	0	0	0	1.87	0	0	0	0	1				716.352			1026.41												1				2		1	1
919	TRUE	A0A075B5N7|A0A075B5N7_MOUSE	269.119	22.11	0	22.11	22.11	22.11	22.11	22.11	22.11	22.11	22.11	22.11	22.11	22.11	22.11	15.79	22.11	22.11	22.11	22.11	4		183.176	940.495	6918.88	522.882	2308.77	1778		2404.67	33447.5	1170.98	879.121	609.148		884.563	1894.59	641.041	1291.29	1		1	2	12	3	5	3
1212	TRUE	Q4V9Z5|SE6L2_MOUSE	230.828	6.48	1.76	0	0	1.76	1.76	1.76	5.27	1.76	2.97	6.48	1.76	0	1.76	5.27	1.76	1.76	0	1.76	3				401.519		1117.33	1579.02	967.683	2231.05	3236.51				1564.35	650.123			715.01	3	1			2	2	2	3
1641	TRUE	P20108|PRDX3_MOUSE	133.43	4.28	0	0	4.28	0	0	0	0	0	0	4.28	0	0	0	4.28	0	0	0	0	1			4552.24							2142.85				4586.28					1			1
1595	TRUE	D3Z7H4|GSG1L_MOUSE	59.9333	1.86	0	0	0	0	0	0	0	0	0	0	0	1.86	0	0	0	0	0	0	1																			1
830	TRUE	Q8CFG8|CS1B_MOUSE	320.361	14.24	2.18	2.18	0	6.83	3.92	6.83	5.38	6.1	6.83	12.79	7.56	3.92	3.92	1.74	3.92	0	3.92	6.1	7										649.02									1	1	1		9	4	6	8
1642	TRUE	P26645|MARCS_MOUSE	89.3733	7.12	7.12	0	0	0	0	0	0	0	0	0	0	0	0	0	0	0	0	0	1																			1	1
831	TRUE	Q6NXH9|K2C73_MOUSE	321.542	9.46	8.35	4.45	6.31	6.12	8.35	6.12	4.27	6.49	7.61	2.23	2.23	4.08	6.31	2.23	9.46	4.08	2.23	8.35	7	2130.93	1219.9	556.518		4272.41			1029.81	1651.33				1571.98		7466.59			1182.4	2	12	4	8	18	11	13	5
1643	TRUE	Q99M20|Q99M20_MOUSE	78.0156	6.83	0	0	0	6.83	0	0	0	0	6.83	6.83	0	0	6.83	0	0	0	0	0	1				189.268						299.43			422.18						1				2
1644	TRUE	A0A075B5R6|A0A075B5R6_MOUSE	126.7	18.8	0	0	0	18.8	0	0	0	0	18.8	0	0	0	0	18.8	18.8	0	0	0	1				27834										924.172	23513.5				1				1
1645	TRUE	Q9CQQ7|AT5F1_MOUSE	131.394	5.86	0	0	0	0	0	0	0	0	0	5.86	0	0	0	0	0	0	0	0	1										3358.16									1
1213	TRUE	Q68FD5|CLH1_MOUSE	226.707	3.22	0	0	0	0	0	0	2.03	0	0	2.21	0	0	0	0	0	0	0	0	3																			3							2
693	TRUE	Q9JJS0|SCUB2_MOUSE	328.573	10.83	7.12	7.12	7.12	4.11	4.11	9.93	5.62	5.62	5.62	10.83	4.11	4.61	7.12	7.12	4.11	7.12	7.12	7.12	6	11490.2	8952.29	6997.96		2905.56	7551.97	4542.52	6795.34	2420.07	9799.58	4611.2	3765.26	8603.1	4622.71	2506.4	1910.01	10958.6	7161.4	6	12	14	10	3	8	12	9
1384	TRUE	O09061|PSB1_MOUSE	138.449	13.33	0	0	0	0	0	0	5.83	0	0	7.5	0	0	0	5.83	0	0	0	0	2							225.346			1425.38				103.823					2							1
624	TRUE	A0A075B5Y3|A0A075B5Y3_MOUSE	331.426	57.26	16.24	16.24	16.24	16.24	16.24	40.17	16.24	16.24	16.24	16.24	27.35	16.24	16.24	16.24	33.33	13.68	16.24	16.24	7	2407.59	2280.55	7985.92	14230.6	7560.73	13201.7	13127.2	9053.34	17639.7	27457.2	12010	10448	5732.71	10817	16963.1		6869.76	9592.78	2	5	6	8	9	8	10	6
694	TRUE	P62806|H4_MOUSE	356.293	44.66	21.36	11.65	21.36	21.36	33.01	21.36	44.66	21.36	33.01	21.36	21.36	0	21.36	21.36	21.36	21.36	11.65	21.36	8	500.539	843.635	4324.5	8684.45	5695.52	3413.86	140359	9173.37	13253.8	18323.5	7924.48		5665.22	9279.88	5541.99	3179.87	1330.48	7480.18	8	2	2	4	7	6	4	27
194	TRUE	P16406|AMPE_MOUSE	522.457	35.24	2.22	0	4.55	19.58	16.4	28.15	13.76	6.67	14.18	27.2	7.72	20.32	6.98	27.2	16.08	3.39	5.08	6.56	29	1018.69		2107.33	7829.59	6276.68	22189.2	6954.59	2307.23	9174.97	35444.3	1486.3	13909.9	2422.88	31830.9	4599.89		502.551	1120.24	29	5		8	16	19	33	15
1276	FALSE	Q9JI02|S2B20_MOUSE	131.283	18.75	0	0	0	0	0	0	18.75	0	0	0	0	0	0	0	0	0	0	0	1							379.459												1							2
574	TRUE	P17156|HSP72_MOUSE	395.993	15.8	3.79	2.05	9	14.22	9	10.9	10.9	10.58	10.58	12.48	9	1.74	9	10.9	10.58	2.69	12.32	9	11				56.2161													583.725		1	4	1	7	16	12	14	18
1644	TRUE	A0A075B5R8|A0A075B5R8_MOUSE	126.7	18.8	0	0	0	18.8	0	0	0	0	18.8	0	0	0	0	18.8	18.8	0	0	0	1				27834										924.172	23513.5				1				1
1214	TRUE	Q8K157|GALM_MOUSE	188.404	15.79	0	0	0	4.68	0	0	0	0	0	7.02	0	0	0	8.77	0	0	0	0	3				208.394						266.21									3				1
299	TRUE	P10126|EF1A1_MOUSE	433.284	49.78	6.28	0	5.19	11.47	7.36	27.06	40.69	18.18	24.24	33.98	7.36	7.36	14.29	35.71	5.19	2.16	6.93	5.19	14				5108.34	324.123	3472.44	14607.9	2447.77	3304.56	36975.6	1535.35	2520.64	1740.14	17781.4	164.947				14	2		1	12	2	12	23
446	TRUE	P42703|LIFR_MOUSE	425.228	18.13	3.21	0.82	3.94	11.36	5.22	5.13	10.26	6.87	11.08	14.01	7.42	1.47	3.94	8.7	8.24	3.94	3.94	3.94	14	1480.27	2900.66	3074.52	10137.2	4106.64	5465.55	6951.85	4466.6	8325.21	9136.22	2972.33	1131.91	5221.34	7727.4	4170.24	4282.76	3732.75	5006.88	14	4	2	5	19	8	8	13
762	TRUE	Q9DCG2|CD302_MOUSE	354.818	28.95	23.25	24.12	23.25	24.12	24.12	24.12	24.12	24.12	24.12	24.12	24.12	10.96	24.12	24.12	24.12	24.12	24.12	24.12	8	8586.01	9350.34	5883.17	14122.1	6556.34	19313.4	12985.2	7245.21	24537	70198.4	1920.09	5746.01	10611	16573.3	7545.75	5798.23	9420.4	10687.4	8	14	13	10	12	16	13	9
259	TRUE	P70665|SIAE_MOUSE	478.076	42.51	17.19	18.67	25.69	31.61	25.69	35.67	25.32	21.44	25.69	31.05	21.44	12.57	25.69	31.05	36.04	18.67	24.03	21.44	20	9884.94	14643.8	30932.2	105957	49277.8	90605.9	61855.5	41544.2	78844.7	129673	38288.6	13086.4	52794.7	80253.8	115780	19098.5	13765.9	53360.4	20	13	18	32	37	36	47	36
575	TRUE	Q99J94|SO1A6_MOUSE	377.063	20.9	4.78	2.99	7.31	8.96	12.09	12.09	10.45	8.21	12.09	20.9	6.42	0	10.75	13.88	6.42	4.78	9.55	10.75	9	1021.6	368.901	7462.31	7150.95	10127.1	18513.6	22207.9	5611.34	16869.9	42559.8	971.838		7483.43	33236.2	4449.93	2658.6	2750.59	15966.8	8	5	3	6	4	10	13	11
327	FALSE	P24823|PPBN_MOUSE	295.659	6.62	0	0	0	0	0	0	0	0	0	0	0	6.62	0	0	0	0	0	0	5												2009.99							3
96	TRUE	Q61398|PCOC1_MOUSE	600.459	62.82	50.85	53.42	49.36	54.27	41.88	47.22	59.83	50.43	53.21	56.41	50	33.33	47.86	52.14	51.5	51.07	50	51.92	48	73768.3	98186.8	76236.6	283799	98593.8	255675	184217	142083	210518	303389	114256	47141.3	100890	170516	229706	102306	70701.7	102256	48	62	75	57	93	50	81	89
1085	TRUE	P21447|MDR1A_MOUSE	273.597	6.19	0	0	0	0	0	0	1.72	0	1.96	6.19	0	0	0	3.68	0	0	0	0	4										8164.26				1028.16					4							1
576	TRUE	P39061|COIA1_MOUSE	387.109	7.33	2.93	1.92	1.92	3.21	2.93	2.54	4.51	4.51	3.49	2.42	3.55	3.44	2.93	2.87	2.54	2.93	2.93	2.93	11	6349.24	7076.54	4324.66	13342.4	5509.64	2091.63	9601.37	13001.9	8151.63	4493.05	8339.53	2396.58	7245.06	8910.24	6315.7	9620.62	9349.11	14219	11	9	9	9	11	8	7	13
1086	TRUE	Q9R0E2|PLOD1_MOUSE	276.274	9.89	3.3	0	0	6.32	0	0	7.83	5.36	3.3	2.06	3.3	0	4.81	3.3	4.81	0	0	3.3	4							1310.24	1817.05	491.77	675.171	1045.05		1900.79	335.832	402.996			1070.86	4	1			2			5
831	FALSE	P70288|HDAC2_MOUSE	104.774	1.23	0	0	0	0	0	0	0	0	1.23	0	0	0	0	0	1.23	0	0	0	1																			1
1646	TRUE	Q9WUM5|SUCA_MOUSE	126.717	7.23	0	0	0	7.23	0	0	0	0	0	0	7.23	7.23	0	0	0	0	0	0	1				4632.44							409.002	352.498							1				6
313	TRUE	Q9DBH5|LMAN2_MOUSE	478.521	46.37	22.63	23.46	17.6	25.14	26.82	21.23	20.67	28.49	28.49	36.59	24.58	17.04	14.25	27.93	30.73	27.93	26.54	20.67	20	59007.8	38487.3	39617	52839.4	37842	26697.5	42610.4	71157.2	47165.9	88662	83599.1	30795.4	29339.7	50269.3	28883.3	44834.9	48855	39823.7	20	16	21	20	21	19	19	22
1385	TRUE	A0A075B5N2|A0A075B5N2_MOUSE	135.559	18.42	0	0	0	18.42	0	18.42	0	0	0	18.42	0	0	0	0	0	0	0	0	1				762.106		864.183				655.554									1				5		5
1386	TRUE	O35607|BMPR2_MOUSE	200.635	2.7	2.7	1.73	2.7	1.73	0	0	0	0	0	0	0	0	0	2.7	0	1.73	0	2.7	2	706.342	179.206	203.746											108.223				855.665	2	3	2	2	1
832	TRUE	A0A075B5L6|A0A075B5L6_MOUSE	280.14	36.46	0	0	0	8.33	16.67	31.25	14.58	0	32.29	16.67	16.67	11.46	0	16.67	0	0	0	0	5					343.869				553.328	465.106	2328.75			141.004					2				1	1	2	3
1292	FALSE	A0A075B5X2|A0A075B5X2_MOUSE	61.3532	16.24	0	0	0	0	0	0	0	0	0	16.24	0	0	0	0	0	0	0	0	1										2154.48									1
1647	TRUE	Q9WUM3|COR1B_MOUSE	87.1329	5.17	0	0	0	0	0	0	5.17	0	0	0	0	0	0	0	0	0	0	0	1																			1							1
1648	TRUE	Q8BHL4|RAI3_MOUSE	71.97	5.06	0	0	0	0	0	0	0	0	0	5.06	0	0	0	0	0	0	0	0	1										504.564									1
484	FALSE	P35175|CYT1_MOUSE	315.343	54.64	24.74	24.74	24.74	24.74	24.74	24.74	32.99	24.74	24.74	43.3	32.99	23.71	24.74	32.99	24.74	24.74	24.74	24.74	6	8620.32	11267.7	25869.5	30652.4	22842.2	15507.5	40885.9	14340.2	25018.5	94125.7	25002.1	16369.9	8908.98	52236.6	11981.9	8918.81	18816.8	11130.2	5	5	6	9	6	6	7	8
1649	TRUE	P0C0S6|H2AZ_MOUSE	121.326	22.66	22.66	0	0	0	0	0	22.66	22.66	0	0	0	0	0	0	0	0	0	0	1							490.314												1	2						4
1268	FALSE	P08508|FCGR3_MOUSE	131.137	3.83	3.83	3.83	3.83	3.83	3.83	3.83	3.83	3.83	3.83	0	3.83	0	3.83	3.83	3.83	3.83	3.83	3.83	1	3148.58	2819.66	2410.46	2284.79	2270.61	1826.89	3104.95	1610.55	3115.78		2117.8		2713.14	3661.66	1388.05	2808.18	3463.88	3631.37	1	2	2	2	2	2	2	2
1088	TRUE	A0A075B5Q6|A0A075B5Q6_MOUSE	249.084	35.34	0	18.97	9.48	16.38	0	25.86	0	0	9.48	25.86	9.48	0	9.48	9.48	9.48	0	9.48	0	3		121.457	248.835			1641.2			1489.05	1596.98				1793.97					1		3	1	1		4
1650	TRUE	Q61830|MRC1_MOUSE	64.6513	0.76	0.76	0.76	0.76	0	0	0	0.76	0	0	0	0	0	0	0	0	0	0	0	1		291.799					308.295												1	1	1	1				1
625	TRUE	A0A140T8P5|A0A140T8P5_MOUSE	360.412	44.63	37.19	37.19	37.19	37.19	37.19	44.63	37.19	37.19	37.19	37.19	37.19	12.4	37.19	37.19	37.19	37.19	37.19	37.19	8	1857.09	2586.87	3888.79	22730	4422.65	15677.5	9104.42	8103.77	19081.8	45703	13345.8		4533.9	10077.9	23174.3	3827.39	10195.3	3924.58	5	9	7	14	12	11	18	13
362	TRUE	P18181|CD48_MOUSE	409.677	41.67	20	24.58	20	37.08	28.33	28.33	32.5	28.33	28.33	28.33	32.5	21.25	24.17	28.33	32.92	28.33	32.92	28.33	12	20978.5	24619.5	36511.7	93899.7	75596.7	94138.6	93757.9	76290.1	116068	74559	56530.8	26898.5	77500.1	84565.2	71709.1	43626.2	45070.2	71793.8	12	15	18	21	33	19	25	20
833	TRUE	O55186|CD59A_MOUSE	250.065	29.27	13.82	13.82	21.14	29.27	21.14	21.14	21.14	21.95	21.14	21.14	21.95	13.82	29.27	21.14	29.27	13.82	13.82	21.95	3	2189.7	1983.91	1822.2	12708.2	10396.1	16109	12475	13331.2	21021.5	14107.2	10067.9	7281.08	12420.3	9897.38	19915.8	1796.22	5890.9	5635.72	3	3	4	3	8	8	9	8
470	TRUE	Q3UW98|Q3UW98_MOUSE	417.665	16.54	0	3.35	0	0	0	0	0	0	0	0	0	16.54	0	0	0	0	0	0	14												6408.12							2		2
69	TRUE	Q9ET22|DPP2_MOUSE	619.032	58.7	40.51	40.51	42.89	49.01	44.66	51.19	42.89	47.43	47.43	50.4	40.91	39.72	47.23	45.26	49.8	40.51	39.13	51.98	56	43948.5	38229.2	76714.3	367014	174933	340083	253005	174808	270394	482863	114986	66905.4	208394	365841	356239	67461.9	94112.6	244247	56	43	68	77	150	92	164	118
1089	TRUE	P97347|RPTN_MOUSE	251.704	5.28	0	0	0	0	0	0	3.13	0	2.06	0	2.06	0	0	3.22	0	2.15	0	1.07	4							3807.73				1298.66					360.874			4							5
20	TRUE	P04939|MUP3_MOUSE	708.242	77.72	72.28	72.28	72.28	76.63	72.28	76.09	73.91	73.91	75.54	75.54	72.28	72.28	73.91	73.91	77.72	73.91	73.91	73.91	108	1.11821e+06	1.15941e+06	1.93135e+06	3049683	2329458	8713154	5.54825e+06	3.37998e+06	4522361	9012602	911250	1.15394e+06	2830237	5641950	4207581	2.2353e+06	1.38276e+06	3.15818e+06	61	590	665	712	810	1045	1854	1573
920	TRUE	A2ASQ1|AGRIN_MOUSE	283.099	4	0.82	0.82	2.46	1.54	2.46	2.46	2.46	2.46	2.46	3.33	0.92	1.38	1.54	3.33	3.13	0.82	2.46	2.46	5	531.855	461.638	389.327		885.112	173.19	487.482	855.861	1860.63	1123.01			515.785	894.99	958.219	201.175	1294.37	1633.23	5	2	3	4	5	7	5	7
763	TRUE	A0A140T8P6|A0A140T8P6_MOUSE	360.404	66.96	51.3	40.87	40.87	40.87	40.87	40.87	49.57	49.57	40.87	66.96	40.87	0	64.35	40.87	40.87	40.87	40.87	40.87	8	2725.55	449.853	3654.7	6495.12	1730.9	17045.1	7738.7	4539.43	6244.11	49209	3103		1651.93	6878.55	4564.8	1783.83	2354.19	2843.29	5	15	5	6	10	7	18	10
1387	TRUE	Q9JI95|Q9JI95_MOUSE	200.479	25.49	0	0	0	0	0	0	25.49	0	0	0	0	0	13.73	0	0	0	0	0	2							1750.34						208.173						2							4
626	TRUE	Q8CG14|CS1A_MOUSE	384.63	22.53	2.18	2.18	0	9.01	3.92	11.63	10.17	6.1	11.63	21.08	9.74	3.92	8.72	1.74	3.92	0	3.92	6.1	10				1262.84						1575.71	357.027								4	1	1		11	4	8	9
363	TRUE	P01673|KV3AL_MOUSE	439.365	58.56	35.14	25.23	35.14	25.23	45.95	36.04	38.74	35.14	35.14	45.95	25.23	25.23	25.23	36.04	35.14	25.23	25.23	35.14	15					1101.16														1	20	15	12	25	17	22	21
1090	TRUE	O55060|TPMT_MOUSE	273.32	22.92	0	0	0	0	9.17	9.17	17.5	9.17	9.17	22.92	0	0	9.17	22.92	0	0	0	9.17	4					271.468	432.872	821.781		378.338	7954.26				4918.47					4					2	1	5
35	TRUE	P09470|ACE_MOUSE	729.824	62.88	25	27.44	44.44	55.87	42.99	57.93	55.49	50.99	56.86	59.53	41.46	29.34	46.11	53.2	53.96	35.21	27.97	45.81	126	49698.7	60716.1	85516.2	354572	182699	480006	374387	192442	401989	908689	113886	275598	185804	527404	232545	76171.1	76946.3	277860	126	73	71	106	221	153	249	210
1651	TRUE	Q64449|MRC2_MOUSE	108.167	0.88	0	0	0	0	0	0	0	0	0	0.88	0	0	0	0	0	0	0	0	1										205.04									1
447	TRUE	P01645|KV5AC_MOUSE	391.013	78.7	30.56	36.11	32.41	46.3	59.26	36.11	36.11	36.11	36.11	46.3	36.11	22.22	36.11	36.11	59.26	30.56	36.11	36.11	10																			1	4	11	17	30	16	24	18
921	TRUE	P09528|FRIH_MOUSE	311.187	26.92	0	0	0	0	0	9.89	9.89	0	0	12.09	0	20.88	0	12.09	0	0	0	0	6										460.62		13278.3		3274.01					6						2	1
577	TRUE	Q9R0G6|COMP_MOUSE	339.623	10.99	6.62	1.72	3.71	5.3	5.83	5.3	5.3	5.3	5.3	5.3	3.71	3.71	3.71	5.3	3.71	8.87	6.62	6.62	7	2327.2	786.263	3512.89	9183.5	13496	25991.9	44964.1	52597.9	23192.9	28372.6	15997.5	7075.35	22756.9	33024.2	11507.6	14302.3	10990.8	8826.17	7	6	2	4	7	8	14	16
1216	TRUE	Q61090|FZD7_MOUSE	164.881	5.42	0	0	0	3.85	3.85	3.85	3.85	3.85	3.85	0	3.85	0	5.42	3.85	3.85	3.85	0	3.85	2				2375.79	136.777	2032.09	5374.26				225.123		891.963	132.477				812.289	1				3	1	2	8
1306	FALSE	Q6W9L1|Q6W9L1_MOUSE	114.439	1.75	0	0	0	0	0	0	0	0	1.75	0	0	0	0	0	0	0	0	0	1																			1
1388	TRUE	A0A075B5K7|A0A075B5K7_MOUSE	203.753	29.31	13.79	13.79	13.79	13.79	13.79	13.79	13.79	13.79	13.79	29.31	13.79	13.79	13.79	13.79	13.79	13.79	13.79	13.79	2	3220.2	1902.59	3274.36	13030.1	10548.2	16209.3	24834	7697.75	17693.3	35912.8	13639	2135.69	4697.4	13708.1	23740.4	5187.51	2912.21	14579.2	2	3	4	4	4	6	5	8
97	TRUE	P01661|KV3A9_MOUSE	563.552	80.15	71.76	71.76	72.52	74.81	67.94	71.76	77.1	77.1	71.76	70.99	71.76	67.18	77.1	71.76	71.76	71.76	67.94	71.76	36	2274.49	26764.4	8808.44	30611	6430.66	30578.8	47255.4	28814.7	11886.3	1665.19	41152.5	11228	8483.41	6531.19	24716	5795.39	5716.46	30601	9	44	52	48	92	47	77	86
1389	TRUE	Q61092|LAMC2_MOUSE	164.509	3.78	0	0	0	0	0	0	0	2.02	0	1.76	0	0	0	0	0	0	0	0	2								145.616											2
391	TRUE	Q8R1M8|MPTX_MOUSE	444.05	55.25	0	15.98	0	8.22	0	0	0	8.22	0	0	8.22	47.95	0	0	38.81	0	0	0	16		747										69481.6			1686.79				11		8		3
997	TRUE	Q8BYF6|SC5A8_MOUSE	250.816	11.29	0	0	0	0	4.58	4.75	4.75	2.78	11.13	11.29	0	0	0	4.58	2.78	0	0	0	4					1012.09	3354.04	1348.61		1402.91	6567.5				2608.04	369.105				4					3	6	4
1390	TRUE	Q9D1K2|VATF_MOUSE	194.698	34.45	0	0	0	14.29	0	14.29	0	0	0	34.45	0	0	0	20.17	0	0	0	0	2				890.692		144.497				3171.47				222.509					2				2		1
1391	TRUE	Q9CR33|MANS1_MOUSE	200.465	6.04	6.04	0	2.42	0	0	2.42	0	0	0	0	0	0	6.04	0	0	3.62	2.42	6.04	2	388.299												260.57			254.881	181.755	714.763	2	3		1			1
1652	TRUE	Q00731|VEGFA_MOUSE	131.522	2.81	0	0	0	0	0	0	0	0	0	0	2.81	0	0	0	0	0	2.81	2.81	1											220.013						336.973	498.15	1
1218	TRUE	Q9R155|S26A4_MOUSE	215.554	6.67	0	0	0	0	0	0	0	0	0	6.67	0	0	0	0	0	0	0	0	3										1918.52									3
1653	TRUE	Q922K9|FRK_MOUSE	70.444	4.49	0	0	0	0	0	0	0	0	0	4.49	0	0	0	0	0	0	0	0	1																			1
1654	TRUE	Q80SW1|SAHH2_MOUSE	127.89	2.26	0	0	0	0	0	0	0	0	0	0	0	0	0	2.26	0	0	0	0	1														220.413					1
1655	TRUE	P31428|DPEP1_MOUSE	107.643	5.12	0	0	0	0	0	0	0	0	0	5.12	0	5.12	0	5.12	0	0	0	0	1										1136		1936.38							1
922	TRUE	A0A140T8N3|A0A140T8N3_MOUSE	305.533	40.87	25.22	25.22	40.87	40.87	25.22	40.87	40.87	40.87	40.87	40.87	25.22	25.22	25.22	40.87	25.22	25.22	25.22	25.22	5			487.493	643.568		3019.13	643.554	842.21	609.473	1251.48				1843.98					1	3	4	7	7	4	11	6
154	FALSE	O35290|ECP3_MOUSE	342.282	31.41	7.05	13.46	7.05	21.79	14.74	21.79	13.46	21.79	14.74	13.46	21.79	21.79	14.74	13.46	21.79	14.74	13.46	31.41	7	5655.43	4269.57	6869.19	27394.8	25436.2	43396.2	37995.7	56220.2	52848.5	34759.9	30616.5	16464.3	38520.1	30120.6	38295.6	14703.9	11578.2	37026.7	2	2	5	2	10	7	6	6
1319	TRUE	Q5G865|DFA24_MOUSE	195.391	20.43	11.83	11.83	0	0	11.83	0	11.83	11.83	11.83	11.83	0	20.43	11.83	0	11.83	0	11.83	0	2	2612.67	1773.87			1672.89		928.961	792.448	2413.56	2708.52		4295.63	1121.2		525.045		1026.11		2	1	2			1		1
695	TRUE	Q9R0P3|ESTD_MOUSE	362.06	51.42	0	0	0	0	14.54	21.99	18.79	6.38	21.63	47.16	0	0	6.38	37.23	6.38	0	4.26	6.38	8					1019.99	27640.4	4083.01	1257.93	3132.44	18070			615.367	6266.2	1435.09		308.108	909.254	8					4	4	6
834	TRUE	Q925P2|CEAM2_MOUSE	297.031	12.31	7.69	5.58	7.88	7.69	7.69	10	7.69	7.69	10	4.42	7.69	4.42	7.69	7.69	6.73	7.69	7.69	7.69	5	364.963	1181.39	609.324			230.166	467.675	725.659	447.82				1484.59			452.738	424.585	615.058	3	5	5	6	7	8	8	8
1656	TRUE	Q61555|FBN2_MOUSE	76.8677	0.58	0	0	0	0	0	0	0	0	0	0	0	0.58	0	0	0	0	0	0	1												4271.49							1
1657	TRUE	Q99KR3|LACB2_MOUSE	131.968	6.25	0	0	0	0	0	6.25	0	0	0	0	0	0	0	6.25	0	0	0	0	1														536.979					1						1
1588	TRUE	Q0VF22|CC138_MOUSE	60.4068	0.88	0	0	0	0	0	0.88	0	0	0.88	0	0	0	0	0	0.88	0	0	0	1																			1						1
157	TRUE	Q03734|SPA3M_MOUSE	542.382	46.41	22.01	24.88	27.03	32.3	29.9	37.8	29.9	26.32	32.3	42.11	29.9	21.29	22.01	32.3	29.9	22.49	19.14	19.62	32				608.651		903.49			639.625	7720.31		300.672		264.056					5	33	45	58	56	30	38	47
990	TRUE	P01789|HVM20_MOUSE	305.815	43.44	13.11	13.11	25.41	31.15	13.11	43.44	15.57	13.11	15.57	28.69	31.15	13.11	13.11	13.11	13.11	13.11	13.11	13.11	5			3896.33			6098.11				1590.52									2	4	4	6	8	6	7	5
142	TRUE	P31725|S10A9_MOUSE	463.246	69.91	12.39	23.01	23.01	57.52	23.01	50.44	69.91	50.44	53.1	51.33	41.59	49.56	12.39	23.01	23.01	12.39	12.39	41.59	19	1539.41	2712.71	419918	58376.6	36997.2	371725	590673	508700	499328	77098.4	23144.8	53365.2	3078.93	29356.4	8971.16	10110.9	1569.16	7894.42	19	2	4	7	23	7	5	135
1319	TRUE	P28309|DEFA2_MOUSE	195.391	20.43	11.83	11.83	0	0	11.83	0	11.83	11.83	11.83	11.83	0	20.43	11.83	0	11.83	0	11.83	0	2	2612.67	1773.87			1672.89		928.961	792.448	2413.56	2708.52		4295.63	1121.2		525.045		1026.11		2	1	2			1		1
471	TRUE	P01897|HA1L_MOUSE	421.14	34.25	31.22	21.55	21.27	18.51	18.23	20.99	24.86	27.62	27.9	21.27	25.14	8.01	14.09	18.23	14.09	24.31	18.23	18.51	12	3624.98	2946.01	4830.25	4258.34	3206.03	4639.05	8071.33	8339.82	7345.57	5800.63	4833.01	311.785	5294.1	9862.87	2342.76	4661.86	3109.4	7139.2	5	19	15	16	14	13	16	17
1658	TRUE	Q8VCI0|PLBL1_MOUSE	110.889	3.27	0	0	0	0	0	0	0	0	0	3.27	0	0	0	0	0	0	0	0	1										541.603									1
1659	TRUE	Q99PI8|RTN4R_MOUSE	117.368	4.86	0	0	0	0	0	0	0	0	0	4.86	0	0	0	0	0	0	0	0	1																			1
904	FALSE	Q91Z98|CHIL4_MOUSE	247.665	14.43	0	0	0	0	0	0	14.43	0	4.73	4.73	0	0	0	0	0	0	0	0	3							11859.3		777.389	2590.48									3							12
228	TRUE	P01843|LAC1_MOUSE	484.082	81.9	80.95	80.95	80.95	80.95	80.95	80.95	80.95	80.95	80.95	80.95	80.95	70.48	80.95	80.95	80.95	80.95	80.95	80.95	21	573542	405568	494174	563979	526052	511005	546804	627740	832244	526061	777352	754380	593331	512884	616184	404713	437194	571279	21	119	102	98	99	110	95	82
642	FALSE	Q1RLL3|CPNE9_MOUSE	129.878	1.63	0	0	0	1.63	0	0	1.63	0	0	1.63	0	1.63	0	0	0	0	0	0	1				593.239			664.335			2264.47		163.441							1				1			1
499	TRUE	Q5I2A0|SPA3G_MOUSE	373.842	19.09	6.14	6.14	10.23	6.14	6.14	6.14	10.23	6.14	6.14	6.14	6.14	9.09	6.14	10.23	6.14	6.14	8.64	3.41	10																			2	12	15	21	16	10	10	18
500	TRUE	Q3UZZ6|ST1D1_MOUSE	406.602	49.49	0	0	10.51	11.86	11.86	29.49	28.81	20	28.81	49.49	10.51	0	8.14	47.12	10.51	3.39	10.51	19.32	11				155.093	250.65	3890.57	4918.61	3078.9	2427.59	41559.8	719.253		153.187	21109.8	656.31		693.118	2350.13	11			2	3	3	13	12
578	TRUE	Q9D2G2|ODO2_MOUSE	367.806	21.15	12.33	12.11	12.11	12.11	12.11	12.11	12.11	12.33	12.11	20.93	12.33	4.63	12.11	16.52	12.11	7.27	12.11	12.33	8	25974.1	40682.4	36161	48149.5	26085	50432	62660.1	63665	71126.8	46314.4	49661.6	89666.6	49447.9	68556.2	47144.8	26144.4	31665.6	48421.7	8	16	14	19	15	16	17	16
1660	TRUE	Q9Z0W1|TNR16_MOUSE	65.9945	3.75	0	0	0	0	0	0	0	0	0	0	0	0	0	0	0	0	0	3.75	1																		176.68	1
153	TRUE	Q9D3H2|OBP1A_MOUSE	536.149	76.69	36.2	49.69	57.67	76.69	57.67	67.48	59.51	59.51	57.67	59.51	59.51	24.54	59.51	59.51	63.19	59.51	55.83	59.51	31	58407.7	111266	148891	217693	325755	334055	290720	136399	267787	619253	223974	22816.7	230081	314533	255460	219619	134599	95791.3	23	27	32	39	67	51	50	55
1392	TRUE	Q9QYZ9|PRS30_MOUSE	127.612	8.71	0	1.94	0	1.94	0	6.77	1.94	1.94	1.94	8.71	1.94	0	0	0	1.94	0	0	0	2										650.42									1		1		1		1	1
1276	FALSE	A0A087WPA9|A0A087WPA9_MOUSE	133.954	15.18	0	0	0	0	0	0	15.18	0	0	0	0	0	0	0	0	0	0	0	1							543.622												1							2
540	TRUE	Q63ZW6|Q63ZW6_MOUSE	378.358	8.34	3.19	4.97	3.19	3.13	4.97	3.13	4.14	4.97	3.13	4.97	3.13	3.13	4.97	5.91	4.97	5.5	4.97	6.03	11		7030.59			897.665		229.624	4258.09		3373.2			16993.5	17835.9	2213.96	14464.4	9705.28	578.036	4	9	17	13	18	14	12	11
1393	TRUE	A0A140T8N8|A0A140T8N8_MOUSE	199.946	13.68	13.68	0	12.82	12.82	12.82	0	12.82	12.82	12.82	0	12.82	12.82	0	12.82	12.82	0	12.82	0	2	2210.24			1141.18			100.862	389.792	268.977			382.833			404.112				2	7		2	2	1		2
1661	TRUE	P10630|IF4A2_MOUSE	127.67	3.93	0	0	0	0	0	0	0	0	0	3.93	0	0	0	0	0	0	0	0	1										497.787									1
1219	TRUE	Q64523|H2A2C_MOUSE	195.177	37.21	22.48	0	0	14.73	0	22.48	37.21	0	0	22.48	0	0	0	0	0	0	0	0	2	2845.99						1144.56												1	4			1		1	6
345	TRUE	P17563|SBP1_MOUSE	454.356	51.27	0	0	0	6.14	3.81	16.95	16.95	3.81	13.14	29.87	3.81	28.39	0	42.37	14.41	0	0	13.98	19				1965.02	950.371	1555.51	2432.49	2421.05	533.345	10544.7		20408.7		13206.1	3588.55			1798.93	19				2	1	10	10
260	TRUE	A0A571BDS5|A0A571BDS5_MOUSE	490.54	8.83	0	0	0.63	0.76	1.89	1.81	1.39	0.63	0.76	1.3	0	7.78	0.76	2.44	1.39	0	0	0.76	23						12699.1						7770.68							10			2	2	4	5	4
998	TRUE	P01786|HVM17_MOUSE	307.928	40.17	13.68	21.37	37.61	40.17	13.68	32.48	16.24	13.68	40.17	29.91	16.24	13.68	13.68	21.37	29.91	21.37	13.68	13.68	5			1108.52	1239.74		1527.72			433.765	287.979					1811.2				1	4	5	8	13	6	6	5
1609	TRUE	P63087|PP1G_MOUSE	135.18	5.26	0	0	0	0	0	0	0	0	0	5.26	0	0	0	0	0	0	0	0	1										759.596									1
1394	TRUE	Q8VIK5|PEAR1_MOUSE	177.819	4.45	2.9	0	0	0	0	0	0	1.55	0	0	0	0	1.55	0	0	0	1.55	0	2													295.777						2	1
129	TRUE	Q8BFR4|GNS_MOUSE	577.139	54.23	32.35	28.86	38.24	44.49	41.54	37.87	41.91	34.56	36.4	36.76	45.4	22.24	39.71	40.07	42.1	27.21	31.99	48.71	40	26789.1	31640.1	28455.9	48836.9	45825.9	62771.8	84340.5	33073.3	72842.3	133534	35323.8	22150.9	56089	93123.2	49798.8	17738.1	25651.5	39950.6	40	34	32	35	46	41	48	52
1220	TRUE	Q9D7I0|SHSA5_MOUSE	198.017	13.19	13.19	13.19	5.96	0	0	0	5.96	0	0	5.96	0	5.96	5.96	5.96	0	5.96	13.19	5.96	2	2282.56	2266.88	485.577				538.445					618.021		165.013		244.975	506.716		2	6	6	2				4
764	TRUE	P84078|ARF1_MOUSE	346.726	54.7	0	0	0	16.02	8.29	25.41	31.49	8.29	25.41	48.62	0	0	8.29	37.57	8.29	0	0	0	7				678.2	740.602	2576.97	2114.84	1243.91	1283.09	6434.53			506.763	2023.55	677.397				4				3	2	5	9
1308	TRUE	C0HKE4|H2A1E_MOUSE	195.272	36.92	22.31	0	0	14.62	0	22.31	36.92	22.31	22.31	22.31	0	0	0	0	22.31	0	0	22.31	2	5084.1						4244.23			862.314									1	8			1		4	11
1395	TRUE	G3UWD9|G3UWD9_MOUSE	196.505	6.22	0	0	0	0	0	6.22	0	0	6.22	6.22	0	0	0	4.22	0	0	0	0	2						2090.44			232.165	5030.82									2						4
1662	TRUE	Q8JZZ7|AGRL2_MOUSE	70.8605	1.41	0	0	0	0	0	0	0	0	0	1.41	0	0	0	0	0	0	0	0	1										328.885									1
923	TRUE	Q99MZ6|MYO7B_MOUSE	299.863	5.21	0	0	0	0	0	0	0.43	0	0.43	5.21	0	0	0	2.51	0	0	0	0	6							224.821			3895.89				1858.22					6							1
960	FALSE	P60879|SNP25_MOUSE	57.3768	4.85	0	0	0	0	0	4.85	0	0	0	0	0	0	0	0	0	0	0	0	1																			1						1
1091	TRUE	D3Z0J0|D3Z0J0_MOUSE	258.533	21.51	20.43	20.43	20.43	20.43	20.43	20.43	20.43	20.43	20.43	17.2	0	21.51	20.43	20.43	20.43	0	20.43	0	4	2682.82	595.403	4051.95	618.552	2565.88		1365.55	255.403	648.433	244.418		1169.84	912.878	962.859	645.911		362.905		4	6	8	10	4	8	4	7
1663	TRUE	Q5MJS3|FA20C_MOUSE	86.2761	2.76	0	0	0	0	0	0	0	2.76	0	0	0	2.76	0	0	0	0	0	2.76	1																		130.56	1
1664	TRUE	P55264|ADK_MOUSE	104.767	4.43	0	0	0	0	0	0	0	0	0	4.43	0	0	0	0	0	0	0	0	1										862.391									1
1396	TRUE	B2RT89|B2RT89_MOUSE	166.144	5.62	1.63	1.63	1.63	1.63	1.63	1.63	1.63	1.63	0	0	5.62	1.63	0	1.63	1.63	0	0	0	2																			1	2	1	1	1	1	3	1
1665	TRUE	Q8HW98|IGLO5_MOUSE	135.961	4.76	0	4.76	0	0	0	0	0	0	0	0	0	0	4.76	4.76	0	4.76	4.76	4.76	1													597.704	226.371		195.444	332.582	216.836	1		1
1666	TRUE	Q9D826|SOX_MOUSE	78.2274	3.85	0	0	0	0	0	0	0	0	0	3.85	0	0	0	0	0	0	0	0	1										246.303									1
999	TRUE	P00920|CAH2_MOUSE	290.301	26.92	0	8.85	0	5.38	0	5.38	15	14.23	0	25.38	6.92	0	0	20.38	5.38	0	6.15	0	5				418.049		538.14	1002.2	718.271		7202.74				3142.56	520.967				5		1		1		2	4
1667	TRUE	Q07079|IBP5_MOUSE	121.786	5.9	5.9	0	0	0	0	0	5.9	5.9	5.9	0	0	0	5.9	0	0	0	5.9	5.9	1	602.547							310.011	253.664				558.05				760.436	741.808	1	2						1
628	TRUE	Q9CPN9|Q9CPN9_MOUSE	368.349	40.49	11.34	4.86	4.86	4.86	4.86	4.86	4.86	28.34	4.86	0	28.34	12.15	4.86	0	40.49	4.86	4.86	4.86	9	7748.67	4472.94	8943.81	3352.87	2535.62	3709.44	255.406	9438.92	2438.12		34321.6	15990	2417.75		52549.7	2757.25	1910.56	2368.06	7	4	2	3	2	3	3	1
1668	TRUE	Q61983|NPT1_MOUSE	88.3391	4.3	0	0	0	4.3	0	4.3	0	0	4.3	4.3	0	0	0	4.3	0	0	0	0	1																			1				1		2
990	TRUE	P01792|HVM23_MOUSE	305.815	43.09	13.01	13.01	25.2	30.89	13.01	43.09	15.45	13.01	15.45	28.46	30.89	13.01	13.01	13.01	13.01	13.01	13.01	13.01	5			3896.33			6098.11				1590.52									2	4	4	6	8	6	7	5
1669	TRUE	A0A075B5X8|A0A075B5X8_MOUSE	88.0501	14.29	0	0	0	0	0	14.29	0	0	14.29	0	0	0	0	0	0	0	0	0	1						1355.65													1						2
54	FALSE	Q3TYL0|IQAK1_MOUSE	90.549	1.11	0	1.11	0	0	1.11	0	1.11	1.11	0	1.11	1.11	1.11	0	1.11	0	1.11	1.11	1.11	1																			1		1			2		1
501	TRUE	Q9Z0L8|GGH_MOUSE	423.971	37.85	9.46	9.46	9.46	28.71	24.61	29.02	21.14	24.61	29.02	33.75	17.35	9.15	21.14	24.61	33.12	20.82	9.46	21.77	13	4514.43	3873.62	2554.81	20187.6	12593	27399	10769.1	10055.4	21244.7	50639.8	10859.6	7110.38	6055.4	22211.9	28806	8670.33	3380.74	7939.55	13	5	5	4	19	15	20	12
1001	TRUE	O88507|CNTFR_MOUSE	294.798	14.78	6.18	6.18	6.18	2.96	6.18	2.96	6.18	6.18	10.75	14.78	7.8	4.03	6.18	6.18	10.75	6.18	6.18	6.18	5	802.741	750.099	945.473		314.791			190.842		3070.32		460.077	715.943			670.153	368.386	430.149	5	2	2	2	1	1	2	1
392	TRUE	Q60963|PAFA_MOUSE	443.699	39.55	10.68	10.45	19.09	28.86	20.91	34.32	26.82	20.91	24.09	32.05	14.77	0	21.14	24.55	23.18	16.59	14.77	14.77	15	488.866	1051.62	2432.63	17335.9	9799.42	32201.9	14504.8	12951.3	31741.3	46463.4	8792.78		11848.1	22206.5	20739.5	2474.8	2541.86	8390.78	15	3	5	10	21	18	33	20
1002	TRUE	O88310|ITL1A_MOUSE	260.67	20.77	0	0	0	0	0	0	0	0	0	0	0	20.77	0	0	0	0	0	0	5												20953.2							5
629	TRUE	Q8BLK3|LSAMP_MOUSE	384.867	22.58	14.66	15.25	15.25	15.84	18.18	8.21	19.65	15.84	21.99	5.87	11.44	5.28	19.06	19.06	18.77	10.85	18.18	15.25	9	6209.13	5621.58	3026.02	3974.12	2742.25	903.875	8582.54	5373.78	6157.07	999.327	7546.44	1009.91	6083.69	6511.45	2494.98	4319.14	5258.85	11843.1	9	10	9	13	10	11	5	18
314	TRUE	Q792Y8|Q792Y8_MOUSE	436.346	60.98	5.69	14.23	16.67	6.1	6.1	14.23	6.1	26.83	11.79	14.23	27.24	37.4	16.67	14.23	20.33	8.13	5.69	6.1	18																497.891			3	2	4	8	5	3	7	4
738	TRUE	Q64475|H2B1B_MOUSE	278.049	24.6	0	0	0	11.9	16.67	11.9	19.84	11.9	11.9	11.9	16.67	0	0	16.67	0	11.9	0	11.9	5				7431.3	1108.41	1389.84	44821.5	847.678	2690.4	5448.03	2036.12			2205.41		671.932		767.338	5				4	4	2	13
630	TRUE	Q9QWR8|NAGAB_MOUSE	373.311	32.29	0	0	0	14.46	4.1	17.11	8.92	4.1	14.94	27.23	0	0	0	11.81	14.46	0	0	0	9				3159.22	330.571	7467.84	802.795	883.283	1721.75	28707.2				4728.65	2988.4				9				10	2	14	2
1349	TRUE	A0A075B5W4|A0A075B5W4_MOUSE	195.51	32	0	0	10	22	10	32	10	22	32	10	0	0	0	10	22	10	0	32	2			737.103	2013.96	1046.24	2220.63	2059.79		1486.1	2113.56				694.431	1425.36			2429.65	2			1	3	2	5	2
1085	FALSE	P21440|MDR3_MOUSE	105.576	1.18	0	0	0	0	0	0	0	0	0	1.18	0	0	0	0	0	0	0	0	1																			1
502	TRUE	A2A8L5|PTPRF_MOUSE	395.88	10.64	1.11	1.11	1.11	4.53	2.27	5.74	1.11	2.32	4.53	5.43	2.27	0	2.32	1.11	2.95	1.11	0.53	2.27	13	976.818			1945.16	303.151	555.432	1418.54	2363.19	1912.48	1488.87	2264.71		356.734	1189.1	256.004	737.272		1724.53	10	3	1	2	7	3	8	2
68	TRUE	Q00897|A1AT4_MOUSE	614.875	56.9	39.71	43.58	46.25	48.67	34.87	36.32	36.32	37.29	31.23	41.89	37.29	32.69	33.41	36.8	35.11	35.59	29.06	36.8	54	371.968	661.235	11262.6	22978.8		3614.58	577.985	480.58		6021.22	229.648	21106.6	145.998	2079.68	19227		2607.83	354.84	8	82	125	178	136	60	81	94
571	TRUE	P01756|HVM12_MOUSE	390.488	49.57	28.21	28.21	28.21	28.21	28.21	36.75	28.21	28.21	36.75	39.32	16.24	16.24	28.21	28.21	16.24	16.24	26.5	28.21	10						2112.86				1498.1									2	12	17	16	12	15	19	19
1397	TRUE	Q3TZW0|ECSCR_MOUSE	168.362	9.81	0	0	7.01	0	7.01	2.8	2.8	0	0	0	0	2.8	0	0	2.8	7.01	0	9.81	2					236.381											786.754		1034.32	1			2		1	1	1
214	TRUE	Q8VDD5|MYH9_MOUSE	527.345	21.07	0	0	0	6.68	0	1.07	19.54	1.07	1.89	10.61	1.07	0	0	4.29	0	0	0	0	28				2175.61			37249.8		971.958	7641.48	1030.86			1267.68					27				8		1	56
1092	TRUE	P43277|H13_MOUSE	276.796	11.31	0	0	0	0	0	0	11.31	0	0	5.43	0	0	0	0	0	0	0	0	4							11509.4			384.653									2							7
1654	TRUE	Q68FL4|SAHH3_MOUSE	127.89	1.96	0	0	0	0	0	0	0	0	0	0	0	0	0	1.96	0	0	0	0	1														220.413					1
1670	TRUE	Q8CHP8|PGP_MOUSE	79.7532	5.92	0	0	0	0	0	5.92	0	0	0	5.92	0	0	0	0	0	0	0	0	1										348.08									1						1
765	TRUE	P97798|NEO1_MOUSE	335.399	8.18	0	0	0	1.41	1.21	4.49	1.21	0	3.69	6.57	0	0	1.21	7.24	3.28	0	0	2.01	8				1419.61	774.718	3169.75	586.933		1542.51	11250.9			425.839	4693.87	556.499				8				5	3	10	2
766	TRUE	P15626|GSTM2_MOUSE	351.732	38.07	7.8	7.8	7.8	15.14	7.8	20.64	21.56	21.56	20.64	38.07	7.8	0	7.8	26.15	14.22	7.8	7.8	8.72	7				961.077		1909.38		410.659	1145.5	7324.48				1584.43	220.986				4	3	2	5	7	5	10	11
1221	TRUE	Q62165|DAG1_MOUSE	217.87	5.6	2.8	2.8	0	2.8	0	0	2.8	2.8	2.8	2.8	4.37	1.57	2.8	2.8	4.03	0	0	2.8	3		578.497					1458.59	837.1	2521.52	1906.02	1423.08	316.913		517.436	349.345			1432.12	3	1	2		1			3
1398	TRUE	A0A140T8N4|A0A140T8N4_MOUSE	196.677	17.39	0	10.43	10.43	17.39	10.43	10.43	10.43	10.43	10.43	10.43	10.43	10.43	0	10.43	10.43	10.43	10.43	10.43	2		1947.1	1810.08	2305.99	2497.36	11483.3	9094.64	511.095	2982.32	2017.99	2728.79	628.991		741.14	7282	1669.1	1825.57	3604.86	1		2	2	3	3	3	3
472	TRUE	P04945|KV6AB_MOUSE	380.513	51.85	24.07	14.81	14.81	38.89	14.81	38.89	38.89	26.85	51.85	38.89	38.89	12.04	14.81	14.81	26.85	14.81	28.7	26.85	10	5948.35	6492.85	6387.32	66249.4	9561.26	48628.4	29037.3	20382.9	20960.8	85881.8	38140		10684.4	22046.1	31777.1	16970.8	9249.83	16875.7	3	3	3	3	13	3	18	13
1222	TRUE	Q64105|SPRE_MOUSE	247.386	16.86	0	0	0	0	0	5.75	0	0	0	11.88	0	0	0	10.73	0	0	0	0	3						260.702				560.37				1493.78					3						1
822	FALSE	P18530|HVM59_MOUSE	189.286	23.93	9.4	9.4	9.4	23.93	9.4	23.93	9.4	9.4	23.93	23.93	0	0	9.4	9.4	0	9.4	9.4	9.4	2				2122.14		1595.22			629.42	814.718									1	2	2	4	6	4	5	1
54	FALSE	A0A1W2P6U8|A0A1W2P6U8_MOUSE	90.549	0.12	0	0.12	0	0	0.12	0	0.12	0.12	0	0.12	0.12	0.12	0	0.12	0	0.12	0.12	0.12	1																			1		1			2		1
1085	TRUE	P06795|MDR1B_MOUSE	273.597	6.19	0	0	0	0	0	0	1.72	0	1.96	6.19	0	0	0	3.68	0	0	0	0	4										8164.26				1028.16					4							1
185	TRUE	P10493|NID1_MOUSE	511.615	14.22	10.92	10.12	12.21	12.21	12.21	12.21	12.21	12.21	12.21	11.41	12.21	6.43	9.8	12.21	12.21	11.24	8.84	11.08	26	12594.5	9825.23	325894	157086	53429.7	93787.8	98949.2	67826.1	103734	320182	70766.4	15748.6	33430.9	119560	72038.5	37904.9	36819.6	55176.4	25	33	23	40	80	41	58	58
1223	TRUE	A0A140T8P9|A0A140T8P9_MOUSE	204.756	28.21	12.82	12.82	12.82	28.21	28.21	28.21	28.21	28.21	28.21	28.21	28.21	0	28.21	28.21	28.21	28.21	28.21	28.21	2	782.607	1299.74	3093.8	7363.73	9382.92	13437.7	9915.12	3371.56	12685	17841.6	2968.42		2807.87	9138.91	4400.31	1961.13	3153.57	4208.5	2	1	2	2	7	8	8	11
143	TRUE	Q9Z0K8|VNN1_MOUSE	536.252	48.05	30.47	36.13	36.52	38.67	36.72	41.99	36.72	36.72	41.99	41.99	35.94	26.17	40.82	36.72	36.13	34.18	33.79	36.33	30	23760.3	23366.2	48583.8	245836	103738	289458	115363	79800.7	170846	397641	91013	35335.1	68570.6	216049	191302	43671.7	36352.7	83333.3	30	35	37	44	98	69	87	56
210	TRUE	Q3TCN2|PLBL2_MOUSE	492.069	41.75	7.41	2.53	12.12	32.83	25.25	38.55	26.77	28.96	35.02	37.71	16.5	2.86	11.45	27.44	32.66	11.95	2.02	22.39	22			664.065	37665	6672.06	48570.6	20976.8	5716.27	100551	151946	6981.11	526.165	2469.7	72630.4	19838.7	2841.28	672.898	5349.31	22	4	1	7	33	14	49	20
541	TRUE	Q9JHJ8|ICOSL_MOUSE	406.504	32.3	18.94	18.94	14.29	24.84	14.29	14.29	24.22	19.57	21.12	14.29	24.22	15.53	24.22	24.22	19.57	14.29	18.94	29.5	11	38354.6	36055.3	40137.7	110981	58698.7	58734.8	86162.9	78990.8	104305	88652.6	79681.1	48828.1	60714.5	97599.1	64455.8	66507.4	35864.6	95679	11	15	12	13	16	14	16	16
1400	TRUE	Q8BJD1|ITIH5_MOUSE	201.524	1.26	1.26	1.26	1.26	0	1.26	0	1.26	1.05	1.26	0	1.26	0	1.05	1.26	0	1.26	1.26	1.26	2	4802.45	4651.36	2343.79		2395.17		747.069	3656.47					2472.68			2857.08	4435.91		2	4	6	4		5		2
748	FALSE	P01677|KV6A3_MOUSE	331.809	48.6	15.89	45.79	32.71	45.79	45.79	48.6	45.79	15.89	48.6	48.6	32.71	13.08	32.71	45.79	32.71	16.82	32.71	32.71	6		1038.38	727.338	4706.24	1434.61	1773.33	3566.8		1708.84	5246.49	217.478	1082.18		1104.93	1372.52	632.678	445.088	728.33	3	1	8	5	12	6	11	6
696	TRUE	Q9EP95|RETNA_MOUSE	336.051	63.96	25.23	25.23	25.23	34.23	25.23	25.23	25.23	25.23	54.95	25.23	25.23	25.23	54.95	25.23	34.23	25.23	25.23	25.23	7	27828	14690.8	15811.8	34450.9	13822.8	23746.6	42504.1	29125.2	49569.6	60591	16096.3	13444.6	8939.38	23289.1	33305.2	27216.2	7263.38	16127.6	7	26	19	18	22	13	20	21
642	FALSE	Q0VE82|CPNE7_MOUSE	129.878	1.62	0	0	0	1.62	0	0	1.62	0	0	1.62	0	1.62	0	0	0	0	0	0	1				593.239			664.335			2264.47		163.441							1				1			1
1003	TRUE	Q9DC51|GNAI3_MOUSE	277.949	22.32	0	0	0	0	0	3.39	7.63	0	0	18.08	0	0	0	7.63	0	0	0	0	5							2762.33			2267.55				620.287					4						1	4
195	TRUE	P01668|KV3AG_MOUSE	514.756	80	40	77.27	40	77.27	80	80	62.73	77.27	80	76.36	66.36	66.36	40	40	77.27	63.64	40	66.36	26		802.553		1587.54	967.598	3000.3		3308.09	10852.1						6154.02				4	46	48	31	98	48	45	66
300	TRUE	D3YXG0|HMCN1_MOUSE	446.889	4.79	1.21	0.53	1.6	2.22	2.41	2.36	2.27	1.99	2.18	2.8	2.08	0	2.06	1.99	1.97	0.98	0.53	1.35	19	2868.33	219.066	7726.18	21791.9	70890.3	23349.2	12453.5	9851.58	26875.8	84133	7489.37		2478.68	13199.5	14616.1	3731.07	1010.18	8536.47	18	7	2	14	17	12	19	19
835	TRUE	Q99JY9|ARP3_MOUSE	342.185	27.99	0	0	7.18	7.18	0	7.18	27.99	7.18	7.18	18.42	7.18	0	0	13.16	0	0	0	7.18	7				824.45			12562.9	614.791	481.587	5786.16				2716.9					7			2	2		1	12
1401	TRUE	A0A087WQT1|A0A087WQT1_MOUSE	178.173	32.84	0	0	0	11.94	0	11.94	11.94	11.94	32.84	11.94	11.94	0	11.94	11.94	11.94	0	11.94	11.94	2						1469.61	837.715	1713.29	1050.61	2169.4	324.733		1945.05	991.013	383.725			1388.6	2				1		2	3
849	FALSE	Q6UKZ0|Q6UKZ0_MOUSE	83.2976	3.62	0	0	0	0	0	0	0	0	0	0	0	3.62	0	0	0	0	0	0	1												483.638							1
315	TRUE	P01898|HA10_MOUSE	478.347	53.85	39.08	35.08	31.38	39.08	34.77	31.08	45.85	45.54	46.15	39.69	46.46	21.23	28.31	35.69	32.92	34.46	28	35.38	19	10675.3	10019	9792.95	34957.5	7646.34	11504.1	19390.1	13882.3	7260.87	21279.1	17544.9	11299.8	8506.88	12814.5	13940.6	11028.9	6984.32	14794	11	25	21	21	32	24	26	28
924	TRUE	P62897|CYC_MOUSE	334.256	43.81	17.14	17.14	27.62	40.95	40.95	41.9	41.9	41.9	41.9	41.9	43.81	10.48	41.9	41.9	40.95	27.62	23.81	41.9	6	237.443		1644.91	3729.67	5234.3	3262.35	21023.7	12384.2	8290	57649.2	12514.6	5441.88	7236.71	16269.5	6382.06	2474.16	1891.42	4148.74	6	2	1	7	6	9	7	19
1308	TRUE	Q8BFU2|H2A3_MOUSE	195.272	36.92	22.31	0	0	14.62	0	22.31	36.92	22.31	22.31	22.31	0	0	0	0	22.31	0	0	22.31	2	5084.1						4244.23			862.314									1	8			1		4	11
229	TRUE	Q08761|PROS_MOUSE	489.465	39.85	13.19	8.59	15.26	20.3	16.44	18.22	18.22	18.22	17.19	21.93	12.15	8.44	15.56	18.22	30.07	9.63	15.7	10.81	23	6862.3	3868.42	5665.62	26051.1	20039.4	23918.4	22192	14473.4	25311.3	29046.1	11839.9	11586.9	28846.6	36381.3	28464.8	3422.07	12897.9	13238.1	23	15	9	14	28	27	32	25
144	TRUE	P11627|L1CAM_MOUSE	554.581	30.79	13.17	12.7	13.41	18.25	9.68	20.16	22.62	16.59	24.84	21.51	19.92	9.76	12.62	16.75	18.49	15.56	9.68	19.52	36	14072.7	15328.5	13511.5	49698.9	8023.93	15841	98822.3	90623.2	28518.2	22707.7	23411.1	18408.2	19691.2	23193.2	45972.3	13964.8	12195.5	27640.3	36	22	26	21	53	12	33	50
1116	FALSE	Q9QYR7|ACOT3_MOUSE	192.374	11.81	0	0	0	0	0	0	0	0	0	11.81	0	0	0	5.32	0	0	0	0	2														345.743					2
764	TRUE	P61205|ARF3_MOUSE	346.726	54.7	0	0	0	16.02	8.29	25.41	31.49	8.29	25.41	48.62	0	0	8.29	37.57	8.29	0	0	0	7				678.2	740.602	2576.97	2114.84	1243.91	1283.09	6434.53			506.763	2023.55	677.397				4				3	2	5	9
364	TRUE	P29788|VTNC_MOUSE	462.003	29.71	13.18	10.04	16.95	18.2	12.76	18.2	18.2	19.46	27.2	24.48	21.13	20.5	21.34	18.2	12.76	17.15	19.25	22.18	17	8148.66	7389.6	14996.9	63213.7	24150.7	50093	66211.7	43699	49685	67988.6	49442.3	36167.7	36026	59072.8	42724	18710.1	24366.1	49090.5	17	9	12	15	25	19	30	34
836	TRUE	O88342|WDR1_MOUSE	329.618	16.67	0	0	3.14	0	0	3.14	11.55	3.14	3.14	16.67	3.14	0	0	5.45	0	0	0	3.14	7						182.205	2989.63	335.969	198.046	1860.98	338.979			1892.81					7			1			2	8
1225	TRUE	Q6P069|SORCN_MOUSE	229.106	16.16	0	0	0	5.56	0	11.11	16.16	5.56	11.11	16.16	0	0	0	16.16	11.11	0	0	0	3				1000.65		3261.25	995.873	377.576	1250.66	3115				3417.1	1226.71				3				2		4	4
702	FALSE	Q8BG37|Q8BG37_MOUSE	62.3973	5.36	0	0	0	0	5.36	0	0	0	0	5.36	0	0	0	5.36	0	0	0	0	1					585.104														1					2
473	TRUE	O35405|PLD3_MOUSE	396.598	35.25	0	0	11.68	29.3	12.09	18.44	16.39	7.38	21.31	33.2	9.22	0	11.68	14.55	23.36	0	4.92	4.92	11			916.011	13271.2	1200.06	6679.17	4446.66	2713	7653.03	22394	3451.9		2787.16	9249.4	11173.9		213.227	2300.34	11			3	23	4	14	10
1368	TRUE	P01821|HVM45_MOUSE	201.413	29.31	0	0	0	29.31	0	29.31	0	9.48	0	19.83	0	9.48	0	0	9.48	0	0	0	2						586.215				3992.52									1				4		4
767	TRUE	Q9D8B3|CHM4B_MOUSE	347.713	48.21	0	0	0	15.62	22.77	22.77	22.77	15.62	31.25	15.62	11.16	28.12	22.77	15.62	11.16	0	11.16	15.62	7				3261.72	2092.23	2982.55	8155.23	7563.45	5271.14	4022.8	3517.3	4489.32	4527.69	3027.74	3632.69		370.907	8676.32	7				5	5	9	8
1671	TRUE	Q91XD7|CREL1_MOUSE	76.1175	2.62	2.62	2.62	2.62	2.62	2.62	2.62	2.62	2.62	2.62	2.62	2.62	2.62	2.62	2.62	2.62	2.62	2.62	2.62	1	118666	244829	116266	95119.3	131241	119861	160413	119344	128149	112403	62321.4	130964	117721	91177.8	130547	42303.9	89558.4	39921.2	1	7	12	8	3	6	4	7
416	TRUE	O89051|ITM2B_MOUSE	431.16	51.13	25.94	22.56	22.18	31.2	22.18	31.58	35.34	27.44	31.2	34.96	12.03	19.17	27.07	35.34	29.32	12.03	13.91	22.56	15	10323.6	11239	7169.97	6338.61	7056.61	8109.11	11652.3	16056.1	18338.2	18967.2	6554.62	6495.33	8892.79	13488.1	5323.25	10902.2	6116.97	12897.2	15	15	13	8	12	9	14	19
1672	TRUE	Q8R361|RFIP5_MOUSE	111.861	3.57	0	0	0	0	0	0	0	0	0	3.57	0	0	0	0	0	0	0	0	1										234.257									1
1673	TRUE	P33587|PROC_MOUSE	134.121	2.83	2.83	2.83	2.83	2.83	0	0	2.83	0	0	0	0	0	2.83	2.83	0	2.83	2.83	2.83	1	733.439	3296.54	2168.79	358.121										453.031		566.406	211.948		1	3	1	2	1			2
542	TRUE	Q9WVE8|PACN2_MOUSE	393.766	19.34	15.02	15.02	13.58	13.58	15.02	15.02	15.02	15.02	14.61	15.02	15.02	15.02	15.02	17.28	12.96	15.02	14.61	13.58	10	12011.6	8646.19	6251.11	5981.54	4527.53	4485.61	9072.21	4840.8	7032.95	5567.82	10117.2	7252.1	9961.67	8589.1	3684.24	7923.4	7910.52	7954.3	10	20	19	11	11	13	11	20
768	TRUE	A0A075B5K6|A0A075B5K6_MOUSE	361.091	63.33	20	29.17	29.17	29.17	20	32.5	29.17	20	52.5	63.33	29.17	20	32.5	20	22.5	10.83	20	33.33	8									1013.5	1965.88									1	4	6	5	5	4	6	5
579	TRUE	A0A140T8M9|A0A140T8M9_MOUSE	387.261	61.34	23.53	23.53	23.53	31.09	23.53	28.57	31.09	43.7	28.57	38.66	28.57	23.53	23.53	31.09	43.7	23.53	23.53	28.57	10				393.835				354.974		3543.63					3283.52				3	15	11	12	12	11	15	23
697	TRUE	P10287|CADH3_MOUSE	369.919	15.94	15.94	10.83	9	1.82	0	0	5.47	5.47	7.06	7.06	1.82	0	3.41	5.47	0	1.82	3.41	1.82	9	8392.23	3917.37	4266.6	338.433			1232.85	1667.54	6209.34	3581.16	955.615		429.961	2183.33		97.2025	590.79	236.071	9	21	9	7	2			4
72	FALSE	Q91XZ2|PCDB8_MOUSE	136.06	1.28	1.28	1.28	1.28	1.28	1.28	1.28	1.28	1.28	1.28	1.28	1.28	1.28	1.28	1.28	1.28	1.28	1.28	1.28	1	6295.46	13212.2	2620.1	5883.69	2736.73	1237.02	6213.12	13536.8	10754.1	10948.5	7062.79	1761.64	6982.08	4351.31	2812.88	5696.15	6696.95	5505.91	1	2	6	1	4	3	6	4
126	TRUE	O88325|O88325_MOUSE	576.638	47.63	26.25	25.58	23.27	40.32	31.8	43.98	30.18	28.69	41.14	43.03	28.15	13.53	25.58	38.7	34.1	24.22	20.84	32.88	40	18595.7	11641.1	10187.6	239367	44866.1	296107	75595.4	65223.9	257381	516150	21187.8	7802.94	22094.6	113743	61479.3	25558.5	7576.87	118842	40	32	28	20	55	48	111	57
837	TRUE	Q1RME4|Q1RME4_MOUSE	320.435	21.79	4.87	4.87	0	4.87	4.87	4.87	4.87	4.87	4.87	4.87	4.87	21.79	4.87	4.87	4.87	0	0	4.87	7										211.252	189.393	17806.7							7	2	2		2	2	1	2
150	TRUE	O88322|NID2_MOUSE	557.051	20.24	12.33	13.11	11.33	14.97	11.48	14.61	14.97	15.75	14.97	17.68	14.54	3.85	11.12	14.97	14.83	11.4	10.62	10.55	36	56268.1	42441.1	25094	60864.1	14744.7	27224.4	55494.1	71813	78091.3	295569	55251.9	8339.57	26355.9	46555.7	46272.2	45949.1	24720.2	39717.5	36	40	41	27	52	22	36	48
1674	TRUE	Q80T79|CSMD3_MOUSE	74.1097	0.19	0	0	0	0	0.19	0	0	0	0	0	0	0	0	0	0	0	0	0	1																			1					1
1675	TRUE	Q8BV79|TRNK1_MOUSE	90.5749	0.33	0	0	0.33	0.33	0.33	0.33	0.33	0.33	0	0.33	0.33	0	0	0.33	0.33	0	0	0.33	1			1954.9	2415.3	279.725	384.613	138.367	663.264		1268.99	843.772			209.223				377.608	1			2	2	1	1	1
1676	TRUE	P43025|TETN_MOUSE	123.68	6.93	0	0	0	0	6.93	0	6.93	0	0	0	6.93	0	0	6.93	0	0	6.93	0	1							422.694				515.69			308.577			133.102		1					1		1
769	TRUE	Q7TPR4|ACTN1_MOUSE	346.301	11.32	0	0	0	1.35	0	2.47	8.86	2.47	2.47	6.17	1.12	0	0	2.47	1.35	0	0	2.47	8							1109.06												2				2		5	11
301	TRUE	Q61730|IL1AP_MOUSE	473.072	26.67	11.58	10	17.54	24.91	17.54	23.33	16.84	16.84	19.12	15.61	17.02	10.18	17.54	19.12	15.26	15.09	11.93	17.54	20	7295.77	3970.35	13956.4	57987	31566	61933.3	36628.4	25241.4	38071.1	42926.1	40131.2	10664.4	23653.4	38608.1	33733.1	14179.3	19258	32895	20	11	8	16	31	28	42	23
698	TRUE	Q8VCN5|CGL_MOUSE	339.533	35.18	0	0	0	0	0	12.06	16.33	6.03	9.3	30.9	0	0	0	19.6	0	0	2.76	0	7						1273.04	1098.85		1038.73	9943.84				4586.68			215.42		7						4	6
633	TRUE	A0A075B5U4|A0A075B5U4_MOUSE	374.354	64.71	28.43	28.43	28.43	43.14	43.14	43.14	43.14	43.14	62.75	43.14	43.14	18.63	43.14	62.75	64.71	28.43	28.43	43.14	9				515.162	619.811	1859.91	331.965		880.63	579.055	434.321		300.039	1255.93	3594.98			647.068	3	10	15	14	11	13	15	18
1619	TRUE	P70354|MSX3_MOUSE	67.318	2.94	0	0	0	0	0	0	0	0	2.94	0	0	0	0	0	0	0	0	0	1																			1
1677	TRUE	Q9DCX2|ATP5H_MOUSE	114.254	13.04	0	0	0	0	0	0	13.04	0	0	13.04	0	0	0	0	0	0	0	0	1										912.543									1							1
1226	TRUE	Q91XV3|BASP1_MOUSE	236.999	30.09	30.09	23.89	23.89	10.18	16.37	30.09	23.89	23.89	10.18	10.18	0	30.09	30.09	23.89	10.18	0	30.09	10.18	3	412.079	207.073		154.763	1417.29	1484.01	2211.38	1092.56	1933.6	1329.06		2293.73	2063.44	3486.17			1722.93	595.184	3	4	6	4	1	4	5	4
302	TRUE	P02816|PIP_MOUSE	438.927	45.21	45.21	45.21	45.21	45.21	45.21	39.73	39.73	45.21	45.21	45.21	39.73	45.21	45.21	45.21	45.21	45.21	45.21	45.21	14	38010.5	40157.4	97313.5	514738	161446	383883	232369	215097	396798	446854	302657	143062	144432	423216	316429	103165	56074.6	239418	14	22	27	36	78	56	60	55
1004	TRUE	A0A075B666|A0A075B666_MOUSE	291.657	32.17	25.22	25.22	25.22	25.22	25.22	25.22	25.22	25.22	25.22	25.22	25.22	25.22	32.17	25.22	25.22	25.22	25.22	25.22	5																			1	3	4	5	6	4	7	5
699	TRUE	P16045|LEG1_MOUSE	329.761	60	21.48	20	21.48	21.48	21.48	31.85	21.48	21.48	21.48	38.52	48.15	11.11	21.48	21.48	21.48	20	21.48	21.48	6	7496.7	2041.75	4051.54	6266.12	5124.94	6471.74	12080.8	12472.4	11583.9	49898.2	18810.1	3137.42	4803.71	8011.7	6176.79	3962.53	6389.15	6439.42	6	7	5	9	9	7	9	8
642	FALSE	Q8JZW4|CPNE5_MOUSE	129.878	1.52	0	0	0	1.52	0	0	1.52	0	0	1.52	0	1.52	0	0	0	0	0	0	1				593.239			664.335			2264.47		163.441							1				1			1
1093	TRUE	P09055|ITB1_MOUSE	261.082	8.77	3.76	0	0	0	0	2.13	0	0	2.13	7.14	0	0	1.63	2.13	0	1.63	0	1.63	4	553.652								327.711	1865.32				1158.92		507.099		911.609	4	2					1
700	TRUE	P01649|KV5AG_MOUSE	315.969	59.26	20.37	23.15	9.26	36.11	25.93	9.26	9.26	25.93	9.26	36.11	9.26	19.44	9.26	20.37	23.15	9.26	9.26	32.41	7	886.253	1976.78			873.509			564.34		7804.84				609.007	769.847			1195.14	5	5	7	3	7	4	4	4
831	FALSE	Q3KNY0|IGFN1_MOUSE	104.774	0.21	0	0	0	0	0	0	0	0	0.21	0	0	0	0	0	0.21	0	0	0	1																			1
1402	TRUE	Q9JJF9|SPP2A_MOUSE	164.414	6.31	0	0	2.68	2.68	2.68	2.68	2.68	2.68	2.68	2.68	2.68	0	2.68	2.68	2.68	0	0	6.31	2			389.291	1709.18	1061.67	5797.57	4989.28	1597.22	5128.96	8649.26	2391.01		3785.58	5756.61	3729.3			4566.96	2			1	2	3	3	3
634	TRUE	P01629|KV2A4_MOUSE	354.185	54.46	16.07	25.89	37.5	39.29	21.43	44.64	37.5	37.5	44.64	41.07	37.5	13.39	50.89	37.5	38.39	0	25.89	37.5	8		288.267	1723.6	5623.04	1193.2	1524.48	2244.65	19688.8	2989.27	3011.17	2205.99		1792.15	3279.35	3321.61		265.322	1569.96	3	1	4	6	10	4	7	7
1678	TRUE	Q99N75|Q99N75_MOUSE	134.575	9.72	0	0	0	9.72	0	9.72	9.72	0	9.72	9.72	0	0	0	0	9.72	0	0	0	1				1466.29		1911.12	966.505		935.571	3079.58					1818.55				1				2		2	1
417	TRUE	A0A140T8P4|A0A140T8P4_MOUSE	412.118	55.46	36.97	36.97	36.97	36.97	36.97	36.97	37.82	36.97	54.62	55.46	36.97	32.77	36.97	54.62	36.97	36.97	32.77	36.97	12		105.147	603.591	6659.99		2452.55	5587.62	3519.88	7589.47	19598.1	6015.3		737.053	2735.58	3645.2	384.012		1498.08	3	25	24	17	29	22	28	28
256	TRUE	A2BHD2|A2BHD2_MOUSE	451.821	57.31	36.84	42.69	36.84	51.46	45.61	57.31	57.31	57.31	45.61	57.31	51.46	25.73	45.61	51.46	57.31	51.46	45.61	36.26	15	16724.6	24309.1	28226.7	175323	79580.9	276667	227097	110784	166996	502387	153245	15531.8	100099	183121	264814	84868.1	37966.6	23185.3	15	10	18	18	55	33	58	52
1649	TRUE	Q3THW5|H2AV_MOUSE	121.326	22.66	22.66	0	0	0	0	0	22.66	22.66	0	0	0	0	0	0	0	0	0	0	1							490.314												1	2						4
1679	TRUE	Q91VA7|Q91VA7_MOUSE	62.2831	4.17	0	0	0	0	0	0	0	0	0	4.17	0	0	0	0	0	0	0	0	1																			1
1403	TRUE	O35316|SC6A6_MOUSE	128.716	3.22	0	0	0	0	0	3.22	3.22	0	3.22	3.22	0	0	0	3.22	0	0	0	3.22	1						1634.74	855.426		2907.59	10626.3				7739.82					1						3	2
1404	TRUE	Q3TYQ9|AOXD_MOUSE	128.669	2.54	0	0	0	0	0	0	0	0	0	1.2	0	1.35	0	0	0	0	0	0	2										239.33		302.148							2
1405	TRUE	Q78JT3|3HAO_MOUSE	111.817	14.34	0	0	0	7.34	0	6.99	0	0	0	6.99	0	0	0	6.99	0	0	0	0	2				147.682						3188.86				144.544					2				1		1
243	TRUE	A0A140T8M0|A0A140T8M0_MOUSE	456.502	55.46	42.02	45.38	45.38	52.94	42.02	52.94	52.94	50.42	52.94	52.94	52.94	45.38	31.09	52.94	52.94	52.94	42.02	50.42	16	405.891		1003.57	6575.71		5546.67	5012.92	265.6	11684.8	27175.8	3780.25	4450.05		6711.72	3947.82			1284.81	6	21	16	17	17	15	28	38
738	TRUE	P10853|H2B1F_MOUSE	278.049	24.6	0	0	0	11.9	16.67	11.9	19.84	11.9	11.9	11.9	16.67	0	0	16.67	0	11.9	0	11.9	5				7431.3	1108.41	1389.84	44821.5	847.678	2690.4	5448.03	2036.12			2205.41		671.932		767.338	5				4	4	2	13
36	TRUE	P01837|IGKC_MOUSE	668.595	90.65	85.05	85.05	85.05	85.05	85.05	85.05	85.05	85.05	85.05	85.05	85.05	74.77	89.72	85.98	85.05	73.83	85.05	85.98	79	1.36646e+06	1.38107e+06	1902828	4479467	2.29295e+06	3998758	5.82151e+06	3666952	7361954	9963802	3.91211e+06	1.49362e+06	2.61295e+06	5801025	2.44588e+06	1.82865e+06	1179546	4.45092e+06	78	325	313	365	465	394	490	629
580	TRUE	Q9D2Z8|KIF12_MOUSE	392.789	25.39	0	0	0	0	2.34	11.37	2.34	4.98	7.94	25.39	0	0	0	11.06	4.36	0	0	0	11					344.533	3028.82	465.802	119.488	1402.07	12950.1				917.669	178.073				11					1	8	3
1406	TRUE	P47879|IBP4_MOUSE	181.974	12.2	0	5.51	0	5.51	0	0	5.51	0	0	0	5.51	0	12.2	5.51	0	5.51	5.51	5.51	2		211.869					389.357				182.016		1467.43	367.77		220.676	552.902	394.837	2		1		1			2
1680	TRUE	P20040|HB24_MOUSE	59.2994	6.82	0	0	0	0	0	0	0	0	0	0	0	6.82	0	0	0	0	0	0	1												893.008							1
346	TRUE	O08992|SDCB1_MOUSE	414.918	56.86	3.34	28.43	28.43	50.5	34.78	50.17	38.46	38.46	38.46	56.86	31.44	11.04	31.77	38.46	50.5	14.72	28.43	31.77	13	382.352	1957.61	2916.59	17341.7	12349.6	35218.8	14119	7485.83	20508.7	90214.9	2846.25	3929.9	5533.87	28304.8	20349.6	1624.76	1844.11	3341.34	13	1	10	10	25	17	32	20
1681	TRUE	Q9JJH1|RNAS4_MOUSE	109.662	8.78	0	0	0	0	0	8.78	0	0	0	8.78	0	0	0	0	0	0	0	0	1						424.769				530.824									1						1
1682	TRUE	O08585|CLCA_MOUSE	69.2213	8.94	0	0	0	0	0	0	8.94	0	0	0	0	0	0	0	0	0	0	0	1																			1							1
990	TRUE	P01790|HVM21_MOUSE	305.815	43.44	13.11	13.11	25.41	31.15	13.11	43.44	15.57	13.11	15.57	28.69	31.15	13.11	13.11	13.11	13.11	13.11	13.11	13.11	5			3896.33			6098.11				1590.52									2	4	4	6	8	6	7	5
1683	TRUE	P86176|TIGIT_MOUSE	131.162	5.22	0	0	0	0	0	0	0	0	0	0	0	5.22	0	0	0	0	0	0	1												1375.64							1
770	TRUE	A0A075B5R7|A0A075B5R7_MOUSE	349.005	44.44	23.93	23.08	23.08	23.08	35.04	44.44	23.08	23.08	23.08	23.08	23.08	13.68	23.08	29.91	25.64	25.64	23.08	23.08	7						4535.34									4639.51	3753.38			2	4	3	7	8	8	15	4
1684	TRUE	Q8BYY9|SPA3B_MOUSE	94.1329	3.57	0	0	0	0	0	0	0	3.57	3.57	0	0	0	0	3.57	0	0	0	0	1														182.155					1
1094	TRUE	Q8K0H1|S47A1_MOUSE	269.814	9.35	0	0	0	0	3	6.17	6.7	2.47	0	9.35	0	3	3	6.7	0	0	0	0	4					131.716	969.032	845.214			7058.52			110.657	1193.89					4					3	4	2
1685	TRUE	Q5U458|DJC11_MOUSE	69.5191	3.58	0	0	0	0	0	0	0	0	3.58	3.58	0	0	0	0	0	0	0	0	1									5729.23	13655.8									1
130	FALSE	Q5SWP3|NACAD_MOUSE	92.085	0.4	0	0.4	0	0	0	0.4	0.4	0	0.4	0.4	0	0	0	0.4	0	0	0	0	1																			1		1				1	1
701	TRUE	P48036|ANXA5_MOUSE	358.863	43.89	0	0	0	0	0	8.15	3.45	0	0	42.95	0	0	0	21.63	0	0	0	0	9						1580.13	296.558			14577.9				6988.03					9						3	1
702	TRUE	O08709|PRDX6_MOUSE	360.111	67.41	0	0	0	0	5.36	29.91	33.48	8.93	19.64	44.64	0	0	16.52	37.05	0	0	0	0	9					585.104		885.173			4651.5				3185.57					9					2	5	9
925	TRUE	P17183|ENOG_MOUSE	308.763	19.82	11.98	0	0	9.22	4.15	9.22	12.21	9.22	9.22	14.06	9.22	0	4.15	9.22	9.22	4.15	7.14	9.22	6										43450.2									1	4			5	2	3	8
581	TRUE	Q9D154|ILEUA_MOUSE	405.135	36.68	0	0	0	0	0	0	36.68	0	2.9	6.07	0	0	0	0	0	0	0	0	11							15451.7												10							29
1002	FALSE	Q80ZA0|ITL1B_MOUSE	123.675	3.19	0	0	0	0	0	0	0	0	0	0	0	3.19	0	0	0	0	0	0	1												1623.89							1
261	TRUE	P49935|CATH_MOUSE	485.303	50.15	28.83	25.83	27.63	34.53	28.23	38.44	25.23	28.83	42.04	29.13	25.23	4.8	28.23	33.93	41.74	25.23	26.43	28.83	21	24556.3	11715.9	12063.7	29477.4	22130.7	36211.2	20175.2	9883.43	33631.8	55394.1	15092.3	927.278	20460.6	30195.5	26625.5	9531.68	13181.2	20591.2	21	27	18	23	32	30	36	32
504	TRUE	Q9EQG7|ENPP5_MOUSE	410.336	36.9	0	0	18.87	35.43	24.95	36.9	20.34	15.93	36.9	31.66	12.58	3.35	7.76	36.9	27.88	2.1	5.03	28.93	11			781.06	10207.5	5903.71	15386.2	4088.85	1584.36	10396.2	22648.6	1808.37	619.173	2987.76	11208.6	13502.5		1083.43	4775.59	11			8	19	12	25	11
1385	TRUE	A0A140T8P2|A0A140T8P2_MOUSE	135.559	18.26	0	0	0	18.26	0	18.26	0	0	0	18.26	0	0	0	0	0	0	0	0	1				762.106		864.183				655.554									1				5		5
926	TRUE	P31786|ACBP_MOUSE	305.272	52.87	39.08	39.08	39.08	35.63	39.08	39.08	39.08	39.08	39.08	39.08	39.08	31.03	39.08	50.57	0	39.08	39.08	50.57	5	5620.48	2612.39	4120.76	1792.17	7976.3	9735.22	17871	8397.48	8747.85	16442.8		4163.26	7272.33	25228.6		3090.26	4619.28	7045.22	5	6	5	9	4	7	7	10
831	FALSE	Q811C2|ATG4C_MOUSE	104.774	1.31	0	0	0	0	0	0	0	0	1.31	0	0	0	0	0	1.31	0	0	0	1																			1
330	TRUE	A0A668KLU9|A0A668KLU9_MOUSE	456.861	49.7	15.36	14.76	14.16	35.84	29.52	37.35	23.49	14.76	28.61	32.53	15.36	28.01	23.19	27.11	45.48	15.66	15.36	19.58	16	2325.06	656.538	996.436	5687.21	6338.78	6344.01	2181.88	2471.57	7400.82	10215.5	7320.89	2731.86	3351.34	6652.6	8274.12		3011.45	4547.97	9	11	8	10	24	21	30	20
505	TRUE	P40142|TKT_MOUSE	408.034	36.6	0	0	0	0	0	0	32.42	2.73	5.62	17.01	2.73	0	0	5.62	0	0	0	0	12							20390.4	312.179	333.141	25767.2	166.655			2600.22					12							26
1228	TRUE	Q3UMW8|CLN5_MOUSE	239.665	9.38	0	0	0	9.38	6.74	6.74	2.64	2.64	5.28	2.64	0	0	4.11	6.74	9.38	6.74	0	2.64	3				3251.64	932.345	2373.54	711.194	809.993	779.753	683.595				885.929	2850.84	343.959		454.67	3				4	3	5	1
365	TRUE	Q8VCM7|FIBG_MOUSE	450.932	53.44	0	0	2.75	29.36	0	5.73	19.5	4.82	13.07	53.44	4.82	0	2.75	0	2.75	0	2.06	22.48	16				10340.3		1600.58	5217.94		2500.02	41912.6	474.73		160.389		176.869		200.87	2949.65	16			2	17		4	12
196	TRUE	Q9CQW3|PROZ_MOUSE	499.998	54.89	31.58	29.07	20.8	32.33	25.06	23.56	34.59	31.58	31.58	18.55	28.57	25.06	21.8	21.8	33.58	30.58	29.32	29.32	24	45080	38854.7	35207.4	22524.7	34106.2	20939.9	44776.7	38518.4	40969.4	12859.4	40042.1	47556	44199.5	32379.2	20564.8	31167.4	46458	60604.8	24	38	28	24	25	26	16	33
1095	TRUE	Q6PDE7|GGT6_MOUSE	264.287	13.28	0	0	0	9.26	0	4.63	4.02	4.02	12.68	9.26	8.65	0	4.63	9.26	0	0	0	4.02	4				841.814		433.893		836.134	2303.21	1919.7	858.228		1646.64	2536.24					4				3		1	2
753	FALSE	P18525|HVM54_MOUSE	308.148	43.59	23.08	23.08	23.08	23.08	23.08	41.03	13.68	23.08	25.64	23.08	13.68	13.68	23.08	23.08	13.68	13.68	23.08	23.08	5						544.901													1	4	9	11	6	8	13	4
635	TRUE	P20152|VIME_MOUSE	351.981	27.47	4.08	0	0	4.08	0	2.15	21.24	4.08	0	0	0	4.08	0	0	4.08	0	0	0	10	1349.03			6895.09			5751.03	390.185											8	1			2		1	13
211	TRUE	O09159|MA2B1_MOUSE	521.368	42.25	2.67	1.28	2.86	14.02	5.73	15.99	11.35	10.66	15.89	30.11	10.07	0	9.67	10.27	18.07	3.75	4.05	2.96	28	1598.94	395.034	158.625	7987.05	1702.7	9027.39	5229.22	3665.2	7055.8	31076.1	2721.68		2006.26	6539.56	6740.28	655.937	1235.35	677.731	28	4	1	2	16	7	19	16
1407	TRUE	Q9CQ33|LZTR1_MOUSE	107.63	0.96	0	0	0	0	0	0	0	0.72	0	0.96	0	0	0	0	0	0	0	0	2										235.04									1
366	TRUE	Q9JKF6|NECT1_MOUSE	432.183	22.14	11.65	17.67	14.17	17.67	14.17	18.25	17.28	18.64	19.22	21.17	14.17	9.71	18.25	18.25	9.32	9.9	18.25	18.64	14	3211.93	7301.7	1650.3	7818.26	7270.6	8204.24	5538.29	6518.13	13589.2	5469.71	8563.16	3981.1	40221.7	11454.7	4255.36	4689.51	9239.74	16270.8	14	8	17	10	14	13	19	9
221	TRUE	A2AEN9|A2AEN9_MOUSE	502.547	78.53	42.33	55.83	65.64	77.3	65.64	75.46	67.48	65.64	67.48	66.87	67.48	33.13	57.67	65.64	71.17	65.64	55.83	57.67	24	15346	23332.7	39572.8	252374	84558.7	74670.1	120046	48836.7	88428.4	321660	50526.4	8625.56	38397	73082.7	93993	51565	22273.7	26170.4	16	18	19	24	56	35	35	46
927	TRUE	P01808|HVM38_MOUSE	310.093	58.82	51.26	51.26	51.26	51.26	51.26	58.82	51.26	51.26	51.26	51.26	42.02	42.02	51.26	51.26	42.02	41.18	51.26	51.26	5		2045.05	1622.16		2522.47	9417.44	2698.08		7625.24	16959.9	788.801	2740.94	4021.35	6213.52	3035.86	711.178		2236.3	1	8	9	10	7	11	12	7
1116	FALSE	Q9QYR9|ACOT2_MOUSE	133.181	3.75	0	0	0	0	0	3.75	3.75	0	0	3.75	0	0	0	3.75	0	0	0	0	1						271.334	791.211			1627.94				1489.66					1						2	2
703	TRUE	Q3V0K9|PLSI_MOUSE	375.845	20.16	0	0	0	0	3.33	8.89	13.81	5.24	5.56	11.59	0	0	0	14.13	0	0	0	3.33	9					371.169	1394.29	3126.41	740.405	845.38	9830.9				6347.99				430.297	6					2	10	10
1248	FALSE	P49945|FRIL2_MOUSE	200.227	17.49	0	0	0	17.49	0	8.74	8.74	0	0	17.49	0	8.74	0	17.49	0	0	0	0	2				587.374		968.848	254.418			3778.82		2805.96		10201.9					2				2		3	1
1686	TRUE	Q8BMN4|LMLN_MOUSE	56.8819	2.2	0	0	0	0	0	0	0	0	0	2.2	0	0	0	0	0	0	0	0	1																			1
1005	TRUE	Q61187|TS101_MOUSE	297.678	21.23	0	0	0	0	4.09	11.51	4.09	4.09	8.44	21.23	0	0	0	4.09	4.09	0	0	0	5						687.686	199.474	115.631	450.063	2708.51				669.388	215.92				5					1	4	2
1687	TRUE	P53810|PIPNA_MOUSE	134.283	8.49	0	0	0	0	0	0	8.49	0	0	8.49	0	0	0	8.49	0	0	0	0	1														347.74					1							1
212	TRUE	Q9WVJ3|CBPQ_MOUSE	496.677	47.23	24.89	21.7	26.81	37.02	33.83	39.15	33.83	31.49	38.94	47.23	21.7	20.21	26.81	34.68	31.49	26.81	24.04	26.81	23	4323.51	5312.52	6282.03	33694.4	27501.5	65517	21892.9	14336.8	31988.2	122988	10250.6	14855.8	11884.5	43398.4	39267.6	6516.96	5546.49	11769.5	23	18	15	17	30	27	47	27
1688	TRUE	P35564|CALX_MOUSE	129.601	2.03	2.03	0	2.03	0	2.03	0	2.03	0	0	0	0	0	0	0	0	0	0	0	1	433.96				376.361		877.247												1	1		2		2		2
1096	TRUE	P33680|GUC2A_MOUSE	271.352	63.79	33.62	18.97	13.79	13.79	0	0	63.79	30.17	0	30.17	13.79	0	63.79	63.79	0	0	33.62	14.66	4	179.965		12385.6	10354.7			372.328				14615.6		1281.15	1269.32			334327	658.825	4	2	1	1	1			4
1408	TRUE	P25118|TNR1A_MOUSE	199.857	6.39	2.86	2.86	2.86	0	2.86	0	2.86	2.86	2.86	2.86	2.86	0	0	0	0	6.39	2.86	6.39	2	357.9	99.9354	299.226				133.1	799.558	184.606	240.76	759.159					771.92	327.832	1438.5	2	1	1	1		2		2
636	TRUE	A0A075B5Y6|A0A075B5Y6_MOUSE	318.001	31.62	16.24	13.68	16.24	16.24	16.24	16.24	13.68	16.24	16.24	16.24	16.24	16.24	13.68	16.24	16.24	16.24	16.24	31.62	6																			1	6	6	10	5	6	8	7
367	TRUE	P55849|DSC1_MOUSE	457.351	9.14	6.55	5.42	8.01	6.55	6.55	6.55	6.55	6.55	6.55	6.55	7.67	2.6	6.55	6.55	6.55	6.55	6.55	6.55	17	17767.2	8567.43	42173.1	174774	66915	166208	171716	157673	206938	405327	307086	5927.8	89200.9	151774	84411.8	57648.7	33981.8	212800	17	15	10	22	48	28	41	42
1097	TRUE	Q9JHI5|IVD_MOUSE	226.369	16.51	0	0	0	0	0	0	0	0	0	16.51	0	0	0	0	0	0	0	0	4										62286.4									4
280	FALSE	P28666|MUG2_MOUSE	331.859	7.37	0	0	0	4.96	0	1.1	0	0	0	5.93	0	0	0	0	0	0	0	0	8				2609.22		475.213				3836.44									8				8		1
1229	TRUE	P63158|HMGB1_MOUSE	245.287	19.53	0	0	0	0	0	0	19.53	0	0	0	0	0	0	0	0	0	0	0	3							3555.36												2							9
1098	TRUE	P84244|H33_MOUSE	266.391	23.53	0	8.82	0	23.53	0	0	23.53	0	0	23.53	0	0	0	0	0	0	0	0	4							2157.08			548.432									2		1		1			8
1689	TRUE	Q504N0|CBPA2_MOUSE	74.5002	3.84	0	0	0	0	0	0	0	0	0	0	3.84	0	0	0	0	0	0	0	1											810.168								1
1409	TRUE	P12367|KAP2_MOUSE	117.124	4.24	0	0	0	0	0	4.24	0	0	0	0	0	0	0	0	0	0	0	0	1						278.653													1						2
1099	TRUE	A0A075B6D5|A0A075B6D5_MOUSE	272.898	45.61	0	15.79	29.82	15.79	29.82	29.82	29.82	15.79	29.82	29.82	15.79	0	15.79	29.82	45.61	15.79	15.79	29.82	4			1632.09	3100.93	1904.72	5957.28	5012.68	332.754	4757.06	9682.23	480.294		1592.09	3575.67	3768.72	646.874	630.383	2661.16	4		1	4	2	3	5	6
485	FALSE	Q9CWF2|TBB2B_MOUSE	395.253	36.63	0	0	0	4.94	4.49	22.7	33.48	17.08	24.27	29.66	2.25	0	0	36.63	0	0	2.25	5.84	10							356.102		176.147					945.466					1				3	2	8	21
130	FALSE	Q9CWK3|CD2B2_MOUSE	92.085	1.75	0	1.75	0	0	0	1.75	1.75	0	1.75	1.75	0	0	0	1.75	0	0	0	0	1																			1		1				1	1
368	TRUE	A0A0A6YYP6|A0A0A6YYP6_MOUSE	443.978	36.78	19.14	19.14	19.65	31.23	26.45	29.47	26.45	26.45	29.47	32.75	18.89	6.55	21.91	26.45	24.18	30.48	15.11	26.45	15	3572.75	2072.65	4950.26	12785.9	10638	15308.4	8984.27	6073.9	20204.2	29958.5	3389.67		9241.18	16686.3	467637	2370.99	5238.86	11607.7	7	8	8	17	27	23	27	20
1411	TRUE	Q9JKF4|CLC6A_MOUSE	202.771	11.96	0	0	0	5.26	0	0	5.26	5.26	0	11.96	5.26	0	0	0	0	0	0	0	2								177.823		914.381	784.336								2				1			2
61	TRUE	P63260|ACTG_MOUSE	633.808	87.2	63.2	54.67	55.2	63.2	54.93	54.93	74.4	57.87	55.47	78.93	54.93	47.47	54.93	58.4	58.67	52.8	65.33	54.93	65																258.195			1	60	55	86	94	76	88	239
448	TRUE	P14824|ANXA6_MOUSE	424.54	35.81	0	0	0	4.61	2.23	6.98	12.63	2.38	6.98	32.1	0	0	0	25.71	2.38	0	0	4.75	14				197.38	116.247	724.149	2213.69		1243.53	17094.2				6722.63				206.37	14				3	1	4	6
316	TRUE	A0A0A6YYE7|A0A0A6YYE7_MOUSE	439.568	76.92	51.28	37.61	52.14	74.36	74.36	73.5	52.14	73.5	76.92	76.92	51.28	25.64	51.28	74.36	51.28	41.03	52.14	38.46	14	4596.68	3661.63	6899.96	7287.46	16792.9	11556.1	8090.71	7925.93	13330.4	15786.2	5749.56		5234.39	18835.3	1597.09	3326.65	6027.65	3571.89	5	19	26	30	25	34	26	27
1690	TRUE	Q62418|DBNL_MOUSE	110.879	4.59	0	0	0	0	0	0	4.59	0	0	0	0	0	0	0	0	0	0	0	1							144.113												1							2
449	TRUE	P59158|S12A3_MOUSE	430.315	21.96	0	0	0	0	0	13.27	4.79	2.79	4.39	15.67	0	0	3.59	11.68	4.19	0	0	0	15						3665.59	482.465		592.367	18328.4			188.124	9059.99	767.352				15						12	5
1691	TRUE	P06802|ENPP1_MOUSE	63.9508	2.43	2.43	0	0	0	0	0	0	0	0	0	0	0	0	0	0	0	0	0	1																			1	1
1692	TRUE	Q9D0M3|CY1_MOUSE	72.5618	4.92	0	0	0	0	0	0	0	0	0	4.92	0	0	0	0	0	0	0	0	1										313.457									1
1412	TRUE	Q80V42|CBPM_MOUSE	110.819	8.8	0	0	0	0	0	0	0	0	0	4.29	0	0	0	0	4.51	0	0	0	2										964.391					278.522				2
1693	TRUE	Q61475|DAF1_MOUSE	75.715	4.36	0	0	0	0	0	4.36	0	0	4.36	4.36	0	0	4.36	4.36	0	0	0	0	1													191.181						1						1
450	TRUE	Q5SX40|MYH1_MOUSE	401.828	7.72	1.18	1.13	1.7	1.54	1.24	0.31	2.47	2.01	0.62	1.7	3.96	1.18	2.52	2.06	1.24	3.55	1.7	0	15																			1	2	2	5	4	3	1	8
1319	FALSE	D3YX03|D3YX03_MOUSE	128.842	9.48	9.48	9.48	0	0	9.48	0	9.48	9.48	9.48	9.48	0	9.48	9.48	0	9.48	0	9.48	0	1	2612.67	1773.87			1672.89		928.961	792.448	2413.56	2708.52		2123	1121.2		525.045		1026.11		1	1	2			1		1
70	TRUE	Q07797|LG3BP_MOUSE	620.978	68.8	30.68	35.36	41.25	58.58	37.61	55.11	51.13	49.57	46.97	55.29	46.62	32.93	39.51	46.27	51.65	41.94	36.4	45.93	60	55328.4	42637.5	133382	577028	211305	655170	664556	288846	639736	846314	209144	57224.5	257861	604376	367179	76815.6	80365.3	229483	60	47	50	86	192	96	176	170
814	TRUE	P62984|RL40_MOUSE	341.602	37.5	12.5	19.53	26.56	29.69	37.5	37.5	37.5	19.53	37.5	37.5	19.53	19.53	26.56	37.5	19.53	26.56	29.69	33.59	7	14781.6	12251.3	22573.8	28277.5	56017.6	82811.3	64379.6	31391.2	69501.7	119797	37529.8	27863.1	23564.4	63387.9	29802.8	29541.6	26642.6	28702.4	7	4	8	9	11	14	13	18
451	TRUE	Q62433|NDRG1_MOUSE	414.933	51.27	11.93	7.87	8.38	9.14	11.93	12.94	17.26	16.75	13.2	36.55	7.87	4.31	7.87	49.24	0	4.31	11.93	9.9	12	2450	2362.62	1920.33	274.891	185.143	1510.61	2977.91	591.206	1652.37	18632.9			1617.51	22681.1		1322.53	768.816	2229.3	12	5	5	4	3	5	4	9
637	TRUE	Q9R0M4|PODXL_MOUSE	357.112	20.68	10.14	16.1	20.28	16.3	16.1	16.1	13.12	7.16	20.48	14.51	16.1	0	10.14	20.28	14.31	4.97	4.97	10.14	8	1389.23	1290.2	4532.18	6345.18	2938.82	6669.8	1800.79	3762.6	6949.29	11533.5	2230.28		1695.19	6661.27	3315.38	1502.19	781.927	2564.48	8	4	6	9	8	8	8	6
831	FALSE	A2AVJ5|PRR5L_MOUSE	104.774	1.62	0	0	0	0	0	0	0	0	1.62	0	0	0	0	0	1.62	0	0	0	1																			1
1091	TRUE	D3YX02|D3YX02_MOUSE	258.533	21.51	20.43	20.43	20.43	20.43	20.43	20.43	20.43	20.43	20.43	17.2	0	21.51	20.43	20.43	20.43	0	20.43	0	4	2682.82	595.403	4051.95	618.552	2565.88		1365.55	255.403	648.433	244.418		1169.84	912.878	962.859	645.911		362.905		4	6	8	10	4	8	4	7
1319	TRUE	P50709|DFA11_MOUSE	195.391	22.35	12.94	12.94	0	0	12.94	0	12.94	12.94	12.94	12.94	0	22.35	12.94	0	12.94	0	12.94	0	2	2612.67	1773.87			1672.89		928.961	792.448	2413.56	2708.52		4295.63	1121.2		525.045		1026.11		2	1	2			1		1
1413	TRUE	O70209|PDLI3_MOUSE	176.719	14.56	0	0	0	0	0	0	0	0	14.56	9.81	0	0	0	0	0	0	0	0	2									52.9593	762.081									2
638	TRUE	P47199|QOR_MOUSE	394.447	50.15	0	0	4.23	5.74	12.08	23.56	33.53	15.71	29	37.76	0	6.65	4.53	50.15	6.65	0	15.41	14.2	10			15123.7	215.256		10818.1	26397.6	776.933	11948.1	62172.5		356.656	112.401	28291.2	131.571		5466.6	12595	10			2	2	2	7	17
1589	TRUE	Q921Y0|MOB1A_MOUSE	59.0123	5.09	0	0	0	0	0	0	0	0	0	5.09	0	0	0	5.09	0	0	0	0	1																			1
1006	TRUE	Q8R146|ACPH_MOUSE	271.757	9.29	0	0	0	4.51	0	4.1	2.46	2.46	2.46	5.6	0	1.91	0	4.51	0	0	0	0	5				663.319		610.678	714.263		936.472	2224.82		631.545		2395.59					5				4		3	2
1007	TRUE	P01801|HVM32_MOUSE	281.496	49.57	25.22	33.04	33.04	41.74	33.04	41.74	11.3	25.22	41.74	25.22	25.22	0	25.22	25.22	25.22	13.91	25.22	33.04	4	406.008	659.121	1493.92	2277.27	2577.56	3629.3	841.931		1647.38	7773	532.124		417.236	1192.85	916.476				1	5	6	7	6	4	8	1
1414	TRUE	P47738|ALDH2_MOUSE	181.734	7.71	0	0	0	0	0	0	3.28	0	0	7.71	0	0	0	0	0	0	0	0	2							812.826			1585.17									2							3
317	TRUE	P10107|ANXA1_MOUSE	483.604	53.76	0	0	0	22.83	4.62	0	53.76	7.8	34.97	39.02	4.05	0	0	15.9	4.05	0	0	3.76	20				2934.91			144988	920.331	15622	24583.6				1637.71				660.053	20				11	1		61
230	TRUE	P12265|BGLR_MOUSE	502.213	42.44	14.51	4.32	20.52	25.31	28.55	35.19	22.53	20.37	30.09	34.72	22.07	3.09	24.23	28.55	34.1	13.58	17.59	25.62	23	2261.44	1514.28	6927.62	34759.4	14946.2	54563.1	33529.4	19531.7	41557.5	74414.6	8618.65	2238.56	14513.5	49504.4	36312.4	3334.03	8922.18	11931.9	23	11	3	17	35	30	58	28
1008	TRUE	A0A075B5L2|A0A075B5L2_MOUSE	249.935	38.66	15.13	15.13	15.13	15.13	15.13	38.66	38.66	38.66	38.66	38.66	38.66	11.76	15.13	15.13	38.66	15.13	15.13	15.13	3	10029.9	9714.44	2064.84	9627.87	1867.64	14413.4	11264.6	8393.78	9586.74	24183.4	12073.9	7513.47	2832.38	4456.8	6049.27	4382.83	3632.16	3440.43	3	5	5	5	6	4	10	8
1694	TRUE	Q9WV32|ARC1B_MOUSE	135.237	4.84	0	0	0	0	0	0	4.84	4.84	4.84	4.84	0	0	0	4.84	0	0	0	0	1							2354.74												1							3
1100	TRUE	Q9JIW9|RALB_MOUSE	245.198	37.38	0	0	0	0	0	9.71	9.71	0	0	37.38	0	0	0	15.53	0	0	0	0	4										350.214				803.008					4						3	1
639	TRUE	P01646|KV5AD_MOUSE	344.257	63.89	19.44	19.44	19.44	29.63	30.56	19.44	19.44	19.44	19.44	29.63	19.44	22.22	19.44	19.44	42.59	19.44	19.44	19.44	7					445.009														1	2	5	11	21	9	14	10
1009	TRUE	P08113|ENPL_MOUSE	291.093	6.98	2.37	0	0	0	3.49	2	5.49	0	0	0	0	0	5.49	4.99	0	0	2	0	5					367.023	376.467	3073.05						1371.18				977.051		4	1				1	1	7
290	TRUE	Q9Z319|CORIN_MOUSE	461.966	20.66	2.96	0	5.84	10.51	11.32	15.63	12.13	12.67	12.76	12.58	5.57	6.74	12.76	14.47	15.81	4.76	5.93	8.18	21	186.122		2073.96	12393.4	13588.8	20254.9	11295.6	19262.7	20352.7	25053.6	5483.62	5851.03	6628.68	28023.8	22378.3	3189.76	5178	6320.03	21	2		8	21	22	26	19
1010	TRUE	Q6QLQ4|CLC7A_MOUSE	306.111	22.54	4.1	4.1	4.1	18.03	9.43	15.98	11.48	11.48	15.98	15.98	11.48	7.38	11.48	7.38	11.48	4.1	4.1	11.48	5	1413.46	2192.14	641.638	8680.31	6546.98	13466.7	29598.3	7862.34	17887.4	47795.6	4049.73	495.26	9499.84	417.943	13124.3	2090.37	3045.93	3662.6	5	1	1	2	9	3	7	6
331	TRUE	Q6PDN3|MYLK_MOUSE	467.498	6.75	2.47	2.47	3.86	4.59	2.52	4.38	3.55	3.25	3.92	3.09	3.35	3.19	2.52	3.92	4.59	2.52	2.47	3.04	19	15308.5	9239.57	26127.5	41140.6	44574.4	45685.4	35648.2	61177.8	44715.3	23848	35032.4	39470	45779.1	65233.6	39074.7	24074.8	21898.9	36311.1	19	10	12	16	30	16	16	18
1101	TRUE	A0A075B5K8|A0A075B5K8_MOUSE	263.323	33.61	10.92	10.92	10.92	31.09	10.92	31.09	13.45	10.92	31.09	10.92	10.92	10.92	10.92	10.92	31.09	10.92	10.92	10.92	4																			1	3	3	3	4	4	5	8
1695	TRUE	Q8VCN6|CD99_MOUSE	126.342	14.86	14.86	14.86	14.86	14.86	0	0	14.86	0	0	0	0	14.86	14.86	0	14.86	14.86	14.86	0	1	3311.66	1406.08	1108.52	1248.02			1284.51					318.5	248.531		164.977	935.764	921.964		1	2	2	2	2			2
245	TRUE	Q9QXC1|FETUB_MOUSE	495.758	54.12	28.87	26.55	28.87	36.34	31.96	45.36	38.14	30.15	36.08	38.4	34.02	26.29	29.38	33.76	36.6	32.47	32.47	36.34	23	12970.7	9685.51	11709.1	44962.6	23529.7	37905.7	45956.6	27693.1	60853.5	114549	28063	21070.3	28729.6	54446.9	34693.4	14066.1	17699.5	24843.2	23	16	10	12	32	16	25	28
173	TRUE	P35846|FOLR1_MOUSE	501.979	58.43	45.88	30.59	35.29	50.2	42.35	50.2	50.2	50.2	50.2	50.59	49.41	36.08	49.41	42.75	50.2	35.69	42.35	54.51	23	11104.8	13446.8	19122.9	89105	45923.3	105744	86922.1	49032.4	103171	151287	44021.3	77269	76462.8	121520	83450.8	33095.5	33070.7	99423.9	23	13	14	18	51	28	45	42
543	TRUE	P28798|GRN_MOUSE	417.836	24.45	10.7	3.57	7.98	5.77	5.77	9.68	11.38	12.39	7.98	6.45	8.66	7.3	15.28	10.87	5.09	5.77	18.85	12.39	12	2445.46	747.547	878.412	863.964	191.127	2091.74	2125.26	1393.3	2015.1	1078.58	743.844	4814.93	7427.72	1970.96		525.868	1936.35	3316.55	12	7	2	4	4	6	13	8
1219	TRUE	Q64522|H2A2B_MOUSE	195.177	36.92	22.31	0	0	14.62	0	22.31	36.92	0	0	22.31	0	0	0	0	0	0	0	0	2	2845.99						1144.56												1	4			1		1	6
1011	TRUE	Q64324|STXB2_MOUSE	275.458	16.69	0	0	0	0	0	3.04	6.07	0	3.04	16.69	0	0	0	12.82	0	0	0	0	5						755.694	1098.88		636.954	3571.37				2398.28					5						2	4
1696	TRUE	P16331|PH4H_MOUSE	132.82	4.19	0	0	0	0	0	0	0	0	0	0	0	0	0	4.19	0	0	0	0	1														790.126					1
1230	TRUE	Q62179|SEM4B_MOUSE	224.982	7.65	0	0	0	4.86	2.92	4.86	2.92	2.92	2.92	7.65	2.92	2.92	2.92	2.92	5.71	0	0	2.92	3				2558.06	368.167	716.387	769.424	556.106	1139.36	2480.82		415.815		1457.6	1138.92			1064.95	3				3	1	3	2
1697	TRUE	P24721|ASGR2_MOUSE	105.784	4.98	0	0	0	4.98	0	0	0	0	0	0	0	4.98	0	0	4.98	0	0	0	1				204.595								1309.7							1				1
418	TRUE	Q6Q473|CLA4A_MOUSE	434.065	22.62	0	1.19	0	0	0	0	0	0	0	0	0	22.62	0	0	0	0	0	0	16												11587.4							4		1
42	FALSE	A2AJ88|PLPL7_MOUSE	58.4021	0.44	0	0	0	0	0	0	0.44	0.44	0	0	0.44	0	0	0	0.44	0	0	0	1																			1							1
840	FALSE	P47915|RL29_MOUSE	60.2491	3.75	0	0	3.75	0	3.75	3.75	0	3.75	3.75	0	0	0	0	0	3.75	0	3.75	0	1																			1			1		2	1
1231	TRUE	Q9CQF9|PCYOX_MOUSE	206.909	11.88	0	0	0	0	0	3.56	0	0	0	8.32	0	0	0	0	0	0	0	0	3						255.246				1411.12									3						1
704	TRUE	Q8BH00|AL8A1_MOUSE	378.691	34.91	0	0	0	0	3.7	10.47	10.68	0	8.21	19.1	0	0	6.16	30.8	0	0	0	6.16	9					308.641	1076.38	1365.08		552.403	5098.85				4509.05				361.259	9					1	4	5
1698	TRUE	Q8VDQ1|PTGR2_MOUSE	67.9838	8.83	0	0	0	0	0	0	0	0	0	8.83	0	0	0	0	0	0	0	0	1																			1
1699	TRUE	Q99K41|EMIL1_MOUSE	134.542	2.26	0	0	0	0	0	2.26	0	2.26	2.26	2.26	0	0	0	2.26	0	0	0	2.26	1								138.735										259.964	1						2
13	TRUE	P00688|AM2A5_MOUSE	749.702	78.35	70.87	69.49	69.49	75	69.49	74.21	71.85	72.83	72.83	77.95	75.39	56.3	72.64	71.65	73.23	69.49	69.49	74.61	144	331181	555606	360541	1.05351e+06	481892	598698	969284	814913	881634	1.22184e+06	891588	364112	691970	978886	777468	488097	445129	711620	64	261	382	273	518	363	398	479
89	TRUE	P01665|KV3AD_MOUSE	564.126	90.99	90.99	90.99	53.15	90.99	80.18	90.99	90.99	90.99	90.99	90.99	90.99	90.99	81.98	81.98	90.99	90.99	80.18	90.99	36	3332.77	3451.7		15476.6	512.647	751.275	5802.55	4597.34	4497.38	4917.19	19989.5	3077.26	411.441	3576.1	12028.1	301.883	115.248	9315.77	8	88	99	65	138	88	93	140
393	TRUE	A0A075B5K2|A0A075B5K2_MOUSE	411.818	80	18.95	18.95	18.95	56.84	18.95	56.84	56.84	33.68	56.84	57.89	56.84	0	18.95	42.11	78.95	33.68	18.95	18.95	12				5507.14		4777.9	1286.37	894.16	4539.23	44672.7	1611.82			1103.19	5481.76				8	10	13	14	27	12	23	21
958	FALSE	A0A075B684|A0A075B684_MOUSE	132.619	63.33	0	0	0	63.33	63.33	63.33	0	63.33	63.33	63.33	63.33	63.33	63.33	63.33	63.33	0	63.33	63.33	1				264.14		365.743			769.561	1004.78				542.155			198.236	185.962	1				1	1	2
1012	TRUE	P50396|GDIA_MOUSE	264.162	13.65	0	0	4.25	4.25	4.25	4.25	4.25	4.25	4.25	10.74	0	0	4.25	9.4	4.25	0	4.25	4.25	4										674.292									2			2	2	2	2	4
45	TRUE	O70570|PIGR_MOUSE	672.117	57.33	38.65	39.82	42.41	49.42	40.6	48.38	41.89	43.06	44.62	47.08	45.78	51.23	42.67	43.97	50.97	36.32	45.14	42.28	82	111168	153190	248066	671948	251105	703417	344082	222183	635253	682621	263838	701841	296515	479607	665618	160637	235499	400021	82	76	88	115	197	120	207	127
771	TRUE	P18760|COF1_MOUSE	365.552	57.23	0	0	0	23.49	6.63	23.49	57.23	23.49	40.36	48.8	0	0	0	48.8	0	0	0	0	8				344.265	229.822	885.576	15366.6		23744	6942.25				3279.28					7				2	1	7	31
1416	TRUE	P01823|HVM47_MOUSE	151.485	15.93	0	0	0	0	0	11.5	0	0	0	0	0	0	0	0	15.93	0	0	0	2						283.198									922.086				2						1
506	TRUE	P56480|ATPB_MOUSE	416.238	41.78	4.54	0	0	0	0	0	23.44	0	0	41.78	0	0	0	33.08	0	0	0	0	12	245.523						3109.89			24127.6				3752.48					12	2						10
35	FALSE	D0G895|ACE3_MOUSE	246.685	2.85	1.36	1.36	1.36	2.85	1.36	1.63	1.36	1.36	1.36	1.63	1.36	1.36	1.36	1.36	2.58	1.36	1.36	1.63	3	1106.69	3160.33	3999.6	11679.3	10333.7	21460.5	8899.67	4897.6	13064.6	18581.8	2853.97	9674.42	5481.57	14301.6	11348.2	2943.15	4095.83	6837.13	3	2	3	3	6	4	5	3
1700	TRUE	Q9D0B6|PBDC1_MOUSE	70.1958	3.03	0	0	3.03	3.03	3.03	0	3.03	0	0	3.03	0	0	0	3.03	3.03	0	3.03	0	1																			1			1	1	2		1
130	FALSE	Q80UE6|WNK4_MOUSE	92.085	0.49	0	0.49	0	0	0	0.49	0.49	0	0.49	0.49	0	0	0	0.49	0	0	0	0	1																			1		1				1	1
1701	TRUE	Q91YR9|PTGR1_MOUSE	85.7825	6.99	0	0	0	0	0	0	0	0	0	6.99	0	0	0	0	0	0	0	0	1										1036.67									1
130	TRUE	P11087|CO1A1_MOUSE	559.713	19.82	10.53	6.13	9.02	10.05	7.85	9.08	8.19	9.84	9.02	8.74	12.18	10.25	7.85	9.29	11.84	9.57	7.85	12.53	40	108990	74317.9	120636	74202.2	79732.1	104899	73462.6	62062.3	49740.7	62096	198053	265116	135982	103128	100309	185073	94243.2	85224.1	39	35	27	43	33	38	34	36
304	TRUE	P97300|NPTN_MOUSE	460.961	22.67	16.37	16.37	16.37	16.37	16.37	16.37	18.89	16.37	16.37	16.37	16.37	17.63	18.89	16.37	18.89	16.37	16.37	16.37	17	196324	165367	187791	155029	240655	190977	323565	248481	301525	240713	218155	49771.6	301292	334442	100280	159166	257718	296073	17	53	48	54	49	63	50	66
1102	TRUE	P01809|HVM39_MOUSE	277.786	45.76	19.49	19.49	19.49	19.49	19.49	27.12	19.49	19.49	19.49	38.14	10.17	28.81	19.49	19.49	10.17	9.32	19.49	19.49	4										1800.71									1	4	5	6	3	7	6	3
1417	TRUE	P56395|CYB5_MOUSE	161.161	41.04	25.37	0	0	0	0	0	0	15.67	0	0	0	0	0	0	0	0	0	0	2																			2	1
1013	TRUE	O35639|ANXA3_MOUSE	303.744	20.74	0	0	0	0	0	2.79	18.58	4.95	2.79	15.79	0	0	0	0	0	0	0	0	5							1319	101.284		380.78									4						1	8
839	TRUE	P01921|HB2D_MOUSE	340.87	30.94	0	0	0	13.21	0	13.21	0	0	13.21	4.91	0	27.55	0	8.3	4.91	0	0	0	7				3483.32		1880.29			2190.73	1891.82		26884.8		202.82	476.685				7				5		5
1103	TRUE	Q9CQX2|CYB5B_MOUSE	223.236	42.47	32.19	33.56	23.29	32.19	32.19	32.19	32.19	42.47	32.19	33.56	32.19	0	32.19	42.47	32.19	23.29	32.19	32.19	3	1086.02	1087.55		1140.6	608.048	1050.73	1196.6	1841.84	2852.76	704.248	1512.94		1967.43	2838.95	599.969		1363.95	1561.91	3	4	3	2	3	4	5	3
1104	TRUE	Q9R0P5|DEST_MOUSE	269.009	39.39	0	0	0	0	0	0	24.85	0	0	32.73	0	0	0	18.18	0	0	0	0	4							676.908			1492.87				677.635					4							8
1232	TRUE	P08249|MDHM_MOUSE	239.342	14.2	0	0	0	3.85	0	0	14.2	0	0	10.36	0	0	3.85	3.85	3.85	0	0	0	3				370.598			3022.21			2597.33			585.766	570.787					3				1			5
419	TRUE	Q61598|GDIB_MOUSE	445.396	46.29	0	0	4.27	4.27	11.69	22.47	29.89	6.74	15.06	39.78	0	2.47	9.21	41.8	4.27	0	4.27	4.27	15					350.758	3574.94	4606.54		553.082	23545				13936.5					13			2	2	4	18	22
159	FALSE	Q9D3N5|Q9D3N5_MOUSE	493.635	79.77	53.76	57.8	60.12	78.03	62.43	63.58	63.58	63.01	63.58	63.58	68.79	49.13	63.58	63.58	70.52	57.8	63.58	57.8	23	186097	133273	180944	441721	308804	605786	381884	281159	393269	474443	497309	80213.1	428792	416064	808442	231683	296869	90150.1	23	22	33	41	85	97	97	71
1702	TRUE	Q62465|VAT1_MOUSE	131.544	4.43	0	0	0	0	0	0	0	0	0	4.43	0	0	0	4.43	0	0	0	0	1										1735.12									1
705	TRUE	Q02257|PLAK_MOUSE	365.367	18.26	0	0	0	18.26	0	0	0	0	0	0	0	0	0	0	0	0	0	0	9				11651.5															9				21
1418	TRUE	P59999|ARPC4_MOUSE	111.141	18.45	0	0	0	0	0	0	6.55	0	0	11.9	0	0	0	0	0	0	0	0	2							404.607			299.535									2							1
1233	TRUE	P47753|CAZA1_MOUSE	233.84	16.78	0	0	0	0	0	0	16.78	0	0	0	0	0	0	0	0	0	0	0	3																			2							7
1419	TRUE	P70172|NTCP2_MOUSE	197.933	6.61	0	0	0	0	4.6	4.6	0	0	0	6.61	0	0	0	0	0	0	0	0	2						1614.12				5165.9									2					1	3
928	TRUE	P50518|VATE1_MOUSE	309.462	34.51	0	0	0	0	0	0	15.04	0	0	34.51	0	0	0	20.8	0	0	0	0	6							441.852			6823.63				3065.78					6							3
640	TRUE	P09242|PPBT_MOUSE	371.832	26.15	10.88	6.68	5.53	10.69	6.68	2.67	20.23	14.89	11.83	7.63	4.77	4.58	4.77	7.63	2.67	4.77	2.67	4.77	9	13215.8	5931.35	3235.13	2573.65	4486.36	2643.54	9750.98	5314.73	4244.61	4208.14	6808.44	6523.52	5470.8	8418.27	2762.13	4633.38	4426.73	4788.33	9	11	8	5	4	6	4	13
1703	TRUE	Q64263|DAR10_MOUSE	131.156	23.08	0	0	0	0	0	0	0	0	0	0	0	23.08	0	0	0	0	0	0	1												1294.28							1
1704	TRUE	Q8JZX6|Q8JZX6_MOUSE	131.251	6.75	6.75	6.75	0	6.75	0	0	6.75	6.75	6.75	0	0	0	0	0	0	6.75	0	0	1	647.605	973.3		498.55			962.33	1148.08								540.215			1	2	4		1			2
507	TRUE	P05064|ALDOA_MOUSE	407.598	52.47	6.32	6.32	13.46	15.11	11.81	11.81	38.46	19.51	11.81	40.38	6.32	0	13.19	18.96	6.32	10.16	6.32	6.32	12	586.102		1596.3	2336.6	1118.91	1133.85	22237.6	3120.65		13419.5	572.667		2015.52	7532.22	615.995	1059.77		1321.37	12	2	3	5	6	3	4	19
420	TRUE	Q9DAK9|PHP14_MOUSE	431.648	58.06	50	40.32	50	50	50	50	50	50	50	50.81	51.61	39.52	50	50	40.32	50	50	50.81	14	17935	15469.6	53546.7	117807	93448.4	102105	164961	150372	181881	121112	129466	23029.4	114012	123057	75882.8	75931.5	84381.4	149280	14	17	15	31	35	35	32	48
369	TRUE	Q64516|GLPK_MOUSE	441.296	45.26	0	0	0	2.33	0	13.77	15.21	10.73	8.05	40.25	0	0	0	19.86	0	0	0	8.05	17				748.637		630.027	4578.3	878.58	530.803	11949.8				5276.16				336.012	17				1		7	9
772	TRUE	Q03146|DDR1_MOUSE	339.966	10.65	2.09	4.28	4.06	4.06	4.06	4.06	8.45	7.68	6.26	7.24	6.26	2.09	4.06	5.27	6.26	4.06	4.06	5.49	7	1028.15	1617.69	1811.38	2975.94	1710.76	3832.34	5513.3	8700.15	4904.03	4613.78	6002.36	2087.1	5705.39	2761.24	5206.09	5806.79	3312.19	5228.31	7	2	6	3	5	4	6	11
1705	TRUE	Q5U4D8|SC5A6_MOUSE	104.141	3.47	0	0	0	0	0	3.47	0	0	0	3.47	0	0	0	0	0	0	0	3.47	1						145.114				3275.78								262.857	1						1
1420	TRUE	Q91W90|TXND5_MOUSE	132.763	8.63	0	0	0	0	0	0	3.84	0	0	8.63	0	0	0	0	0	0	0	0	2										980.354									2							1
1421	TRUE	P39876|TIMP3_MOUSE	134.508	9.48	0	0	0	9.48	9.48	9.48	0	9.48	9.48	9.48	0	0	9.48	9.48	9.48	0	0	9.48	1				1043.59	160.714	1367.5			1121.26	2144.66			206.626						1				2	2	2
305	TRUE	Q8VC60|GLB1L_MOUSE	472.867	43.03	8.82	1.86	4.8	18.89	6.5	22.45	19.5	19.04	20.59	41.33	13.78	1.86	3.56	18.89	18.89	6.5	1.86	12.38	20	336.413		586.706	10791	1521.72	17860.7	7349.14	7592.93	16005.1	55873.1	2876.9		631.159	8002.46	10748.1	191.601		1059.12	19	5	3	7	26	8	33	29
1015	TRUE	O54974|LEG7_MOUSE	265.373	31.62	8.09	8.09	8.09	0	0	0	21.32	21.32	20.59	31.62	21.32	0	8.09	8.09	0	0	8.09	8.09	4	2463.19	929.047					3326.89	1483.72	2718.19	3046.72	2297.64			387.433			601.575	609.272	4	2	2	1				7
1085	FALSE	Q9QY30|ABCBB_MOUSE	134.556	1.29	0	0	0	0	0	0	0	0	0	1.29	0	0	0	0	0	0	0	0	1										702.805									1
1043	FALSE	A0A0B4J1H9|A0A0B4J1H9_MOUSE	213.936	21.67	0	10.83	0	0	0	8.33	8.33	0	8.33	21.67	0	0	8.33	8.33	0	0	0	0	3										468.228									1		1				1	1
27	TRUE	Q61646|HPT_MOUSE	714.002	73.78	62.54	61.1	61.38	66.86	61.96	66.28	66.28	66.28	66.28	72.91	67.15	48.13	61.67	66.57	66.28	61.96	61.96	61.96	108	1.1933e+06	1253575	2.31978e+06	3.84981e+06	3176744	2961688	3953370	3.47227e+06	5174543	6226523	6.02891e+06	1.25317e+06	3.77969e+06	2837434	3.3043e+06	1764293	2499986	3.3478e+06	108	309	299	503	632	572	520	618
840	TRUE	Q61696|HS71A_MOUSE	326.453	11.39	3.74	2.03	4.68	6.24	4.68	4.68	6.08	4.68	4.68	6.86	3.74	1.72	3.74	3.74	6.55	0	4.68	3.74	7										345.608									2	4	1	5	5	7	5	5
766	FALSE	Q8R5I6|GSTM4_MOUSE	249.145	13.3	7.8	7.8	7.8	7.8	7.8	13.3	7.8	8.72	7.8	13.3	7.8	0	7.8	13.3	7.8	7.8	7.8	8.72	3						739.832				1644.77				504.907					1	3	2	5	5	5	8	9
421	TRUE	Q9CQ52|CEL3B_MOUSE	433.475	71.75	3.72	0	0	0	0	0	0	35.32	0	4.09	71.75	32.34	0	0	36.8	0	0	57.25	15	154.137							5476.46		302.353	24125.1	2762.93			4707.24			20045.1	15	1
1105	TRUE	E9PYQ4|E9PYQ4_MOUSE	246.063	12.18	9.29	0	9.29	9.29	4.17	0	5.13	12.18	9.29	4.17	12.18	0	0	0	0	12.18	4.17	9.29	4	2151.96		3192.26	18399.8	380.189		2541.55	13026.7	2436.74	454.442	11909.5					23192.1	1088.49	26602.7	4	2		3	8	1		4
1234	TRUE	Q99KP3|CRYL1_MOUSE	224.2	9.09	0	0	0	0	0	0	5.33	0	0	5.64	0	0	0	9.09	0	0	0	0	3							459.068							1772.63					3							1
773	TRUE	Q61508|ECM1_MOUSE	363.039	21.65	0	0	0	0	0	0	21.65	0	0	0	0	0	0	0	0	0	0	0	8							5171.35												8							13
929	TRUE	O35082|KLOT_MOUSE	268.92	10.26	1.78	1.78	1.78	0	3.55	0	1.78	1.78	1.78	6.71	0	0	1.78	1.78	0	0	1.78	0	6	419.7	634.563	421.167		253.347		485.906	429.939	817.654	5346.2			1179.65	351.078			442.751		6	1	1	2		2		1
1706	TRUE	Q9WVT6|CAH14_MOUSE	134.145	3.56	0	0	0	3.56	0	0	0	0	3.56	3.56	0	0	3.56	3.56	0	0	0	0	1				421.168					215.12	2220.11			181.997	1406.79					1				1
1707	TRUE	P56402|AQP2_MOUSE	135.956	4.06	0	0	0	4.06	0	4.06	0	4.06	4.06	4.06	0	0	0	4.06	0	0	0	0	1				309.197		1467.43		316.957	826.579	2466.41				1135.54					1				1		3
1106	TRUE	P51661|DHI2_MOUSE	252.226	23.58	0	0	0	0	0	0	0	0	0	23.58	0	0	0	0	0	0	0	0	4										2396.45									4
993	FALSE	Q7TSN2|CLM4_MOUSE	203.193	10.09	0	0	0	10.09	0	0	0	7.46	0	0	7.46	0	0	0	7.46	0	0	0	2				9375.58				2254.55			892.299								2				3
1107	TRUE	Q62395|TFF3_MOUSE	248.482	71.6	40.74	19.75	19.75	19.75	19.75	40.74	40.74	40.74	19.75	0	19.75	41.98	40.74	19.75	19.75	40.74	40.74	71.6	4	196.379		307.179			963.39	964.372	2142.84			1061.29	12355.1	1618	1753.69	448.086	291.607	736.137	2179.84	4	3	2	1	3	1	3	4
1547	TRUE	Q812A3|ANR23_MOUSE	57.685	1.96	0	0	0	1.96	0	0	0	0	0	0	0	0	0	0	0	0	0	1.96	1																			1				4
634	FALSE	A0A075B5J6|A0A075B5J6_MOUSE	136.073	10.92	0	0	10.92	10.92	10.92	10.92	10.92	10.92	10.92	10.92	10.92	0	10.92	10.92	10.92	0	0	10.92	1			434.89	3323.63	1193.2	1524.48	2244.65	16502.5	2989.27	2284.9	1616.29		1792.15	2423.48	2625.3			1569.96	1			2	3	2	2	2
1108	TRUE	P21279|GNAQ_MOUSE	281.488	15.04	0	0	0	0	0	5.29	5.29	0	5.29	15.04	0	0	0	9.47	0	0	0	0	4						243.286			277.902	793.42				3278.99					1						1	3
246	TRUE	P21460|CYTC_MOUSE	459.403	57.14	42.86	42.86	42.86	43.57	43.57	43.57	43.57	50.71	43.57	43.57	50.71	32.86	43.57	43.57	42.86	50	43.57	43.57	17	47054.8	49050.7	46132.8	120229	43520.9	47288.5	143142	136053	124682	335287	96921.2	12463.6	56400.5	77043.1	94290.4	71513.5	51385.9	71274.7	17	43	45	44	59	43	44	72
508	TRUE	Q9JJU8|SH3L1_MOUSE	408.665	85.09	35.96	21.93	46.49	85.09	71.05	85.09	85.09	85.09	85.09	85.09	85.09	29.82	47.37	85.09	85.09	46.49	46.49	70.18	11	2055.09	586.443	3883.48	47343.7	18111.7	61243.5	39368.8	44814	59347.1	103962	55899	4743.3	10131.5	38825.8	57313.3	7260.8	6425.08	16554.4	11	5	3	7	24	20	27	24
1422	TRUE	Q9Z172|SUMO3_MOUSE	179.348	41.82	10.91	0	10.91	0	0	10.91	41.82	10.91	10.91	10.91	10.91	0	0	10.91	0	0	0	10.91	2						234.158	2865.38	522.659	324.243	977.631	475.362			679.713				341.271	2	1		1			1	4
414	FALSE	O08800|SPB8_MOUSE	129.84	2.41	0	0	0	0	0	0	0	0	0	0	0	2.41	0	0	0	0	0	0	1												1471.72							1
197	TRUE	P01656|KV3A3_MOUSE	497.956	94.59	69.37	67.57	69.37	54.95	69.37	58.56	91.89	81.08	68.47	94.59	45.95	69.37	69.37	68.47	52.25	69.37	67.57	80.18	23							1031.99			128.313									1	31	21	20	38	38	31	39
1708	TRUE	Q61316|HSP74_MOUSE	69.5505	1.9	0	0	0	0	0	0	1.9	0	0	0	0	0	0	0	0	0	0	0	1																			1							1
1235	TRUE	P48774|GSTM5_MOUSE	233.389	19.64	0	0	0	0	0	7.14	0	0	0	19.64	0	0	0	19.64	0	0	0	0	3										1450.34				1044.25					3						1
2	TRUE	Q91X17|UROM_MOUSE	827.53	77.1	51.71	51.56	56.39	66.04	62.46	71.81	65.11	57.79	64.64	63.55	60.44	65.42	64.64	63.08	69	49.07	57.17	58.72	255	8815638	9882282	12094348	17648046	16754393	22692436	16705413	10203406	15655198	18054586	10718021	9884224	15596966	17617688	19024548	7822539	9157436	11375083	254	1705	2047	2287	2597	2897	3341	2768
1016	TRUE	Q9Z2K1|K1C16_MOUSE	306.101	7.04	4.26	1.92	1.92	7.04	1.92	1.92	4.26	1.92	1.92	4.26	0	0	1.92	1.92	6.18	1.92	1.92	3.84	5	258.663			1430.19											1574.63				2	3	2	1	10	3	3	5
422	TRUE	Q91XE4|ACY3_MOUSE	440.713	66.98	20.44	9.43	9.43	54.4	45.6	60.38	60.38	54.4	54.4	61.01	21.07	6.29	22.33	51.57	53.46	33.33	15.72	45.6	16	1180.33	970.056		21882	8909.89	51756.5	21029.3	14714.3	22810.5	94396.1	1059.05	195.668	1009.54	50976.3	21891.5	13975.3	860.115	13319.7	16	4	2	2	26	19	51	33
1017	TRUE	A0A075B5Q3|A0A075B5Q3_MOUSE	307.742	43.48	0	8.7	8.7	29.57	0	43.48	8.7	18.26	33.91	32.17	0	9.57	0	33.91	18.26	0	0	0	5		109.945	493.307	5293.28		19886	757.453	148.704	3986.2	4080.69				6561.32	865.855				4		2	5	9		12	3
4	FALSE	P70434|IRF7_MOUSE	125.58	1.31	0	0	0	1.31	1.31	1.31	0	1.31	1.31	1.31	1.31	0	0	1.31	1.31	0	0	1.31	1																			1				2	1	2
560	FALSE	Q9D676|CLC2G_MOUSE	117.148	3.72	0	0	0	0	0	0	0	0	0	0	0	0	0	0	3.72	0	0	0	1																			1
1423	TRUE	B1AWI6|MSMP_MOUSE	171.601	17.99	7.19	7.19	7.19	7.19	7.19	0	0	0	7.19	0	17.99	0	7.19	0	0	7.19	7.19	17.99	2	387.892	701.657	706.226	204.136	321.257				398.617		514.05		311.277			963.105	658.352	2048.38	2	1	3	2	1	1
930	TRUE	P19001|K1C19_MOUSE	326.349	17.12	0	0	0	9.18	0	0	4.47	0	0	12.41	2.23	2.23	0	0	4.47	2.23	0	2.23	6				1464.66						2571.65									3				7			3
700	FALSE	P01648|KV5AF_MOUSE	277.095	26.85	11.11	13.89	0	26.85	16.67	0	0	16.67	0	26.85	0	10.19	0	11.11	13.89	0	0	0	5	886.253	1976.78			873.509			564.34		7804.84				609.007	769.847				4	1	4		2	2
54	TRUE	Q02596|GLCM1_MOUSE	643.276	52.32	50.99	50.99	50.99	50.99	50.99	50.99	50.99	50.99	50.99	50.99	51.66	50.99	51.66	51.66	50.99	51.66	50.99	52.32	66	8374258	7.86067e+06	5995821	5793683	7174325	4.172e+06	8296664	9157396	6660658	4.62212e+06	7779184	8672820	8571706	7328538	5608261	11413466	9018834	11025571	65	760	724	682	626	642	507	859
1709	TRUE	O08539|BIN1_MOUSE	132.038	3.06	3.06	0	0	3.06	3.06	3.06	3.06	3.06	3.06	3.06	3.06	0	3.06	0	0	3.06	3.06	0	1	320.609						622.52		1044.88	764.225	145.479								1	2			1	1	1	2
454	FALSE	A0A075B5L0|A0A075B5L0_MOUSE	331.132	53.68	12.63	18.95	28.42	32.63	18.95	32.63	32.63	18.95	32.63	53.68	32.63	13.68	18.95	18.95	32.63	12.63	18.95	32.63	6										256.055									1	2	6	8	11	8	11	10
1710	TRUE	Q9D1G0|DNSL2_MOUSE	130.117	3.96	0	0	0	0	3.96	0	3.96	0	3.96	0	0	3.96	3.96	3.96	0	0	0	0	1					1319.28		919.999						252.024						1					2		2
48	TRUE	Q00896|A1AT3_MOUSE	645.219	68.45	56.55	61.65	64.81	59.95	43.45	56.8	57.28	62.86	54.61	65.78	57.04	30.34	51.21	58.98	53.16	59.22	41.26	55.34	67	540.494	285.623	2418.21				909.99	1008.9		747.525				2291.53		626.111		1096.63	2	104	154	249	208	75	125	129
1018	TRUE	P14069|S10A6_MOUSE	275.639	30.34	0	0	0	16.85	0	30.34	30.34	30.34	30.34	30.34	30.34	0	30.34	0	16.85	0	0	0	5				1894.57		573.28	5100.61	1010.38	893.851	7214.06	1086.84				469.326				5				2		2	5
1711	TRUE	P04247|MYG_MOUSE	64.3163	9.74	0	0	0	0	0	0	0	0	0	9.74	9.74	0	0	0	0	0	9.74	0	1											540.492						140.229		1
1349	TRUE	A0A075B5Y0|A0A075B5Y0_MOUSE	195.51	31.68	0	0	9.9	21.78	9.9	31.68	9.9	21.78	31.68	9.9	0	0	0	9.9	21.78	9.9	0	31.68	2			737.103	2013.96	1046.24	2220.63	2059.79		1486.1	2113.56				694.431	1425.36			2429.65	2			1	3	2	5	2
1424	TRUE	Q8BGB7|ENOPH_MOUSE	197.859	19.07	0	0	0	8.56	0	8.56	8.56	0	8.56	19.07	0	0	0	8.56	8.56	0	0	0	2						1400.8			1633.7	15209.1				681.284	265.811				2				1		2	1
931	TRUE	G5E8G3|G5E8G3_MOUSE	323.169	20.87	0	0	5.8	10.43	11.3	11.59	14.2	11.3	14.2	5.8	0	4.64	17.1	12.46	15.94	5.8	11.59	11.59	6			360.888	426.053	3781.03	2280.22	24783.6	4262.8	8826.3	1126.55			14999.2	1078.04	1383.19		676.518		2			2	2	4	6	5
642	FALSE	Q9Z140|CPNE6_MOUSE	129.878	1.62	0	0	0	1.62	0	0	1.62	0	0	1.62	0	1.62	0	0	0	0	0	0	1				593.239			664.335			2264.47		163.441							1				1			1
890	FALSE	P46425|GSTP2_MOUSE	280.834	37.62	0	0	0	0	7.62	17.14	7.62	0	7.62	37.62	0	0	0	25.71	0	0	7.62	0	4							360.476		479.679	5486.62				3193.55					4					1	2	2
1551	TRUE	B2RT14|B2RT14_MOUSE	68.0276	3.59	3.59	0	0	0	0	0	0	0	0	3.59	0	0	0	0	0	0	0	0	1																			1	1
1425	TRUE	Q0VG18|SIM24_MOUSE	169.495	19.17	0	0	0	0	0	11.67	11.67	0	19.17	11.67	0	0	0	11.67	0	0	0	0	2						977.29	512.41		524.875	3362.69				534.698					2						2	1
1109	TRUE	P01812|HVM42_MOUSE	280.319	46.15	19.66	19.66	19.66	19.66	19.66	27.35	19.66	19.66	38.46	38.46	10.26	10.26	19.66	19.66	10.26	9.4	19.66	19.66	4									2891.7	15079.6									1	4	5	6	3	7	6	3
544	TRUE	P01758|HVM14_MOUSE	390.142	58.97	28.21	28.21	28.21	41.03	41.03	58.12	28.21	29.06	41.03	39.32	16.24	16.24	28.21	28.21	29.06	16.24	26.5	41.03	10																			1	12	17	16	12	16	19	17
1426	TRUE	Q71M36|CSPG5_MOUSE	193.854	5.48	5.48	0	0	0	3.18	0	0	3.18	0	0	3.18	0	0	0	0	0	0	0	2											405.315								2	3				1
774	TRUE	Q00623|APOA1_MOUSE	351.409	32.2	9.85	9.85	9.85	28.79	4.92	0	18.18	9.85	4.92	14.02	4.92	0	0	4.92	4.92	4.92	0	4.92	8	337.561	534.415	1227	79919.7	157.652		96274.9	1862	1595.96	14164.5	372.412			263.095	191.189	374.732		1068.85	8	2	2	4	13	1		6
423	TRUE	E9PV24|FIBA_MOUSE	446.922	28.01	9.76	6.46	16.98	19.39	7.98	7.86	20.91	16.86	13.81	25.1	15.46	0	9.76	12.67	5.2	8.24	9.76	19.77	16	3531.5	1952.91	9445.22	18069.9	1246.87	4594.01	16999.8	5599.81	6706.87	48898.5	8616.1		2486.33	5550.42	601.308	2516.8	4156.16	10453.6	16	6	5	15	23	8	8	18
1110	TRUE	Q04519|ASM_MOUSE	277.701	12.12	0	0	0	5.42	3.67	9.73	5.42	3.67	5.42	9.73	0	0	2.39	2.39	3.67	0	0	3.67	4				2311.58		1874.3	2905.67	502.266	2908.63	9549.6			158.905	230.277				527.737	4				4	1	6	5
1712	TRUE	Q8C5N3|CWC22_MOUSE	121.999	4.07	0	0	0	0	0	0	0	0	0	0	0	0	4.07	0	0	0	0	0	1													1140.88						1
190	TRUE	D3Z5G7|D3Z5G7_MOUSE	504.489	35.63	11.46	11.46	27.87	25.93	22.22	22.22	14.99	26.63	19.75	30.86	21.87	14.29	14.11	20.11	19.22	14.11	11.64	19.22	24	11052.5	12947.7	52175.3	51847.6	37328.8	40884.1	20449	42523.7	24362.2	96976.4	23493.7	26569.7	19615.2	47861.7	38513.8	20809.1	18589.2	30229.8	8	21	25	59	58	43	61	29
1240	FALSE	P60764|RAC3_MOUSE	200.907	19.79	0	0	0	0	0	5.21	0	0	0	14.58	0	0	0	0	0	0	0	0	2										303.521									2						3
1713	TRUE	Q3V2D2|CE046_MOUSE	130.631	29.03	29.03	29.03	29.03	29.03	0	29.03	29.03	0	29.03	0	29.03	29.03	29.03	29.03	29.03	29.03	29.03	29.03	1	8740.39	3143.31	3026.76	4292.06		3906.72	8459.24		4816.38		529.234	433.813	8300.14	1010.11	1318.81	4913.88	6108.09	3370.41	1	5	3	2	4		4	6
1714	TRUE	P04919|B3AT_MOUSE	65.0781	2.26	0	2.26	0	2.26	0	0	2.26	2.26	0	0	2.26	0	0	2.26	0	2.26	0	0	1		1051.44		437.129			365.581	1605.41			751.246			454.526		1311.17			1		2		1			1
1427	TRUE	P06329|HVM50_MOUSE	176.137	20	10	10	10	0	10	10	10	0	10	20	0	0	10	10	0	0	10	10	2																			1	2	2	2		2	2	2
1237	TRUE	P05977|MYL1_MOUSE	246.373	14.36	5.85	5.85	5.85	5.85	5.85	5.85	14.36	5.85	5.85	14.36	5.85	0	5.85	14.36	5.85	5.85	5.85	0	3	755.297	711.866	962.769	219.066	597.622		1253.59	2163.31	222.546	1882.93	1999.58		898.724	1146.42	313.451	1393.73			1	2	3	2	2	2	1	8
424	TRUE	P99029|PRDX5_MOUSE	430.783	59.52	42.38	30.95	47.62	47.62	52.86	52.86	48.1	47.62	47.62	52.86	40.48	18.1	47.62	53.33	40.48	40.95	47.62	47.62	14	565.082	607.026	3528.02	12263	17023.5	24840.4	55488.5	17766.6	19192.3	107816	3688.59	2835.55	8757.04	76523.5	5635.31	2649.44	8289.07	20657.6	14	6	6	16	17	24	32	45
1019	TRUE	Q6R0H7|GNAS1_MOUSE	271.99	7.06	0	0	0	0	2.38	4.32	2.38	2.38	0	5.65	0	0	0	6.53	2.38	0	1.41	0	5					263.365	481.573	259.66			6921.08				3254.3			352.696		5					1	4	3
370	TRUE	J3QNZ9|J3QNZ9_MOUSE	410.588	62.5	25	14.58	15.62	59.38	15.62	58.33	59.38	28.12	62.5	45.83	41.67	28.12	14.58	32.29	28.12	18.75	31.25	29.17	12				11197.7		13769.5	378.041		817.566					1405.29					1	12	18	17	25	19	22	19
1111	TRUE	Q9ERR7|SEP15_MOUSE	249.13	35.19	0	0	7.41	7.41	0	25.31	17.28	25.31	7.41	17.9	9.88	0	0	7.41	7.41	0	7.41	7.41	3				378.842		340.68	430.022	186.274	665.383	1780.78	135.484							301.578	3			1	2		3	2
706	TRUE	O09173|HGD_MOUSE	372.92	31.91	0	0	0	0	2.7	13.48	14.16	6.07	4.72	24.49	0	0	2.7	22.47	2.7	0	0	2.47	9						1481.84	1459.74		579.332	10281.4				4490.43	81.1334				9					1	5	6
1112	TRUE	Q8VC12|HUTU_MOUSE	268.828	9.47	0	0	0	0	0	0	0	0	0	9.47	0	0	0	0	0	0	0	0	4										6659.53									4
1715	TRUE	Q9D2L1|ARSK_MOUSE	95.0972	3.44	0	0	0	0	0	0	0	0	0	3.44	0	0	0	0	0	0	0	0	1																			1
1576	TRUE	Q99LB0|TDIF1_MOUSE	90.3189	1.83	0	0	0	0	0	0	0	0	0	0	0	0	0	0	0	0	0	1.83	1																			1
1716	TRUE	A2AT37|RENT2_MOUSE	65.6415	2.29	0	0	0	0	0	0	0	0	0	0	2.29	2.29	0	0	0	0	0	0	1											1720.85	42748.4							1
75	TRUE	Q91X72|HEMO_MOUSE	610.398	54.57	46.3	46.52	51.09	52.39	53.04	49.35	54.35	51.3	51.09	52.39	51.09	35.43	51.09	52.39	51.09	51.09	44.35	49.13	54	91428.2	81410.7	209141	628100	214253	470624	353962	203531	495180	1.00649e+06	340484	90481	180041	602918	399334	137456	119814	295277	54	70	63	86	160	101	141	117
1717	TRUE	Q3UST5|CP089_MOUSE	134.295	3.64	0	0	0	0	0	3.64	0	0	0	3.64	0	0	0	0	0	0	0	0	1										678.22									1						1
339	FALSE	P17897|LYZ1_MOUSE	296.703	25.68	0	0	0	10.81	0	0	0	0	0	14.86	10.81	0	0	0	0	0	0	0	5				276.545						9049.66	247.826								5				2
1113	TRUE	F6URP1|F6URP1_MOUSE	243.622	40.57	33.71	33.71	33.71	33.71	33.71	33.71	33.71	33.71	33.71	33.71	40.57	14.86	33.71	33.71	33.71	33.71	40.57	33.71	3	7520.16	1054.68	8342.35	8535.5	9378.09	5540.36	15797.1	10671	7693.94	20586.8	8145.43	11208.6	29721.3	17448.6	6481.04	20447.1	29151.6	1773.76	1	9	2	6	9	4	6	9
1020	TRUE	Q60931|VDAC3_MOUSE	289.151	26.15	3.89	7.07	10.95	10.95	10.95	15.55	10.95	10.95	15.55	21.2	10.95	7.07	15.9	15.55	10.95	10.95	10.95	10.95	5		90.1527		1701.33	615.719	3017.7	963.785	581.788	1043.9	5833.46	307.609	272.633	584.548	1493	1449.07	155.001		811.286	3	1	1	3	7	5	6	5
1428	TRUE	P02469|LAMB1_MOUSE	165.628	2.3	0	0	0	1.06	0	0	0	0	0	1.23	0	0	0	0	0	0	0	0	2										489.19									2				1
1429	TRUE	P48441|IDUA_MOUSE	128.941	8.04	0	0	0	0	0	0	0	0	0	8.04	0	0	0	0	0	0	0	0	2										1498									2
394	TRUE	Q9D7S9|CHMP5_MOUSE	377.213	47.49	0	12.33	19.63	45.66	37.44	46.12	38.81	47.49	37.44	37.44	47.03	23.74	37.44	38.81	44.75	37.44	37.44	38.81	9		216.121	1296.46	15384.3	12327.2	13695.7	28609.6	34500.9	19493	22684.7	26097.8	16403.7	24016.2	24361.9	12986.5	2682.76	3677.71	16909.6	9		2	2	17	10	13	19
347	TRUE	P16382|IL4RA_MOUSE	418.311	13.95	4.32	7.65	10.62	7.65	4.32	5.43	5.43	7.65	5.43	5.43	7.65	2.72	5.43	8.4	7.65	5.43	4.32	6.54	13	38998	80187	60171.8	35567.5	28837.4	36612.3	43571.1	37769.1	44397.7	44748.4	25919.7	12728.6	35732.7	48882.8	28873.6	22264.6	43511.1	47021.3	13	18	34	26	21	19	18	21
990	FALSE	A0A075B5S2|A0A075B5S2_MOUSE	198.467	28.1	0	0	12.4	15.7	0	28.1	0	0	0	15.7	15.7	0	0	0	0	0	0	0	2			3896.33			6098.11				1590.52									2			2	1		3
135	TRUE	P01660|KV3A8_MOUSE	550.202	88.29	64.86	75.68	63.96	84.68	76.58	75.68	76.58	81.08	76.58	72.97	81.08	81.98	75.68	75.68	80.18	76.58	75.68	64.86	33		691.438			879.324	3194.5	2826.41	1811.42	2034.24		9083.76		2376.71	383.768		558.544	1485.36		2	40	36	29	66	35	52	63
238	FALSE	P01864|GCAB_MOUSE	303.733	15.22	4.78	4.78	4.78	4.78	4.78	4.78	4.78	4.78	11.64	8.36	4.78	4.78	4.78	4.78	4.78	4.78	4.78	4.78	5	789.919	2707.13	12378.3	17263.8	8331.04	18875.7	6377.13	4313.96	14511.5	16531.8	6313.35	4737.13	3743.39	3948.03	11289.7	1959.73	4503.29	8974.52	2	5	5	15	11	14	12	12
1718	TRUE	Q8CF02|FM25C_MOUSE	113.807	23.6	0	0	0	0	0	0	0	23.6	0	0	0	0	0	0	0	0	0	23.6	1								241.03										247.567	1
63	TRUE	P01027|CO3_MOUSE	667.007	55.32	9.44	15.33	26.46	39.15	25.86	35.48	36.92	19.84	32.11	49.79	20.81	8.66	29.46	28.32	29.1	7.7	13.89	22.43	79	12814.7	17569.6	28222.1	112909	33037.8	89652.7	125690	25502.9	73705.1	288179	30186.1	6335.94	59032.3	47184.4	61275	7539.27	9910.06	24692	79	19	45	66	105	70	104	102
1092	TRUE	P15864|H12_MOUSE	276.796	11.79	0	0	0	0	0	0	11.79	0	0	5.66	0	0	0	0	0	0	0	0	4							11509.4			384.653									2							7
1238	TRUE	Q8VDT1|SC5A9_MOUSE	242.585	7.88	0	0	0	2.48	2.48	2.48	4.67	2.48	2.48	7.88	0	0	0	4.67	0	0	0	0	3				149.564	440.237	944.767	481.115	214.973		1973.91				530.732					3				1	2	2	3
1719	TRUE	Q9D0M5|DYL2_MOUSE	102.66	24.72	0	0	0	0	0	24.72	0	0	24.72	0	0	0	0	0	0	0	0	0	1																			1						1
425	TRUE	L7N239|L7N239_MOUSE	380.826	45.83	25	14.58	36.46	36.46	36.46	41.67	42.71	41.67	39.58	39.58	35.42	14.58	35.42	36.46	35.42	18.75	15.62	36.46	10						438.201		1038.49											1	12	18	20	20	23	16	20
102	TRUE	P19221|THRB_MOUSE	590.68	38.19	17.64	19.09	23.46	24.76	26.86	27.35	29.13	34.79	27.35	25.73	21.68	16.99	27.51	25.89	23.62	22.01	23.79	32.36	45	1426712	1.07642e+06	1.20067e+06	1.47694e+06	1932397	1.45073e+06	1.89783e+06	1.84692e+06	1.3878e+06	1.16964e+06	1.74308e+06	1.19857e+06	1.721e+06	2.09114e+06	1.49844e+06	1406643	1.73942e+06	2022488	45	113	102	110	121	153	116	166
198	TRUE	Q62468|VILI_MOUSE	547.04	48.37	2.78	1.33	7.86	10.28	25.27	25.03	37.48	35.55	30.71	40.75	2.9	3.87	15.6	43.41	6.53	3.63	21.64	22.01	31	152.059		839.306	1453.39	7661.19	12009.5	23470.8	10136.8	12665.1	76744.3	171.959	1099.66	2997.27	63459.9	2082.31	133.47	7669.88	5073.42	31	2	1	6	9	26	33	48
1720	TRUE	Q9JLB2|PALS1_MOUSE	134.382	4.15	0	0	0	0	0	0	0	0	0	4.15	0	0	0	0	0	0	0	0	1										1530.79									1
842	TRUE	P24270|CATA_MOUSE	318.245	18.6	0	0	0	0	0	0	0	0	0	15.75	0	0	2.47	5.31	0	0	0	0	6										4286.84			326.411	288.06					6
509	TRUE	Q64487|PTPRD_MOUSE	419.84	10.15	0	0	0	4.03	2.93	6.49	2.93	2.98	3.4	3.71	2.93	0.68	1.62	5.23	5.65	0	0.52	3.45	13				2111.14	12069.8	101211	15268.9	15024.5	71338.8	52035.1	8098.63	127.776	415.57	27421.8	46780			13284.2	9				8	5	14	7
1114	TRUE	P17439|GBA1_MOUSE	232.562	8.54	0	0	0	2.14	0	2.52	0	0	0	6.41	0	0	0	2.52	0	0	0	8.54	4						201.698				1734.01								199.906	4				1		1
843	TRUE	Q91WB5|Q91WB5_MOUSE	310.683	48.91	17.39	17.39	36.96	36.96	17.39	17.39	28.26	36.96	36.96	36.96	47.83	0	47.83	17.39	36.96	17.39	17.39	17.39	6	23485.5	29851.1	81211.9	33131.7	14553.8	12869.4	61012.4	61639.3	43912.9	52048.2	73211.5		119270	139631	46463.3	39516.6	39245.8	15708.5	6	11	15	20	13	9	7	17
1430	TRUE	P55258|RAB8A_MOUSE	168.548	12.08	5.31	5.31	5.31	5.31	5.31	5.31	5.31	5.31	5.31	5.31	5.31	5.31	5.31	12.08	5.31	5.31	5.31	5.31	2														430.053					1	1	2	2	2	2	2	2
1721	TRUE	P56542|DNS2A_MOUSE	132.464	5.38	0	0	0	0	0	0	0	0	0	5.38	0	0	0	0	0	0	0	0	1										368.355									1
707	TRUE	P18527|HVM56_MOUSE	343.356	82.47	27.84	27.84	27.84	47.42	27.84	61.86	27.84	27.84	39.18	68.04	16.49	16.49	39.18	39.18	16.49	16.49	27.84	27.84	7						2809.91	985.373		1898.71				479.487	768.01					3	4	7	6	10	8	12	6
318	TRUE	Q3UU35|OVOS_MOUSE	470.965	21.02	0	0	4.67	7.21	4.67	3.57	0.89	1.99	6.73	11.33	7.55	0	5.36	13.94	10.99	1.17	1.65	0	20			3206.72	3548.93	6301.24	4401.68	335.787	362.272	5933.4	6842.42	2810.66		3521.15	15520.8	10549.7	732.609	755.083		20			9	11	8	7	1
1319	TRUE	P50706|DEFA8_MOUSE	195.391	23.46	13.58	13.58	0	0	13.58	0	13.58	13.58	13.58	13.58	0	23.46	13.58	0	13.58	0	13.58	0	2	2612.67	1773.87			1672.89		928.961	792.448	2413.56	2708.52		4295.63	1121.2		525.045		1026.11		2	1	2			1		1
231	TRUE	Q9QUN9|DKK3_MOUSE	498.588	60.74	44.7	30.95	34.1	34.38	30.66	32.95	55.87	44.7	49.57	29.8	41.83	28.65	42.41	42.41	34.1	26.65	27.22	38.4	23	62051.9	45765.9	45838.2	32428	18935.7	11532.6	48812.3	58941.2	50212.6	18541.1	61778.8	53135.1	44368.6	36530.6	23889.5	21867.6	34886.6	43436	23	37	24	35	21	23	18	41
708	TRUE	P07744|K2C4_MOUSE	373.658	21.9	0	0	0	5.52	0	0	12.38	8	0	17.52	1.14	0	0	1.14	0	1.14	0	0	9							1063.78	1153.69		7472.66									6				3			9
1722	TRUE	Q3UPC7|K0825_MOUSE	88.6726	1.1	1.1	0	0	0	0	0	0	0	0	0	0	0	0	0	0	0	0	0	1	619.608																		1	2
1723	TRUE	P13504|IL1R1_MOUSE	79.5873	2.08	0	0	0	0	0	0	2.08	0	0	2.08	0	0	0	0	0	0	0	0	1							248.165			652.423									1							1
1724	TRUE	O35969|GAMT_MOUSE	80.7054	9.75	0	0	0	0	0	0	0	0	0	9.75	0	0	0	0	0	0	0	0	1										210.108									1
1432	TRUE	P52795|EFNB1_MOUSE	116.215	7.25	0	0	0	3.19	0	0	0	0	3.19	7.25	0	0	0	0	0	0	0	0	2				569.353					331.495	2467									2				1
1021	TRUE	P84750|KVM5_MOUSE	248.91	50.41	0	5.79	0	23.14	0	0	5.79	32.23	17.36	0	0	18.18	14.88	5.79	23.14	17.36	5.79	17.36	4				423.994				3485.17	25284.9						4697.44	2912.23		4228.42	1		1		2			1
776	TRUE	P10810|CD14_MOUSE	347.081	25.14	0	3.01	0	16.12	0	9.56	7.1	4.37	4.37	25.14	13.11	0	0	8.2	4.37	6.56	0	14.75	8		272.408		3571.51		1562.84	1411.14		1121.41	13005.4	2059.87			590.9		880.716		1364.4	8		1		7		4	4
1433	TRUE	Q62471|VNS1_MOUSE	183.926	18.68	0	0	0	0	6.59	0	0	0	6.59	12.09	0	0	0	0	0	0	0	0	2																			2					2
844	TRUE	Q61414|K1C15_MOUSE	337.044	12.83	1.99	1.99	3.32	6.42	1.99	1.99	4.42	3.32	3.98	9.51	0	1.99	3.32	1.99	5.97	5.31	3.32	3.98	7									1409.48						835.427				2	2	2	2	9	3	3	5
274	TRUE	O35657|NEUR1_MOUSE	491.049	40.59	33.25	19.56	30.81	35.21	22.74	27.63	32.76	35.7	34.72	35.21	37.65	15.65	30.81	31.05	27.14	26.16	21.03	39.12	22	16580.6	7740.76	14791.2	31384.4	4610.69	10261.4	37173.6	45672.4	35381.3	29834.2	40834.9	8890.67	18984	21552.2	13995.5	8678.77	10445.6	44973	22	24	8	15	26	9	11	30
1239	TRUE	Q64726|ZA2G_MOUSE	208.803	15.31	0	0	0	0	4.23	11.07	9.45	4.23	5.21	9.45	4.23	0	0	9.45	5.86	0	0	4.23	3						213.412	665.516	423.791		558.263				476.987	414.351			864.123	3					1	2	5
1629	TRUE	Q99KF1|TMED9_MOUSE	96.1621	7.23	0	0	0	0	0	7.23	0	0	0	7.23	0	0	0	0	0	0	0	0	1										1016.13									1						2
1434	TRUE	Q60825|NPT2A_MOUSE	202.211	4.4	0	0	0	0	0	0	0	0	0	4.4	0	0	2.51	4.4	0	0	2.51	0	2										352.251				323.155					2
474	TRUE	E9Q5Z6|E9Q5Z6_MOUSE	418.739	40.27	0	0	0	0	0	0	0	0	0	0	0	40.27	0	0	0	0	0	0	14												39113.5							14
262	TRUE	P21956|MFGM_MOUSE	498.314	45.36	22.68	27.65	30.45	38.01	30.67	33.26	39.74	35.21	35.85	32.61	41.04	13.82	33.05	35.42	38.44	17.93	17.49	31.1	22	6428.1	20215.7	8547.59	34102.6	22425.8	24231.3	43743.7	24413.7	42271.1	28282.6	24368.6	11096.8	24602.7	28878.5	29991.5	7447.41	9369.47	18288.1	22	13	27	20	28	28	31	34
395	TRUE	Q8VCA0|S22AJ_MOUSE	448.979	32.49	6.53	6.53	8.71	9.07	12.89	14.34	22.5	12.89	10.89	19.06	6.53	11.8	7.08	12.89	8.71	7.44	8.53	12.7	16	2367.22	2263.09	4389.82	6740.29	10672.9	20288.6	23907.8	12910.9	14768.8	36204.9	2699.01	7338.56	9149.5	24106.4	3342.2	3686.17	8204.09	21241	15	6	6	6	10	13	19	19
1387	TRUE	Q64433|CH10_MOUSE	200.479	25.49	0	0	0	0	0	0	25.49	0	0	0	0	0	13.73	0	0	0	0	0	2							1750.34						208.173						2							4
738	TRUE	Q6ZWY9|H2B1C_MOUSE	278.049	24.6	0	0	0	11.9	16.67	11.9	19.84	11.9	11.9	11.9	16.67	0	0	16.67	0	11.9	0	11.9	5				7431.3	1108.41	1389.84	44821.5	847.678	2690.4	5448.03	2036.12			2205.41		671.932		767.338	5				4	4	2	13
1725	TRUE	Q00519|XDH_MOUSE	74.1625	1.5	0	0	0	0	0	0	1.5	0	0	0	0	0	0	0	0	0	0	0	1							283.131												1							2
1115	TRUE	P35278|RAB5C_MOUSE	258.415	31.48	0	0	0	0	0	0	0	0	0	26.39	0	0	0	5.09	0	0	0	0	4										3756.96				269.563					4
582	TRUE	Q9QWL7|K1C17_MOUSE	400.227	24.25	5.31	2.31	5.31	22.86	3	3	6.93	3	3	5.54	0	2.08	5.31	3	7.16	5.08	2.31	5.08	11				1691.45															3	2	2	2	20	2	2	8
1726	TRUE	A0A087WQJ0|A0A087WQJ0_MOUSE	112.592	15.05	0	0	0	0	0	0	15.05	0	0	0	0	0	0	0	0	0	0	0	1							303.305												1							1
583	TRUE	Q9D733|GP2_MOUSE	385.405	19.77	0	0	4.33	4.33	6.21	6.21	6.21	6.21	3.77	6.21	6.21	19.4	6.21	6.21	6.21	4.33	6.21	6.21	10			734.74	1720.71	2798.58	3911.28	2607.87	1236.78	2424.52	3873.73	2509.66	116961	2103.99	2868.98	3421.63	1048.32	1355.17	4961.15	10			4	3	6	7	5
1727	TRUE	Q8C166|CPNE1_MOUSE	117.101	3.73	0	0	0	0	0	0	3.73	0	3.73	3.73	0	0	0	3.73	0	0	0	0	1										1753				598.582					1							1
545	TRUE	P35700|PRDX1_MOUSE	406.789	64.32	11.06	0	11.06	47.24	35.68	57.79	35.18	30.15	35.18	42.71	5.03	11.06	24.62	41.21	30.15	16.08	15.58	21.11	12			700.946	11721	7436.52	14990.8	10151.6	4028.39	5518.02	26451.3	505.342		1774.78	20195.8	5861.96	1067.4	2867.88	3002.12	12	1		2	14	11	17	9
1728	TRUE	P30275|KCRU_MOUSE	115.953	5.98	0	5.98	0	0	0	0	0	0	0	0	0	5.98	0	0	0	0	0	0	1																			1		1
72	FALSE	Q91XZ4|PCDB6_MOUSE	136.06	1.3	1.3	1.3	1.3	1.3	1.3	1.3	1.3	1.3	1.3	1.3	1.3	1.3	1.3	1.3	1.3	1.3	1.3	1.3	1	6295.46	13212.2	2620.1	5883.69	2736.73	1237.02	6213.12	13536.8	10754.1	10948.5	7062.79	1761.64	6982.08	4351.31	2812.88	5696.15	6696.95	5505.91	1	2	6	1	4	3	6	4
546	TRUE	Q9QZS0|CO4A3_MOUSE	377.927	7.91	1.5	2.52	0.9	2.16	0.6	0.96	3.83	0.9	4.13	1.98	3.77	2.7	1.26	1.5	2.52	3.65	1.02	0.9	11	2609.11	467.828	664.56	1854.97	892.614	1291.43	1912.12	582.625	2968.01	1258.77	42405.7	18028.8	385.57	3190.4	13103.7	2878.68	33416.9	992.826	8	3	4	2	5	1	2	7
1729	TRUE	O09037|REG3A_MOUSE	121.726	8	0	0	0	0	0	0	0	0	0	0	0	8	0	0	0	0	0	0	1												489.588							1
1116	TRUE	O55137|ACOT1_MOUSE	262.207	20.53	0	0	0	0	0	4.06	4.06	0	0	20.53	0	0	0	13.84	0	0	0	0	4						271.334	791.211			1627.94				1835.41					4						2	2
1240	TRUE	P63001|RAC1_MOUSE	246.252	27.08	0	0	0	0	7.29	12.5	7.29	0	7.29	21.88	0	0	0	7.29	0	0	7.29	0	3					439.98	1055.93	1300.78			2383.99									3					2	6	2
1730	TRUE	Q9D7L8|TMIG1_MOUSE	134.739	4.21	0	0	0	0	0	4.21	0	0	0	0	0	0	0	4.21	0	0	0	0	1						1389.46								1069.84					1						2
1731	TRUE	Q91VK4|ITM2C_MOUSE	116.146	8.18	0	0	0	8.18	0	0	0	0	8.18	8.18	0	0	0	0	0	0	0	0	1				485.16					1368.99	1200.18									1				1
93	TRUE	P51655|GPC4_MOUSE	575.214	57.45	36.09	35.37	34.65	42.37	31.78	36.62	40.39	37.52	47.4	37.7	34.11	27.47	36.45	31.78	41.83	34.65	34.11	42.19	42	49482.5	47056.7	45694.5	87639	57841.5	136313	99657.9	100826	129314	75574.9	99936.4	46930.4	87368.7	89459.5	71336.5	56094.7	66255.1	115297	42	50	45	51	67	62	68	77
845	TRUE	A0A075B5T3|A0A075B5T3_MOUSE	317.337	59.66	13.45	21.01	50.42	38.66	30.25	38.66	0	13.45	47.9	38.66	13.45	0	22.69	13.45	38.66	13.45	22.69	39.5	6			1532.88	1361.4											6921.35			901.304	3	3	3	8	5	4	5
1732	TRUE	Q9WVM1|RGAP1_MOUSE	134.587	4.94	0	0	0	0	0	0	0	0	0	4.94	0	0	0	0	0	0	0	0	1										744.46									1
275	TRUE	Q00690|LYAM2_MOUSE	472.383	41.01	18.46	16.67	18.46	18.3	23.86	16.5	19.77	18.46	29.9	30.07	20.26	20.42	23.04	22.55	16.01	18.3	20.26	20.1	20	7161.63	4827.32	5705.23	6517.66	13499.7	7284.87	13717.6	7322.26	20200.7	161867	7620.51	8204.14	12914.8	19876.3	6131.54	2746.89	9126.5	12166.2	20	13	12	12	14	26	9	12
199	TRUE	Q61129|CFAI_MOUSE	494.4	38.81	23.05	20.9	25.54	32.84	22.06	28.19	26.53	24.71	33.33	35.99	22.06	13.43	21.89	27.03	28.52	16.58	24.38	24.38	23	95382.5	34681.6	50975.8	81484.7	63058.1	90423.8	75695.8	64285.4	97201.6	208852	60076	20178.5	51962.3	119361	90183.2	25813.9	27778.5	58637	22	19	20	27	52	34	59	36
1241	TRUE	O35381|AN32A_MOUSE	229.428	14.17	13.77	13.77	13.77	0	13.77	0	4.86	0	4.86	8.91	0	8.91	4.86	8.91	0	0	0	0	3	350.286	258.654	479.769		181.262				228.012										3	3	4	4		4		2
1733	TRUE	Q9D939|ST1C2_MOUSE	69.7976	7.09	0	0	0	0	0	0	0	0	0	7.09	0	0	0	0	0	0	0	0	1										291.66									1
1117	TRUE	P27931|IL1R2_MOUSE	270.431	11.71	0	0	3.66	11.71	0	11.22	5.85	11.22	11.71	11.71	11.22	0	3.66	11.22	11.22	0	3.66	11.22	4			713.966	1439.08		2307.13		163.229	2088.64	10926.4	520.798		1883.89	3648.13	181.223		2037.58	3071.28	4			1	8		6	3
291	TRUE	A0A075B5K3|A0A075B5K3_MOUSE	453.305	70.69	50	50	50	64.66	49.14	70.69	50	50	50	49.14	64.66	34.48	49.14	49.14	64.66	49.14	49.14	50	17	14057.8	16449.5	18929.6	38376.2	13155.3	9956.92	47416.8	43702.3	28983.6	21948.1	20708.6		6587.22	21020.7	17793.3	14147.1	22198.2	21089.2	4	32	40	32	41	27	28	45
1435	TRUE	Q3UW77|Q3UW77_MOUSE	192.247	30.25	0	0	0	0	0	0	30.25	20.17	0	10.08	0	0	0	30.25	20.17	0	0	0	2							629.807			523.372				172.789	489.825				2							3
641	TRUE	A0A075B677|A0A075B677_MOUSE	351.125	90.72	15.46	22.68	22.68	63.92	41.24	41.24	41.24	41.24	41.24	45.36	41.24	15.46	34.02	41.24	68.04	15.46	18.56	34.02	8	559.861	145.467	3841	4871.19	997.082	4288.98	5907.42	3232.8	7852.75	11588.6	6127.03	3348.84	2756.9	3469.68	4100.3	1531.07		1176.34	5	1	2	6	8	3	6	10
1242	TRUE	P97291|CADH8_MOUSE	168.307	3.5	1.5	0	0	2	0	0	1.38	1.38	1.38	2	2	0	2	0	2	1.5	0	0	3				3684.19						5785.05	3493.54		1268.65		4003.39				1	1			1			1
179	TRUE	P06909|CFAH_MOUSE	535.573	34.2	3.32	6	8.43	26.66	11.75	18.96	8.1	4.21	17.67	27.55	4.46	6.56	7.05	12.48	17.83	4.21	5.67	10.21	29	1649.06	1667.9	4443.33	14297.8	8675.67	16932.7	5030.99	4972.64	11240.8	31983.9	3138.75	4078.86	7352.63	8348.36	12575.2	3145.21	4318.48	8107.23	22	9	13	20	47	25	40	23
1118	TRUE	Q91VI7|RINI_MOUSE	275.109	18.42	0	0	0	0	0	0	4.61	0	0	18.42	0	0	0	0	0	0	0	0	4							800.994			2724.78									4							2
371	TRUE	Q9CPY7|AMPL_MOUSE	428.325	43.35	0	0	0	0	2.12	10.4	9.83	0	7.71	32.76	0	8.09	0	26.01	0	0	4.05	4.05	15							242.541		112.659	18428.6		3344.02		8129.13				214.452	15					1	2	5
200	TRUE	P17182|ENOA_MOUSE	512.398	63.36	33.41	11.06	14.29	49.54	35.02	46.77	56.45	46.08	41.71	57.37	35.94	10.14	26.27	50.69	42.63	23.27	32.26	37.56	25	3243.55	1953.71	2728.34	11404.1	5081.76	11971.4	43781	10900.2	9941.02	25047.2	5185.73	2939.93	7342.48	38248.7	2968.27	1737.72	3185.04	4351.41	17	17	7	9	30	21	25	53
421	FALSE	A2A9U8|A2A9U8_MOUSE	249.727	29.33	0	0	0	0	0	0	0	5.3	0	0	29.33	8.13	0	0	5.3	0	0	13.43	5								2000.55			5690.59	915.29			2018.43			5034.03	5
1270	FALSE	P01759|HVM15_MOUSE	135.755	11.03	0	0	11.03	11.03	11.03	11.03	11.03	11.03	11.03	11.03	0	0	0	0	0	0	11.03	0	1			801.028	1988.69	395.214	596.389	1346.76	273.12	1934.62								197.988		1			2	2	3	2	2
158	TRUE	Q6DYE8|ENPP3_MOUSE	533.459	45.42	0	0	8.01	15.22	13.5	25.06	18.54	5.38	20.59	23.46	3.78	17.85	5.38	25.17	11.9	1.83	1.37	17.16	31			2208.83	12599.3	2104.34	18420.6	8771.01	506.244	14479.8	38725.7	167.757	32007.8	828.629	20169.7	2387.97	291.256		11898.1	31			5	17	16	34	19
213	TRUE	A0A0B4J1I0|A0A0B4J1I0_MOUSE	448.376	55.46	44.54	52.94	52.94	52.94	52.94	52.94	55.46	52.94	52.94	52.94	52.94	35.29	52.94	52.94	52.94	52.94	52.94	52.94	15	2023.66	111535	6072.83	20547.9	4684.66	21530.7	15910	12292	30249.7	61532.8	13678.7		6739.99	124924	13093.6	8141.43	2273.5	9934.23	4	28	25	29	31	25	46	52
547	TRUE	Q8VHF2|CDHR5_MOUSE	394.023	14.68	5.9	3.97	5.9	13.48	9.63	13.48	11.91	11.91	13.48	11.91	8.42	7.34	9.75	11.91	13.48	9.75	2.41	9.63	10	1289.84	666.455	3072.88	14651.2	7693.5	13955	12357.4	9413.24	16524	16146.5	4232.24	28508.6	3456.65	18857.5	15646.5	4210.46	885.712	10133.1	10	7	4	8	16	10	17	13
1734	TRUE	P23299|KCNE1_MOUSE	132.983	13.18	0	0	0	0	0	0	0	0	0	0	13.18	0	0	0	0	13.18	0	0	1																822.458			1
1735	TRUE	P97751|VIPR1_MOUSE	102.808	3.27	0	0	0	0	0	0	0	3.27	0	0	0	0	0	0	0	0	0	3.27	1																		959.576	1
1736	TRUE	Q5RJB0|BHA09_MOUSE	61.1889	2.6	0	0	0	0	0	0	0	0	2.6	0	0	0	0	0	0	0	2.6	0	1																			1
1243	TRUE	A0A075B5R5|A0A075B5R5_MOUSE	245.856	31.03	9.48	9.48	9.48	9.48	9.48	17.24	23.28	23.28	23.28	23.28	0	0	9.48	9.48	0	9.48	9.48	9.48	3							2627.88	1532.2	3631.94	6920.91									1	2	2	4	1	4	4	2
1244	TRUE	P43029|GDF7_MOUSE	149.353	7.81	1.52	1.52	1.52	7.59	1.3	1.52	1.52	0	1.52	1.52	1.52	1.3	1.52	1.52	1.52	1.52	1.52	1.52	3				964.945															1	3	3	2	6	1	7	1
828	FALSE	Q62159|RHOC_MOUSE	307.952	37.82	0	0	0	14.51	13.47	22.28	16.58	20.21	22.28	37.82	7.77	6.74	7.77	22.28	13.47	0	16.58	7.77	5				5742.45	1415.86	6670.65	3283.47	2407.61	3462.21	16025.8	201.157	387.614		9615.37	997.289		455.779	1712.26	5				3	3	5	5
1737	TRUE	O54890|ITB3_MOUSE	94.6307	2.8	0	0	0	0	0	0	0	0	0	0	0	0	0	0	0	0	0	2.8	1																			1
1738	TRUE	Q99KV1|DJB11_MOUSE	134.761	4.47	4.47	4.47	4.47	4.47	0	4.47	4.47	4.47	4.47	4.47	0	4.47	4.47	4.47	4.47	4.47	4.47	4.47	1			410.237			327.631	784.554		570.443	248.562		320.967		180.557	430.209	357.298	256.965		1	2	1	1	1		3	2
709	TRUE	O35298|AOAH_MOUSE	350.698	23.17	0	0	0	10.1	0	12.54	6.79	8.54	8.54	21.43	4.7	0	0	8.54	8.36	0	0	6.79	9				1973.86		8532.73	1586.99	1787.52	2680.82	12973.3	303.432			3685.43	1711.97			491.192	9				5		8	4
1119	TRUE	Q99M71|EPDR1_MOUSE	272.248	20.54	0	0	0	6.25	0	11.16	4.91	0	0	20.54	4.91	0	0	4.91	11.16	0	0	0	4						2896.26	350.152			298.154				744.649	1133.5				4				1		4	1
306	TRUE	Q9Z2J0|S23A1_MOUSE	462.158	37.85	1.82	0	0	13.39	10.41	27.93	20.17	17.52	21.49	30.08	0	7.77	3.8	21.16	9.59	0	3.8	15.7	18	316.469			6020.02	5994.98	28699.1	9948.39	5821.96	7832.91	32339.9		1941.32	373.386	14889.1	3627.57		1815.87	7145.82	18	2			9	8	30	14
130	FALSE	Q99MX7|T121B_MOUSE	92.085	1.05	0	1.05	0	0	0	1.05	1.05	0	1.05	1.05	0	0	0	1.05	0	0	0	0	1																			1		1				1	1
1245	TRUE	Q9Z0Z4|HEPH_MOUSE	207.944	3.98	0	0	0	2.77	0	0	1.47	0	1.3	0	1.21	0	0	0	0	0	0	0	3																			3				2			1
1246	TRUE	P45591|COF2_MOUSE	222.451	27.11	0	0	0	6.63	0	18.67	18.67	6.63	18.67	27.11	0	0	0	18.67	0	0	0	0	3						878.419	591.38			2471.91				823.537					2				1		4	4
1436	TRUE	Q9EPB4|ASC_MOUSE	201.726	16.58	0	0	0	0	0	0	8.81	0	8.81	16.58	8.81	0	0	0	0	0	0	0	2							439.587			4201.13	443.001								2							1
548	TRUE	Q8CFX3|Q8CFX3_MOUSE	413.09	16.47	7.13	9.73	2.41	3.85	5.68	2.31	15.51	14.45	10.12	8.19	8	2.22	5.78	5.59	3.47	7.13	4.62	3.47	12	5911.28	4229.85	1212.67	1639.12	2454.87		8436	13480.4	7768.3	1446.92	4785.78	5505.91	2010.92	4528.67	2430.97	2811.21	2470.7	3272.92	12	16	12	4	4	10	1	17
1437	TRUE	Q03404|TFF2_MOUSE	155.274	31.01	0	0	0	0	0	0	19.38	31.01	11.63	0	0	0	0	0	0	0	0	11.63	2								4398.32	1048.63									509.086	2							1
1438	TRUE	P97399|DSPP_MOUSE	196.554	4.5	4.5	0	1.82	2.68	4.5	0	2.68	2.68	2.68	4.5	4.5	0	4.5	0	0	2.68	2.68	2.68	2	770.162			468.801			219.772	246.973	175.629	1243.63	1522.24		581.231			402.447		351.503	2	3		1	1	3		1
263	TRUE	P63017|HSP7C_MOUSE	506.747	43.96	8.51	7.89	17.49	32.35	25.39	28.95	38.7	22.91	27.24	35.91	19.5	3.87	17.49	30.5	21.21	11.3	17.96	23.22	24		269.389	1299.93	11491.4	4417.86	10575.1	21351.5	4227.26	9257.06	27874.5	1493.58	215.449	730.303	21365.9	11007.6	469.414	1644.78	3577.13	14	5	4	12	37	24	30	43
67	FALSE	P08414|KCC4_MOUSE	134.936	1.28	0	0	0	1.28	0	0	1.28	0	1.28	0	1.28	0	1.28	0	0	1.28	1.28	1.28	1																			1				1			1
1120	TRUE	P51881|ADT2_MOUSE	276.45	15.77	0	0	0	0	0	6.38	3.02	3.02	0	15.77	0	0	0	3.02	0	0	0	0	4						1594.63		224.825		3198.04				793.177					4						4	1
847	TRUE	Q9CX00|IST1_MOUSE	332.37	27.07	15.75	0	5.25	19.34	19.34	24.31	19.34	8.84	20.99	25.41	19.34	0	19.34	19.34	19.34	0	0	5.25	7	228.23		377.056	3553.83	1944.72	13383.9	2250.72	562.516	7371.77	19251.6	1045.86		460.297	8997.23	4673.37			1762.86	7	2		1	5	6	16	6
1022	TRUE	Q7TPC1|CDSN_MOUSE	249.799	8.02	2.14	0	2.14	6.06	2.14	0	4.1	8.02	6.06	3.92	6.06	6.06	8.02	6.06	3.92	6.06	2.14	8.02	3			943.198	419.84	1187.38		2112.62	2524.31	1451.49		1094.52	1405.85	2945.65	1244.23		378.928	1332.16	1571.31	3	1		2	4	2		3
25	TRUE	P11276|FINC_MOUSE	750.752	46.79	17.32	16.35	22.24	33.39	30.48	35	29.67	28.06	31.97	35.37	27.98	22.29	22.33	29.92	31.57	19.38	20.27	26.28	146	204081	147547	240613	656807	523745	787192	962440	779252	969653	1.61373e+06	503704	360951	489100	1.25251e+06	778953	302161	335740	511814	146	141	118	151	288	238	306	280
1439	TRUE	Q8C196|CPSM_MOUSE	160.668	3.4	1.73	0	0	3.4	0	1.73	0	0	0	0	0	0	0	0	0	0	0	0	2				2733.45		220.81													2	1			3		2
180	TRUE	Q61096|PRTN3_MOUSE	526.003	73.23	39.76	43.7	64.17	69.29	55.51	60.63	60.63	60.63	68.9	73.23	68.9	25.98	40.16	55.12	68.9	46.85	43.31	69.29	28	12458.5	2463.1	18539.4	109761	32158.7	144361	61433.5	33337	125474	342558	39950.3	11344.9	17943.6	50262.7	50124.7	11356.2	11779.4	50870.4	28	9	8	27	70	30	69	37
1440	TRUE	D3YYI7|RN217_MOUSE	119.364	2.33	0	0	0	1.17	2.33	2.33	0	0	1.17	1.17	1.17	1.17	0	1.17	1.17	1.17	1.17	1.17	2																			1				4	2	8
1121	TRUE	P01910|HA2K_MOUSE	258.051	11.33	0	0	0	4.69	0	11.33	0	0	0	0	0	8.98	0	0	0	0	0	0	4				177.184		753.301						6721.13							4				1		3
710	TRUE	P08228|SODC_MOUSE	380.934	39.61	38.96	32.47	33.12	38.96	39.61	38.96	32.47	32.47	39.61	38.96	33.12	39.61	32.47	33.12	38.96	32.47	38.96	33.12	9	59883.8	39705.5	60354.8	59326.6	58615.2	50228.4	46210.8	44310.1	56671	67767.4	56066.4	30749.3	42707.2	74720.5	37664.3	49334.6	52370.4	97873	9	19	16	16	16	21	17	16
372	TRUE	Q01102|LYAM3_MOUSE	433.915	19.01	3.39	4.82	3.39	5.6	7.68	6.25	14.58	12.24	14.32	10.55	10.03	2.34	11.59	16.67	5.6	5.6	11.59	7.81	15	5132.86	3400.76	6587.52	8235	11614.1	8896.76	13416.8	9043.24	19909.1	16134.1	12317	3011.86	16893.2	18621.2	9295.75	8872.68	10565.9	17578.9	15	11	7	7	9	10	10	21
292	TRUE	A0A075B5J9|A0A075B5J9_MOUSE	458.923	66.37	51.33	51.33	51.33	66.37	50.44	50.44	51.33	66.37	51.33	50.44	66.37	63.72	50.44	50.44	66.37	50.44	50.44	51.33	17	102886	40873	34580.6	85803.2	46435.2	33510.5	70976.2	142264	60911.4	32066.1	61678.4	4512.74	41218.5	33697.5	35115.9	34816.8	51545.2	59128.3	4	41	37	29	41	32	31	43
122	TRUE	Q61838|PZP_MOUSE	585.248	43.81	0	0	0	36.59	0	2.81	6.89	0	6.76	34.11	0	0	0	1.34	0.94	0	0	0	46				120778		1756.95	1643.84		2224.47	67907.9					156.32				46				91		6	8
1739	TRUE	P14733|LMNB1_MOUSE	111.29	2.38	0	0	0	0	0	0	2.38	0	0	0	0	0	0	0	0	0	0	0	1																			1							1
1441	TRUE	Q64471|GSTT1_MOUSE	177.312	15.42	0	0	0	10	0	0	0	0	0	5.42	0	0	0	5.42	0	0	0	0	2										838.254				241.479					2				1
1680	TRUE	P01915|HB22_MOUSE	59.2994	6.82	0	0	0	0	0	0	0	0	0	0	0	6.82	0	0	0	0	0	0	1												893.008							1
319	TRUE	Q6P8U6|LIPP_MOUSE	474.446	54.62	0	0	0	26.67	0	0	0	0	0	0	38.49	43.66	0	0	30.75	0	0	5.16	20				4420.99							14612	55257.8			3401.01				20				13
1740	TRUE	Q03311|CHLE_MOUSE	118.799	1.49	0	0	1.49	1.49	1.49	1.49	1.49	1.49	1.49	1.49	1.49	1.49	1.49	1.49	1.49	1.49	1.49	1.49	1			41769.5	44180.1	35534.1	51668.7	20769.4	55449.7	47326.6	63430.8	22274.1	3659.93	18183.7	29952.6	30961.5	15574.2	15185.4	25639.5	1			3	4	3	6	2
1597	TRUE	Q68FM7|Q68FM7_MOUSE	58.7785	0.45	0	0	0	0	0	0.45	0	0	0	0	0.45	0	0	0	0	0	0	0	1																			1						1
1122	TRUE	Q9JLJ2|AL9A1_MOUSE	190.066	15.18	0	0	0	0	0	3.85	0	3.85	0	13.16	0	0	0	8.7	0	0	0	0	4								3329.87		2222.03				13522.3					4						1
1308	TRUE	C0HKE3|H2A1D_MOUSE	195.272	36.92	22.31	0	0	14.62	0	22.31	36.92	22.31	22.31	22.31	0	0	0	0	22.31	0	0	22.31	2	5084.1						4244.23			862.314									1	8			1		4	11
1023	TRUE	A0A075B5Y1|A0A075B5Y1_MOUSE	287.111	56.9	0	0	0	0	0	16.38	16.38	0	16.38	39.66	0	0	16.38	10.34	33.62	0	0	0	5										2625.97				203.418					1						2	2
738	FALSE	Q64524|H2B2E_MOUSE	194.165	16.67	0	0	0	11.9	16.67	11.9	11.9	11.9	11.9	11.9	16.67	0	0	16.67	0	11.9	0	11.9	3				7431.3	1108.41	1389.84	35519.4	847.678	2690.4	5448.03	2036.12			2205.41		671.932		767.338	3				4	4	2	9
1551	TRUE	Q64435|UD16_MOUSE	68.0276	3.58	3.58	0	0	0	0	0	0	0	0	3.58	0	0	0	0	0	0	0	0	1																			1	1
777	TRUE	Q91X79|CELA1_MOUSE	358.509	40.23	4.89	0	4.89	0	0	0	0	0	0	0	33.83	11.28	0	0	11.28	0	0	6.77	8	493.672		821.214								14150.5	293.979			1408.44			1593.74	8	2		3
711	TRUE	B7ZMQ6|B7ZMQ6_MOUSE	370.483	30.72	5.72	2.41	5.72	12.95	15.06	22.59	11.75	0	21.69	19.28	0	5.42	19.88	25	9.04	2.41	5.72	7.83	9	1189.77	1143.91	1270	6841.31	2724.39	4233.93	2448.49		3225.94	6979.36		414.756	3948.57	3483.33	1669.05	712.378	2851.79	1778.1	9	3	2	3	10	4	12	3
1481	FALSE	Q8CE33|KLH11_MOUSE	70.1747	0.85	0	0	0.85	0	0.85	0.85	0	0	0.85	0	0	0	0	0	0.85	0.85	0	0	1																			1			2		3	1
1442	TRUE	O35658|C1QBP_MOUSE	122.105	15.83	10.79	0	0	0	0	0	10.79	0	10.79	15.83	0	0	0	0	0	0	0	0	2							385.664			1188.39									2	1						1
1741	TRUE	P00405|COX2_MOUSE	126.876	4.41	0	0	0	0	0	0	4.41	0	0	4.41	0	0	0	0	0	0	0	0	1							76.9239			1491.38									1							1
1742	TRUE	A0A0G2JET4|A0A0G2JET4_MOUSE	132.426	13.68	0	0	0	0	13.68	0	0	0	0	0	0	0	0	0	0	0	0	0	1					1541.63														1					2
1743	TRUE	Q78IQ7|S39A4_MOUSE	72.8444	5.15	0	0	0	0	0	0	0	0	0	5.15	0	0	0	0	0	0	0	0	1																			1
1443	TRUE	A0A075B696|A0A075B696_MOUSE	201.782	39.13	0	19.13	39.13	39.13	19.13	19.13	39.13	19.13	19.13	20	19.13	0	19.13	39.13	19.13	0	0	19.13	2				1146.33						1462.55									1		1	3	6	1	2	2
1123	TRUE	Q9JLN5|ERMAP_MOUSE	234.299	7.42	4.95	4.77	0	2.47	2.3	2.47	4.77	7.42	4.77	7.42	4.95	0	4.77	4.77	4.77	4.95	4.95	4.77	4	2322.43	1604.38		378.396	1441.68	1128.05	5327.86	4370.77	2164.42	4065.22	1646.55		2358.73	3218.31	1463.46	1794.17	3085.94	3271.65	4	6	3		1	2	1	6
71	TRUE	Q05793|PGBM_MOUSE	639.436	26.38	5.91	3.83	4.48	8.63	5.1	9.82	7.96	6.72	9.17	16.37	6.34	5.07	6.31	9.28	8.79	4.53	4.48	4.96	70	27461.2	9088.87	11686.4	115525	19015.8	55197.4	71307	63372.1	66637.3	87216.3	28878.2	22438.4	60403.7	68013.2	35266.1	17017.5	18105.4	37638.6	69	26	14	23	41	28	60	45
475	TRUE	Q61781|K1C14_MOUSE	418.514	30.37	4.55	1.86	4.55	24.79	4.55	4.55	18.8	4.55	4.55	12.6	0	0	4.55	4.55	6.4	4.55	1.86	6.4	13				4823.81			1473.69			1020.57									5	3	2	2	24	5	5	14
510	TRUE	P63101|1433Z_MOUSE	408	43.67	17.55	9.8	22.45	24.49	39.59	39.59	43.67	39.59	39.59	39.59	8.98	4.9	22.45	43.67	22.04	14.69	27.35	27.35	11	1031.26		1822.01	3392.92	4529.66	5932.41	25565.4	5100.66	8074.18	18827.7	206.165	322.337	2128.15	18190.9	1052.35		1773.61	3610.41	10	9	3	9	8	18	16	24
187	TRUE	Q06318|UTER_MOUSE	485.824	57.29	57.29	10.42	57.29	57.29	57.29	57.29	57.29	57.29	57.29	57.29	57.29	41.67	57.29	57.29	57.29	11.46	11.46	57.29	21	11356.9	3552.49	22372.4	54333.1	46615.9	71952.1	59011.9	60845.8	72578.8	155980	274898	41265.6	43338.7	92726.6	37228.6	17467.2	29861	56606.9	21	6	2	10	32	9	23	18
549	TRUE	Q9DC11|PXDC2_MOUSE	372.97	18.68	7.17	9.25	11.89	14.72	14.34	14.72	14.72	11.51	14.72	14.72	14.72	8.87	11.51	15.09	18.3	9.25	9.25	14.72	9	2854.5	3793.85	7897.12	27307.5	14138.8	16692	10518.3	3550.05	15489	18515.1	7736.79	16137.2	10447.5	17990.6	13639.4	3294.96	2792	6501.12	9	10	9	13	16	16	17	13
778	TRUE	Q64281|LRB4A_MOUSE	302.895	18.51	14.03	8.66	18.51	13.13	13.13	8.66	13.13	13.13	13.13	13.13	13.13	8.36	13.13	13.13	13.13	13.13	8.66	13.13	5	9946.39	6315.9	5901.97	8247.83	6562.08	5317.63	10160.3	7583.66	11331.1	4570.07	9158.75	3979.92	3973.71	9906.27	6139.27	9130.34	5855.78	8394.05	5	7	6	8	10	12	5	8
1024	TRUE	P08003|PDIA4_MOUSE	269.135	9.25	1.88	0	0	1.57	4.08	3.45	5.96	9.25	3.45	3.45	5.96	1.57	5.96	5.96	1.57	0	1.57	5.96	4	178.637			1056.75	452.981	394.01	4080.61	1930.08	1326.22		2520.04	577.144	1294.64	5225.99	821.211		433.425	1634.39	4	1			1	2	2	7
932	TRUE	Q920R6|VPP4_MOUSE	305.163	10.8	0	0	0	0	0	1.8	0	0	0	8.04	0	0	0	7.92	0	0	0	0	6										2194.9				1258.79					6						1
1444	TRUE	Q9Z2H7|GIPC2_MOUSE	199.214	12.1	0	0	0	0	0	12.1	12.1	0	5.41	12.1	0	0	0	12.1	0	0	0	0	2						356.124	694.604		636.516	12974.4				4171.18					2						2	2
848	TRUE	A0A140T8N7|A0A140T8N7_MOUSE	315.609	34.78	26.09	26.09	26.09	26.09	26.09	26.09	34.78	26.09	34.78	34.78	26.09	26.09	26.09	34.78	34.78	26.09	26.09	26.09	6	241.037	206.177	661.268	5030.29	1597.89	4339.92	3663.95	1599.5	4259.42	13639.8	1875.89	646.23	844.579	2331.01	637.913	335.404	476.442	2110.18	2	5	8	5	15	8	10	9
1445	TRUE	P57746|VATD_MOUSE	170.417	15.79	0	0	0	0	0	0	0	0	9.31	6.48	0	0	0	15.79	0	0	0	0	2										526.743				1370.62					2
320	TRUE	P04104|K2C1_MOUSE	471.616	34.54	4.87	2.98	8.48	12.24	5.65	11.3	22.92	19.47	4.87	16.48	8.95	8.16	5.81	4.87	5.65	9.11	5.81	11.77	21	10145.8		5950.2	43715.4	9437.33	14886.9	6082.09	11078.9	5575.09	20789.7	859.954	3201.03	5314.86	2486.71	14934.8	3402.94	2553.12	55046.6	15	14	5	13	21	13	21	21
712	TRUE	Q18PI6|SLAF5_MOUSE	368.482	32.52	15.2	15.2	11.85	21.88	15.2	21.88	21.88	21.88	21.88	28.57	21.88	4.26	15.2	21.88	18.24	11.85	15.2	15.2	8	5115.41	5596.58	5367.21	14833	9668.4	12214.3	11426.9	10989.8	15541.1	26114.3	13587.5	798.477	10273.5	14321.4	10716.2	5405.34	9800.98	10296.7	8	7	10	6	13	8	11	11
584	TRUE	P35330|ICAM2_MOUSE	392.061	27.8	22.74	18.05	14.44	23.1	25.99	18.77	18.77	23.47	23.1	15.16	18.77	3.61	14.44	18.05	15.16	19.13	10.47	14.44	10	12896.5	7109.55	16731	31014.5	11444.4	26402.9	24656.9	22588	33910	19701.4	17850.2	5642.92	21299.8	29186.9	35862	13222.2	14244.9	7906.8	10	11	12	13	24	14	13	11
1124	TRUE	Q8K0E3|SC5AB_MOUSE	257.622	8.47	0	0	0	0	4.75	2.53	4.75	4.75	2.23	8.47	0	0	2.23	4.75	0	0	0	4.75	4					176.903		345.455	367.788	178.996	3342.45				2014.51					4					2	2	4
1247	TRUE	P12710|FABPL_MOUSE	203.756	33.86	17.32	0	0	25.98	0	0	0	0	0	33.86	0	0	0	0	0	0	0	0	3				1625.47						2978.15									3	1			6
849	TRUE	G3X9V8|G3X9V8_MOUSE	318.771	23.51	0	0	5.17	5.17	0	0	0	0	5.17	5.17	0	18.35	0	5.17	0	0	0	0	7									783.151	2434.6		2036.35							6			1	1
1248	TRUE	P29391|FRIL1_MOUSE	244.361	30.05	0	0	0	17.49	0	8.74	8.74	0	0	17.49	0	8.74	0	30.05	0	0	0	0	3				587.374		968.848	254.418			3778.82		2805.96		11278.5					3				2		3	1
1744	TRUE	Q80X81|Q80X81_MOUSE	99.7876	5.79	0	0	0	0	0	0	0	0	0	5.79	0	0	0	5.79	0	0	0	0	1														401.349					1
1745	TRUE	Q32NY4|CNNM3_MOUSE	110.425	2.1	0	0	0	0	0	0	0	0	0	0	0	0	2.1	0	0	0	0	0	1													2569.64						1
1446	TRUE	Q9R111|GUAD_MOUSE	189.552	9.25	0	0	0	0	0	0	9.25	0	0	0	0	0	0	0	0	0	0	0	2							837.552												2							3
264	FALSE	P49290|PERE_MOUSE	133.69	1.54	0	0	0	0	0	0	1.54	0	0	0	0	0	0	0	0	0	0	0	1							2387.22												1							2
1746	TRUE	P04187|GRAB_MOUSE	59.7155	7.29	0	0	7.29	0	0	0	0	0	0	0	0	0	0	0	0	0	0	0	1			484.305																1			3
396	TRUE	P05201|AATC_MOUSE	445.678	58.6	9.93	0	5.08	27.85	21.31	36.56	30.51	18.16	24.7	52.78	0	0	18.16	40.44	16.95	5.08	9.69	14.53	16			551.096	6059.35	2613.72	10518.5	7032.33	2045.5	7485.07	38622.7			1822.88	26037.5	3162.3	402.459	906.01	2177.89	16	2		2	15	9	19	15
1447	TRUE	Q8BMC1|VATG3_MOUSE	193.559	25.42	0	0	0	0	0	0	16.1	0	0	25.42	0	0	0	16.1	0	0	0	0	2							222.858			2327.54									2							1
1448	TRUE	P55284|CADH5_MOUSE	188.377	4.85	0	0	0	2.55	0	0	0	2.55	0	4.85	2.55	0	0	0	0	0	2.55	0	2				214.759				233.393		1473.48	801.107						902.11		2				4
1027	FALSE	Q6PDB7|Q6PDB7_MOUSE	241.672	7.19	0	0	0	0	0	0	0	0	0	0	0	7.19	0	0	0	0	0	0	3												3299.3							1
276	TRUE	P32507|NECT2_MOUSE	471.738	40.57	20.94	20.94	25.47	36.6	34.34	36.6	36.6	36.6	36.6	33.4	36.04	18.87	34.34	38.87	40	27.36	24.72	35.28	18	23048.6	25429.9	21502.1	78143.9	51541.3	53798.8	57634	73799.7	80397.8	58135.9	55770.9	31219.6	42189.9	55473.9	64143.4	36957.8	38951.3	56442.7	18	20	23	22	42	30	34	44
1319	TRUE	P28310|DEFA3_MOUSE	195.391	20.43	11.83	11.83	0	0	11.83	0	11.83	11.83	11.83	11.83	0	20.43	11.83	0	11.83	0	11.83	0	2	2612.67	1773.87			1672.89		928.961	792.448	2413.56	2708.52		4295.63	1121.2		525.045		1026.11		2	1	2			1		1
1249	TRUE	A0A075B5T5|A0A075B5T5_MOUSE	229.333	44.9	0	0	19.39	19.39	19.39	19.39	19.39	19.39	19.39	19.39	19.39	19.39	19.39	0	44.9	19.39	19.39	19.39	3				1019.48		1067.78	960.055	161.222	430.773	3323.05	248.005	201.582	212.45		9155.83		217.942	291.564	3			1	2	1	5	2
780	FALSE	Q3UH53|SDK1_MOUSE	76.3189	0.27	0	0	0	0	0	0	0	0	0	0	0	0	0	0	0	0	0.27	0	1																			1
1125	TRUE	Q6PHN9|RAB35_MOUSE	203.838	21.39	5.47	5.47	5.47	5.47	5.47	5.47	5.47	5.47	12.44	14.43	5.47	5.47	5.47	5.47	5.47	5.47	5.47	5.47	3										654.626									2	1	2	2	2	2	2	2
277	TRUE	Q8VDN2|AT1A1_MOUSE	496.756	27.76	5.77	4.4	12.22	11.93	15.44	19.45	18.28	12.51	13.49	26.49	8.02	5.96	13.39	18.87	6.65	6.74	6.65	13.49	22	208.25	232.858	1474.52	4518.97	3954.73	9972.17	6883.89	3573.23	5303.55	33170.2	1221.59	869.429	3199.92	19459.5	549.51	177.277	593.392	2925.17	13	7	6	15	18	20	30	26
1748	TRUE	Q9JKN5|OLIG1_MOUSE	57.4287	2.31	0	0	0	0	0	2.31	0	0	0	0	0	0	0	0	2.31	0	0	0	1																			1						1
476	TRUE	P08226|APOE_MOUSE	360.363	35.69	9.32	4.5	9.32	28.94	14.15	21.86	32.8	25.08	32.8	32.8	28.94	4.5	9.32	21.86	31.83	32.8	4.5	14.15	8	2462.82	1014.79	3517.61	24694.4	4189.88	13877.6	22157	15041.4	18398.2	18156.5	14213	1869.39	5117.4	15289.2	17639.3	4040.21	1632.71	12440.1	8	4	2	7	19	5	14	20
1749	TRUE	D3YX43|VSI10_MOUSE	122.185	1.79	0	0	0	0	1.79	0	0	0	1.79	0	0	0	0	0	0	0	0	0	1					274.335				314.164										1					1
1126	TRUE	A0A075B674|A0A075B674_MOUSE	118.387	19.39	0	19.39	19.39	19.39	0	19.39	19.39	19.39	19.39	19.39	19.39	0	19.39	19.39	19.39	19.39	19.39	19.39	1		990.616	4989.77	13803.7		26190.9	5111.35	1320.6	5240.72	15346.5	760.489		1385.38	5236.34	798.5	476.933	653.756	700.987	1		3	5	5		7	4
397	TRUE	P50516|VATA_MOUSE	451.719	42.3	0	0	0	11.18	8.59	9.89	24.31	8.43	22.04	37.6	7.78	0	3.4	27.39	3.89	0	1.62	0	16				855.27	187.864	1585.79	4790.69	941.191	2939.09	22381.2				20070.2					16				4	3	4	16
1750	TRUE	P14602|HSPB1_MOUSE	79.3121	7.66	0	0	0	0	0	0	7.66	0	0	0	0	0	0	0	0	0	0	0	1							964.176												1							4
332	TRUE	Q99JW2|ACY1_MOUSE	456.289	61.52	28.92	10.29	28.92	31.62	37.75	49.75	45.59	30.39	40.93	53.68	12.75	7.35	27.7	46.32	18.63	28.43	37.25	37.25	17	2385.23		3958.31	6318.41	15800.6	30847.7	38990.7	12973.9	27622.1	86046.2	885.491	2012.01	5211.85	56512.7	5331.2	2412.29	10253.1	12346.5	17	12	2	16	16	22	34	30
314	FALSE	Q792Z0|Q792Z0_MOUSE	428.738	53.66	5.69	14.23	16.67	6.1	6.1	14.23	6.1	26.83	11.79	14.23	27.24	30.08	16.67	14.23	20.33	8.13	5.69	6.1	17																497.891			3	2	4	8	5	3	7	4
1751	TRUE	Q8BNA6|FAT3_MOUSE	60.4618	0.64	0	0	0	0	0	0	0	0	0	0	0	0	0	0	0.64	0	0	0	1															7668.21				1
1250	TRUE	P45376|ALDR_MOUSE	235.023	13.92	0	0	0	0	0	0	13.92	0	0	10.13	0	0	0	10.13	0	0	0	0	3							1843.4			1777.84				774.907					3							4
850	TRUE	Q91WR6|GINM1_MOUSE	321.389	20.8	4.89	4.89	7.65	11.93	7.65	10.4	7.65	7.65	13.46	13.46	7.65	7.95	7.65	7.65	14.98	4.89	4.89	4.89	6	1162.57		13044	5591.51	4744.92	9007.57	4821.62	2602.15	7257.14	7680.17	3417.99	3593.84	3341.61	4768.6	5304.47	2145.05	2612.86	977.474	6	2	1	5	5	3	9	3
1752	TRUE	Q04592|PCSK5_MOUSE	56.6725	2.4	0	2.4	2.4	0	0	2.4	2.4	2.4	2.4	0	0	2.4	2.4	2.4	2.4	2.4	2.4	2.4	1								6455.6				4368.29					4764.62		1		1	1			2	2
131	TRUE	O54782|MA2B2_MOUSE	557.415	38.31	8.64	9.92	17.49	27.5	28.19	36.05	28.88	26.92	29.76	33.79	20.14	2.85	22	28.88	29.47	16.4	13.75	25.05	35	3066.49	3385.27	9360.31	41103.2	21695.2	85373.7	27914.4	29377.5	58906.6	124662	14484.1	1202.01	10181.8	51187.1	49503.9	9069.56	5363.04	21905.2	35	9	11	18	49	34	94	41
1753	TRUE	Q99LC5|ETFA_MOUSE	126.058	8.11	0	0	0	0	0	0	0	0	0	8.11	0	0	0	0	0	0	0	0	1										337.655									1
1025	TRUE	Q9Z0M9|I18BP_MOUSE	306.296	21.24	19.17	19.17	6.74	19.17	11.92	12.95	19.17	19.17	19.17	12.95	12.95	21.24	6.74	12.95	12.95	19.17	6.74	12.95	5	30283.6	27871.2	20432.3	24033	16013.3	12747.5	25080.9	33753.9	26509.9	11252.8	21125	30931.2	22332.3	22688.8	13202.1	21964.1	17396.6	23833.2	5	11	9	4	9	3	3	10
1127	TRUE	Q8VCA8|SCRN2_MOUSE	272.229	18.82	0	0	0	0	0	0	0	0	0	18.82	0	0	0	4	0	0	0	0	4										5109.05				710.233					4
713	TRUE	P15948|K1B22_MOUSE	340.794	26.25	7.34	13.9	8.11	10.81	13.9	10.81	21.62	15.83	13.9	9.65	8.11	6.18	18.92	25.48	18.92	8.88	13.9	18.92	8	254.807	4941.71	4734.31	1961.45	10692.7	34589.6	2964.08	31175.1	67813.4	116.903	11128.7		6371.07	37960.7	61370.9	8976.58	3753.91	24234.5	5	3	16	6	5	8	7	5
1026	TRUE	P61982|1433G_MOUSE	304.07	25.1	4.05	4.05	4.05	4.05	4.05	4.05	17.41	4.05	9.72	25.1	4.05	0	4.05	17.41	4.05	4.05	4.05	4.05	5										8449.26				290.4					4	3	2	1	2	3	2	5
1349	FALSE	A0A075B5X1|A0A075B5X1_MOUSE	134.484	10	0	0	10	0	10	10	10	0	10	10	0	0	0	10	0	10	0	10	1			737.103		1046.24	923.869	2059.79		308.021	2113.56				694.431				1916.93	1			1		2	2	2
248	TRUE	P06797|CATL1_MOUSE	473.766	60.78	23.95	29.94	35.93	50	40.12	49.7	40.12	29.94	49.7	40.72	42.51	19.16	40.12	40.72	58.08	40.72	25.75	36.53	18	5637.37	7173.14	12145.7	43949.1	41911.1	66189.4	21534.5	13758.2	52269	71370.2	14943.5	6561.83	29209.8	56486.6	53656.6	20414.3	11315.7	22709.8	18	13	13	18	35	35	34	24
1754	TRUE	O35490|BHMT1_MOUSE	56.6925	4.67	4.67	0	0	4.67	0	0	0	4.67	0	0	4.67	0	0	0	0	0	0	0	1	461.417			4464.44							395.236								1	1			2
1755	TRUE	Q9JIQ8|TMPS2_MOUSE	65.9941	4.08	0	0	0	0	0	0	0	0	0	4.08	0	0	0	0	0	0	0	0	1																			1
507	FALSE	A6ZI46|A6ZI46_MOUSE	325.122	21.48	5.49	5.49	8.35	8.35	5.49	5.49	18.85	8.83	5.49	20.76	5.49	0	8.11	8.35	5.49	5.49	5.49	5.49	6	586.102		1288.39	2336.6	956.222	640.907	17160.6	1314.75		8049.54	572.667		1024.23	5493.57	615.995	441.911		1321.37	6	2	3	3	5	2	2	12
1251	TRUE	Q60673|PTPRN_MOUSE	159.394	4.9	0	0	0	0	0	0	1.94	0	0	2.96	0	0	0	1.94	0	0	0	0	3										353.96									2							1
1027	TRUE	Q91WG0|EST2C_MOUSE	300.454	11.76	0	0	0	0	0	0	0	0	0	0	0	11.76	0	0	0	0	0	0	5												10278.9							3
1756	TRUE	A2ACG1|TLDC2_MOUSE	56.8082	3.03	0	0	0	0	0	3.03	0	0	0	0	0	0	0	0	0	0	0	0	1																			1						2
1252	TRUE	Q8R0A6|VTM2A_MOUSE	250.35	25.42	18.22	18.22	25.42	25.42	25.42	25.42	25.42	25.42	25.42	25.42	25.42	18.22	18.22	25.42	25.42	25.42	18.22	25.42	3	1630.22	2551.49	3971.12	5693.75	6520.68	7181.58	7954.59	4324.13	6571.07	15415.1	3846.58	3365.79	6213.85	10874.7	6289.26	2237.73	7853.73	4158.21	3	4	4	5	8	8	7	8
1028	TRUE	Q8K196|Q8K196_MOUSE	263.264	20.65	0	0	0	9.68	0	0	0	9.68	0	9.68	9.68	9.68	10.97	0	9.68	0	0	9.68	4																			1				1
1449	TRUE	Q9CWS0|DDAH1_MOUSE	186.098	15.79	0	0	0	0	0	0	0	0	0	15.79	0	0	0	15.79	0	0	0	0	2										2310.94				1905.26					2
642	FALSE	P59108|CPNE2_MOUSE	129.878	1.64	0	0	0	1.64	0	0	1.64	0	0	1.64	0	1.64	0	0	0	0	0	0	1				593.239			664.335			2264.47		163.441							1				1			1
1128	TRUE	O88593|PGRP1_MOUSE	279.768	39.01	12.09	0	0	12.09	12.09	0	39.01	12.09	12.09	25.27	12.09	12.09	12.09	12.09	0	12.09	12.09	0	4	985.726			517.368	1696.73		13399.8	2542.7	922.941	4331.91	1820.3	2639.9	3532.53	1749.84			1012.9		4	1			1	2		14
1163	FALSE	Q9JIP6|FZD2_MOUSE	164.788	5.44	0	0	0	3.86	0	3.86	3.86	3.86	3.86	3.86	3.86	0	5.44	3.86	3.86	0	0	3.86	2				1075.55		1251.71			435.805	513.53				739.386					1				2		5	1
1029	TRUE	E9Q0F0|E9Q0F0_MOUSE	249.266	1.31	1.31	1.12	1.31	1.31	1.12	1.12	1.12	1.12	1.31	1.12	1.12	1.12	1.12	1.12	1.31	1.12	1.12	1.31	3	15555.8	1368.28	1548.15	108351	14447.2	5662.82	781.048	5393.99	5328.89		1938.73		9050.9	3993.68	18347.5	3070.27	3702.61	15211.6	3	5	2	4	11	2	3	1
1757	TRUE	Q01705|NOTC1_MOUSE	64.6951	0.59	0	0	0	0	0	0	0	0	0	0	0	0	0	0	0	0	0	0.59	1																		238.636	1
1758	TRUE	Q9QXX0|JAG1_MOUSE	123.795	1.15	0	0	0	0	0	0	1.15	0	0	0	1.15	0	1.15	0	0	0	0	1.15	1											144.148							933.946	1							1
714	TRUE	P11214|TPA_MOUSE	377.565	25.76	0	0	4.83	18.78	0	14.85	2.33	0	12.34	18.96	0	0	0	14.85	2.5	0	0	0	9			551.764	1823.16		2393.64			2467.76	17326				2401.16	444.116				9			3	8		9	1
477	TRUE	Q64695|EPCR_MOUSE	409.223	42.15	22.73	12.4	22.73	36.36	22.73	23.55	22.73	22.73	23.55	23.55	12.4	10.74	22.73	23.55	35.95	12.4	12.4	22.73	12	6973.23	6773.66	11472.5	25008.4	10729.4	23222.6	20821.3	13008.2	24729.5	20339.9	18658.4	10719.4	19225.7	31638.8	17080.6	10361.5	8109.41	17562.6	12	9	6	8	18	8	13	13
1661	TRUE	E9PV04|E9PV04_MOUSE	127.67	3.89	0	0	0	0	0	0	0	0	0	3.89	0	0	0	0	0	0	0	0	1										497.787									1
1319	FALSE	Q5ERJ0|Q5ERJ0_MOUSE	128.842	9.48	9.48	9.48	0	0	9.48	0	9.48	9.48	9.48	9.48	0	9.48	9.48	0	9.48	0	9.48	0	1	2612.67	1773.87			1672.89		928.961	792.448	2413.56	2708.52		2123	1121.2		525.045		1026.11		1	1	2			1		1
1450	TRUE	Q64253|LY6E_MOUSE	188.436	17.65	0	0	0	0	0	17.65	7.35	0	17.65	7.35	0	0	7.35	7.35	10.29	0	0	0	2						1819.46	1309.25		1045.16	873.156			442.721	624.079	253.016				2						4	2
1129	TRUE	P24452|CAPG_MOUSE	281.355	19.6	0	0	3.98	3.98	3.98	7.67	15.06	3.98	3.98	15.06	0	3.98	3.98	19.6	3.98	0	3.98	3.98	4			388.204	1080.28	698.839	1858.06	6370.27	1422.82	1682.07	10017		368.662	891.663	6215.82			575.993	1720	4			2	2	2	4	6
677	FALSE	Q6WIZ7|Q6WIZ7_MOUSE	131.997	1.34	0	0	0	1.34	0	1.34	0	0	1.34	0	0	0	1.34	0	1.34	0	0	0	1				1253.91		2379.7													1				1		2
642	TRUE	Q8BT60|CPNE3_MOUSE	378.851	23.26	0	0	0	7.32	3	21.58	13.88	5.25	12.2	17.64	0	1.69	0	19.89	2.63	0	3	7.32	9				1082.47	190.855	3781.29	4339.25	177.038	1454.81	13784.6		163.441		8257.59	190.819			370.947	9				3	2	13	10
452	TRUE	A0A0A6YXN8|A0A0A6YXN8_MOUSE	411.053	26.2	16.12	10.58	12.09	21.41	12.09	17.38	6.55	12.09	17.38	17.38	12.09	8.82	12.09	14.36	17.63	16.12	12.09	16.88	12	743.921		882.228	1065.53	327.616	726.202		531.951	2614.61	1336.74	531.596	2868.76	663.587	722.384	2122.69	1651.07	1630.48	2628.45	5	10	4	13	16	8	12	5
779	TRUE	P11352|GPX1_MOUSE	343.659	60.7	9.45	4.98	0	4.48	0	17.91	52.24	10.45	9.45	46.27	14.93	4.48	0	31.34	4.98	0	0	0	8	1555.73	150.253		1864.12		1422.91	6819.67	2046.35	932.137	2988.75	5654.87	625.721		2271.19	264.936				8	3	1		1		3	11
1759	TRUE	O08795|GLU2B_MOUSE	65.8874	2.3	0	0	0	0	0	2.3	0	2.3	2.3	0	0	0	0	0	0	0	0	0	1								123.791	133.966										1						1
1319	FALSE	P11477|DEFA1_MOUSE	130.97	8.6	0	0	0	0	0	0	0	0	0	0	0	8.6	0	0	0	0	0	0	1												2172.63							1
1130	TRUE	Q9R100|CAD17_MOUSE	274.22	7.26	0	3.14	0	0	0	0	1.33	0	0	0	0	5.93	0	0	0	0	0	0	4		754.922										3532.73							4		4					1
154	TRUE	P97426|ECP1_MOUSE	535.988	52.26	45.16	45.81	45.81	45.81	45.81	45.81	45.81	45.81	52.26	45.81	45.81	37.42	45.81	45.81	45.81	45.81	45.81	45.81	30	7167.3	8012.01	16435	118392	93830.4	151574	133528	256232	195800	197599	129842	62507.3	225661	116276	168879	81894.5	39462.9	170075	17	17	26	28	62	58	64	69
550	TRUE	P40124|CAP1_MOUSE	406.507	38.4	0	0	0	0	0	0	38.4	0	0	8.44	0	0	0	4.01	0	0	0	0	12							13682.9			503.933				277.495					12							26
81	TRUE	P35459|LY6D_MOUSE	574.426	59.06	57.48	57.48	57.48	57.48	57.48	57.48	57.48	57.48	57.48	57.48	59.06	57.48	57.48	57.48	57.48	52.76	59.06	59.06	40	501011	280888	346145	319925	330279	324368	343421	386423	409657	216925	328318	175901	548786	336912	274497	410173	456453	438105	40	90	69	71	68	77	74	86
1760	TRUE	Q8CIT9|SBSN_MOUSE	59.2375	2	0	0	0	0	0	0	2	0	0	0	0	0	0	0	0	0	0	0	1							610.615												1							2
1254	TRUE	Q9WU03|SPIT2_MOUSE	189.739	11.11	4.76	4.76	4.76	6.35	4.76	6.35	11.11	4.76	11.11	6.35	4.76	0	4.76	11.11	0	4.76	4.76	11.11	2	683.541		363.124		472.496			238.072	1494.25	131.415	368.027		165.365			1921.77	387.969	1758.9	2	4	1	2	2	3	2	2
1451	TRUE	Q80VJ3|DNPH1_MOUSE	159.34	17.92	0	0	0	0	0	0	0	0	0	17.92	0	0	0	0	0	0	0	0	2										611.588									2
387	TRUE	A2A7W1|A2A7W1_MOUSE	402.501	23.67	20	20	23.67	23.67	23.67	23.67	23.67	23.67	23.67	23.67	23.67	16.73	23.67	23.67	23.67	23.67	23.67	23.67	11	34345.6	27524	72396.1	99064.4	119836	164428	159265	116634	252474	237606	84670.6	43478.4	119202	182764	123691	43241.6	60366.4	91476.1	8	20	16	28	29	52	48	47
278	TRUE	Q9R069|BCAM_MOUSE	487.776	41.16	18.01	18.65	24.28	17.04	21.22	22.35	27.17	27.17	21.06	18.97	20.42	0	25.88	32.64	11.09	24.92	22.83	26.53	22	5978.8	6250.37	4523.2	15183.5	10513.7	7462.16	9702.92	12320	13447.7	15476.8	8421.32		9116.94	11634.3	7090.72	4865.09	6385.27	11035.6	22	14	14	16	13	19	14	21
666	FALSE	Q8K2Q2|GSTO2_MOUSE	128.925	3.63	0	0	0	0	0	0	3.63	0	0	0	0	0	0	0	0	0	0	0	1							4214.65												1							3
1452	TRUE	Q61362|CH3L1_MOUSE	127.638	7.46	0	0	0	0	0	0	7.46	0	0	0	0	0	0	0	0	0	0	0	2							3382.07												2							4
373	TRUE	O08543|EFNA5_MOUSE	450.603	46.93	18.86	17.54	17.54	30.26	25.88	25.88	30.26	30.26	43.86	33.33	30.26	24.12	24.12	33.33	28.51	24.12	17.54	25.88	16	2774.32	3750.07	5749.13	33459.9	8678.52	13365.3	21423.6	15773	28460.1	37860.7	24691.9	12209.6	15416.3	18473.1	17344.8	19604.1	6452.43	19952.5	16	7	5	6	26	17	27	29
780	FALSE	Q3U4B1|Q3U4B1_MOUSE	76.3189	1.65	0	0	0	0	0	0	0	0	0	0	0	0	0	0	0	0	1.65	0	1																			1
1761	TRUE	Q64444|CAH4_MOUSE	70.8116	3.61	0	0	0	0	0	3.61	0	0	0	3.61	0	0	0	0	0	0	3.61	0	1						589.221				910.069									1						2
1131	TRUE	Q9CXN7|PBLD2_MOUSE	275.595	17.36	0	0	0	0	0	0	0	0	0	13.54	0	0	0	7.99	0	0	0	0	4																			1
374	TRUE	Q9DBJ1|PGAM1_MOUSE	431.36	67.32	0	7.09	25.2	37.8	18.11	29.53	55.51	40.55	25.2	66.93	16.93	0	33.46	56.69	25.2	20.87	33.46	32.28	13		595.175	1601.73	4247.59	244.984	2940.57	24381	6504.91	3964.13	34170.3	225.98		2144.87	20748.4	621.751	925.763	3039.78	4934.51	11		2	8	17	7	16	37
715	TRUE	D3Z5D4|D3Z5D4_MOUSE	357.57	50.52	22.16	22.16	22.16	12.37	20.1	42.78	19.59	22.16	42.78	23.2	22.16	0	31.96	31.96	0	22.16	22.16	12.37	8	8549.07	5609.55	2022.87	2188.92	390.291	2173.38	4656.23	5055.78	4013.03	3159.69	2591.13		3104.75	2179.14		1924.23	3078.24	2480.29	5	4	6	5	2	2	15	8
851	TRUE	P25119|TNR1B_MOUSE	295.425	13.5	3.59	3.59	8.02	8.02	13.29	3.59	8.02	13.5	8.02	8.02	13.29	3.59	8.02	3.59	3.59	3.59	3.59	13.29	5	5132.72	2023.94	4771.09	9464.94	3945.51	1358.72	5942.68	11233.6	1871.99	3417.69	7690.46	8039.16	4932.89	4244.95	3184.33	5262.16	4651.52	15289	5	3	2	4	6	6	2	5
852	TRUE	Q64339|ISG15_MOUSE	332.827	47.83	0	0	11.18	34.78	9.94	21.12	33.54	34.16	21.74	47.83	21.12	0	21.12	21.74	21.12	11.18	0	11.18	6				5897.49		1731.92	11220.2	7598.34	5339.93	14300.5	2507.73		2126.32	3450.03	4372.8			2162.54	6			1	11	1	5	10
786	FALSE	Q8BGY2|IF5A2_MOUSE	242.254	19.61	0	0	0	0	0	0	19.61	0	0	0	0	0	0	0	0	0	0	0	3							2209.68												3							5
1453	TRUE	P26443|DHE3_MOUSE	144.921	6.09	0	0	0	0	0	0	0	0	0	6.09	0	0	0	0	0	0	0	0	2										978.912									2
84	TRUE	P55292|DSC2_MOUSE	610.723	48.34	28.05	24.94	33.04	41.69	33.04	40.47	35.48	32.04	39.58	36.59	29.93	25.17	33.04	37.36	41.8	30.6	27.83	31.37	51	40855	60285.8	63348.5	299543	143284	281263	198470	252110	333473	423206	184975	46808.6	129937	225683	211802	72498.4	71498.6	293930	51	42	43	63	120	77	96	83
1132	TRUE	Q60805|MERTK_MOUSE	277.895	7.44	0	0	0	3.12	1.91	0	1.91	1.91	5.53	4.33	1.91	0	1.91	3.12	0	1.91	1.91	1.91	4				242.756	189.935		230.682	215.828	1690.69	359.52	398.977		151.054	1684.54		157.216	223.832		4				3	2		1
831	FALSE	Q9WVR4|FXR2_MOUSE	104.774	0.89	0	0	0	0	0	0	0	0	0.89	0	0	0	0	0	0.89	0	0	0	1																			1
716	TRUE	P54761|EPHB4_MOUSE	379.439	18.95	3.34	6.59	5.37	3.24	8.21	10.03	7.6	11.25	6.89	13.78	11.25	4.46	7.6	11.25	14.39	4.56	6.59	7.6	9	516.478	838.052	2210.05	1929.16	1816.43	1628.59	4829.37	4086.45	4540.86	6462.49	4831.28	4100.04	4258.42	5267.86	4014.31	1422.15	23990.4	4124.16	9	2	7	5	5	5	8	9
1133	TRUE	A0A075B5U0|A0A075B5U0_MOUSE	187.371	35.71	15.31	15.31	15.31	15.31	15.31	15.31	15.31	15.31	15.31	15.31	15.31	0	15.31	15.31	35.71	15.31	15.31	15.31	2	334.899	628.964	1266.21	3162.79	1974.09	6024.75	2886.36	664.339	5193.12	3974.33	845.652		1434.97	2736.32	800.775	1295.01	588.14	1308.47	1	3	2	1	2	1	6	2
104	TRUE	Q571E4|GALNS_MOUSE	571.089	67.31	26.92	5.58	25.77	57.69	48.08	52.31	39.04	35	52.31	48.27	39.23	20.96	35.77	53.27	46.15	35.77	26.35	50.38	39	4039.37	1879.83	9290.48	51534	25039.9	147646	31796.8	21189.4	63540.6	235536	20528.3	6848.74	13171.6	65904.9	51434.5	15117	7824.44	49724.8	39	12	6	20	64	35	82	35
1762	TRUE	P54071|IDHP_MOUSE	100.271	3.76	0	0	0	0	0	0	0	0	0	3.76	0	0	0	0	0	0	0	0	1										1339.95									1
279	TRUE	P20029|BIP_MOUSE	475.921	44.58	1.68	0	1.68	23.21	6.87	16.34	26.72	6.87	15.57	15.42	7.02	1.68	6.87	13.74	7.48	2.6	1.68	4.27	21				6479.91	227.204	3147	7538.89	1218.86	4842.81	14501.9	1691.47		464.534	3106.22	1770.12	490.377		598.594	18	1		2	16	6	15	23
1763	TRUE	Q9EQH2|ERAP1_MOUSE	72.057	1.94	0	0	0	0	0	0	0	0	0	1.94	0	0	0	0	0	0	0	0	1										484.493									1
348	TRUE	A0A0B4J1I5|A0A0B4J1I5_MOUSE	444.454	70.69	12.07	27.59	28.45	19.83	28.45	67.24	28.45	12.07	37.93	70.69	31.03	12.07	27.59	28.45	34.48	15.52	28.45	28.45	15			345.601		387.428	446.922				9092.1			280.919	2751.93				386.628	4	11	22	25	15	22	15	19
1764	TRUE	Q9DB07|IFT46_MOUSE	126.771	6.64	0	0	0	0	0	0	0	0	0	6.64	0	0	0	0	0	0	0	0	1										237.12									1
264	TRUE	P11247|PERM_MOUSE	490.333	37.47	0	0	0	0	0	0	37.47	0	12.81	5.71	0	0	0	0	0	0	0	0	22							87252.5		2735.11	467.383									22							68
1765	TRUE	P70460|VASP_MOUSE	133.04	6.67	0	0	0	0	0	0	6.67	0	0	0	0	0	0	0	0	0	0	0	1							1337.58												1							2
1454	TRUE	Q99NH8|TREM2_MOUSE	203.154	11.01	7.05	7.05	0	7.05	0	0	7.05	7.05	11.01	7.05	11.01	0	0	0	0	7.05	0	0	2	410.735			429.98				2409.34	1898.32		1822.78					843.442			2	2	1		2			2
85	TRUE	Q91VW3|SH3L3_MOUSE	550.165	76.34	55.91	55.91	55.91	67.74	64.52	67.74	67.74	56.99	67.74	67.74	67.74	41.94	76.34	56.99	67.74	66.67	55.91	67.74	33	98006.8	70216.2	121603	808456	247490	634320	1.00069e+06	833426	992137	1.48427e+06	1.07418e+06	546058	457217	589369	641778	158069	171851	476885	33	42	36	49	132	70	100	126
1030	TRUE	Q61271|ACV1B_MOUSE	275.249	7.33	0	0	0	6.14	0	7.33	6.14	6.14	6.14	7.33	7.33	0	6.14	6.14	6.14	3.76	0	6.14	4				4012.18		2681.84	1874.44	1418.91	1465.16	482.043	1388.92		228.442	1652.34	693.649	288.054		1172.46	3				5		5	5
227	FALSE	Q9QXY6|EHD3_MOUSE	386.159	21.87	0	0	0	0	5.23	9.91	8.04	0	9.91	14.02	0	0	2.06	13.46	0	0	3.18	0	10					204.917	1649.1	1456.23		1915.75	8338.89			215.134	2961.23					10					2	6	6
1255	TRUE	Q01853|TERA_MOUSE	185.232	7.2	0	0	0	0	0	0	4.59	0	0	2.61	0	0	0	0	0	0	0	0	3							587.584												3							4
1766	TRUE	Q80UL9|JAML_MOUSE	116.165	2.9	2.9	2.9	0	0	0	0	0	0	0	0	0	0	0	0	0	0	0	0	1	353.476																		1	1	1
575	FALSE	Q9EP96|SO1A4_MOUSE	226.835	4.93	0	0	0	0	1.34	1.34	1.34	0	1.34	4.93	0	0	0	1.34	0	0	1.34	0	3					446.697	1121.86	1470.96		515.29	1255.73							172.274		2					1	2	2
166	TRUE	Q8BND5|QSOX1_MOUSE	535.786	46.52	12.57	6.68	12.03	27.27	15.24	37.97	32.89	16.84	28.21	44.79	11.9	3.61	16.58	29.68	23.26	15.78	13.5	20.45	31	4111.14	1412.42	5266.69	516676	32075.4	623096	25398.6	206193	37998.3	936913	4742.21	913.741	11462.9	52499.5	27662.4	5593.23	34296.3	10640	31	16	8	16	28	33	54	39
1455	TRUE	Q64669|NQO1_MOUSE	196.652	12.04	0	0	0	0	0	0	7.3	7.3	7.3	12.04	0	0	0	7.3	0	0	0	0	2							186.094			1683.57									2							2
1319	TRUE	P50711|DFA13_MOUSE	195.391	20.43	11.83	11.83	0	0	11.83	0	11.83	11.83	11.83	11.83	0	20.43	11.83	0	11.83	0	11.83	0	2	2612.67	1773.87			1672.89		928.961	792.448	2413.56	2708.52		4295.63	1121.2		525.045		1026.11		2	1	2			1		1
1767	TRUE	P08074|CBR2_MOUSE	57.7281	7.38	0	0	0	0	0	0	0	0	0	7.38	0	0	0	0	0	0	0	0	1																			1
1768	TRUE	P59511|ATS20_MOUSE	110.901	1.42	1.42	0	0	0	0	0	0	1.42	0	0	0	0	0	0	0	0	0	0	1	3365.33							1305.3											1	2
717	TRUE	A0A0B4J1I4|A0A0B4J1I4_MOUSE	354.904	61.54	25.64	25.64	25.64	42.74	25.64	25.64	25.64	25.64	37.61	56.41	25.64	13.68	25.64	25.64	25.64	25.64	25.64	25.64	8	2428.11	4674.84	1554.65	2188.75	2884.29		4275.34	2671.44	2642.54	7155.76	2863.57		1014.96	5550.35	1406.09	1925.8	1567.05	2023.18	4	6	5	8	10	6	7	9
1456	TRUE	P61161|ARP2_MOUSE	139.411	7.11	0	0	0	0	0	0	7.11	0	0	0	0	0	0	0	0	0	0	0	2																			2							2
1769	TRUE	Q8BIF0|C99L2_MOUSE	135.511	5.06	5.06	5.06	5.06	5.06	5.06	5.06	5.06	5.06	5.06	0	5.06	0	5.06	5.06	5.06	5.06	5.06	5.06	1	3205.11	2583.28	2185.28	1360.08	652.037	1093.89	1054.48	1784.25	1804.69		2596.76		2484.95	1959.5	1003.9	1931.02	2454.39	4366.01	1	2	2	2	2	2	2	2
1515	TRUE	Q8K5C8|Q8K5C8_MOUSE	88.5873	8.52	0	0	0	0	0	0	0	0	0	8.52	0	0	0	0	0	0	0	0	1																			1
1457	TRUE	Q8K0W9|DPH3_MOUSE	182.111	50	24.39	0	24.39	0	0	24.39	24.39	50	24.39	24.39	50	0	24.39	24.39	0	24.39	50	24.39	2	188.969					198.083		1025.98	466.59	920.285	1217.87						447.309	213.257	2	1		2			1	1
1770	TRUE	Q8BSI6|R3HC1_MOUSE	92.6885	1.23	0	1.23	0	0	0	0	1.23	0	0	0	0	0	0	0	0	0	0	0	1																			1		1					1
853	TRUE	O89053|COR1A_MOUSE	345.129	24.08	0	0	0	0	0	0	24.08	0	0	0	0	0	0	0	0	0	0	0	7							11293.2												7							14
511	TRUE	Q9R013|CATF_MOUSE	420.74	37.23	15.58	8.87	18.18	20.56	21	34.42	18.18	14.5	30.74	28.14	14.5	2.81	21	31.17	14.5	7.58	12.12	19.05	13	1012.94	933.925	6530.66	13863.4	38348.9	29277.8	4506.23	100364	52218.1	29875.4	3250.71		5569.8	16120.9	8702.16	1324.79	2578.8	7396.39	13	6	5	12	14	22	32	13
854	TRUE	B0V2N1|PTPRS_MOUSE	349.864	6.4	0	0	0	6.4	1	5.24	3.04	1.84	4.2	4.2	2.99	0	1	4.2	4.04	0	0	2.15	7				3051.54	879.846	3336.77	2394.36	1108.22	4389.34	15183.2	616.318			1750.69	1936.02				6				10	2	11	6
882	FALSE	Q8VCH2|CLM5_MOUSE	228.429	11.31	0	0	0	0	0	5.43	0	5.88	0	0	0	0	0	0	10.41	0	0	0	3																			1						1
130	FALSE	Q8VC03|EMAL3_MOUSE	92.085	0.67	0	0.67	0	0	0	0.67	0.67	0	0.67	0.67	0	0	0	0.67	0	0	0	0	1																			1		1				1	1
855	TRUE	A0A075B5M3|A0A075B5M3_MOUSE	292.556	35.05	35.05	35.05	35.05	35.05	35.05	35.05	35.05	35.05	35.05	35.05	16.49	27.84	35.05	35.05	35.05	16.49	35.05	35.05	5	2572.74	820.394	2871.36	1607.82	3210.51	1680.41	5621.6	1608.47	1940.82	1038.17			2083.43	3243.4	762.696		3363.45	2226.71	1	4	4	8	9	6	3	10
375	TRUE	P01942|HBA_MOUSE	463.27	77.46	0	0	0	77.46	0	38.73	0	0	49.3	0	0	0	0	0	0	0	0	61.97	18				169638		5900.51			9960.09									85292.3	18				63		9
718	TRUE	O88428|PAPS2_MOUSE	317.945	25.93	0	0	0	0	0	0	3.06	0	0	23.19	0	0	0	13.37	0	0	0	0	9										8344.25				3538.76					9							2
1256	TRUE	P18532|HVM61_MOUSE	246.945	18.97	12.93	12.93	13.79	13.79	13.79	18.97	13.79	13.79	13.79	18.97	0	0	12.93	13.79	0	12.93	13.79	12.93	3																			1	1	3	3	1	4	6	4
1627	TRUE	P60335|PCBP1_MOUSE	100.663	5.62	0	0	0	0	0	0	0	0	0	5.62	0	0	0	0	0	0	0	0	1																			1
1771	TRUE	D3YZZ5|D3YZZ5_MOUSE	135.172	5.8	0	0	0	0	0	5.8	5.8	0	5.8	5.8	0	0	0	0	0	0	0	0	1						359.255													1						1	1
78	TRUE	O88338|CAD16_MOUSE	623.503	59.4	30	35.54	21.81	47.59	28.19	27.83	41.2	45.54	36.63	34.34	48.67	21.33	26.99	34.94	44.46	40.84	24.22	33.01	58	50817.7	72882	30907.5	73603.2	29613.1	30818.5	94043.6	91381.3	59852.8	58525.2	81869.6	47178	52665.4	59456.5	75736.2	60898.8	41621.7	68585.4	58	63	67	35	71	39	38	64
1031	TRUE	Q9QZZ6|DERM_MOUSE	303.167	27.36	0	0	0	5.47	5.47	5.47	5.47	5.47	5.47	27.36	5.47	0	5.47	5.47	0	0	0	0	5					479.675	1371.18	686.262	457.741	463.636	1888.64	474.584								5				1	2	2	2
280	TRUE	P28665|MUG1_MOUSE	481.861	23.71	0	0	0	16.53	0	7.86	3.12	2.03	2.03	15.58	0	0	2.03	3.12	0	0	0	2.03	23				9404.29		1242.26	1364.5			11017.5			876.507	248.787				342.607	23				29		6	5
1032	TRUE	P17892|LIPR2_MOUSE	269.986	14.94	0	0	0	0	0	0	0	0	0	0	0	14.94	0	0	0	0	0	0	5												5246.92							5
1257	TRUE	P24472|GSTA4_MOUSE	195.123	19.82	0	0	0	9.46	0	0	10.36	0	0	19.82	0	0	0	10.36	0	0	0	0	2							190.546			2881.65				759.004					2				1			4
738	FALSE	Q8CGP2|H2B1P_MOUSE	264.162	19.84	0	0	0	11.9	11.9	11.9	19.84	11.9	11.9	11.9	11.9	0	0	11.9	0	11.9	0	11.9	4				7431.3	1108.41	1389.84	44821.5	847.678	2690.4	5448.03	2036.12			2205.41		671.932		767.338	4				4	3	2	13
719	TRUE	Q9DBE0|CSAD_MOUSE	353.456	29.82	0	0	0	3.45	3.45	3.45	14.6	6.9	3.45	29.82	0	0	3.45	6.9	0	0	3.45	3.45	8						1357.21	1002.09		897.259	14365.4				4840.45				1436.26	8				1	1	3	5
560	FALSE	Q8VI21|CLC2F_MOUSE	117.148	5.1	0	0	0	0	0	0	0	0	0	0	0	0	0	0	5.1	0	0	0	1																			1
478	TRUE	Q9QYB1|CLIC4_MOUSE	393	52.96	13.04	0	15.42	15.42	43.08	36.76	34.39	34.39	31.62	52.96	8.7	6.72	20.16	52.57	0	0	21.74	43.08	10	244.103		427.946	776.496	2076.88	9654.69	9570.67	2518.31	7339.59	43043.2		769.609	594.951	27651			523.03	3750.6	9	2		2	4	12	11	13
1258	TRUE	Q9CQI6|COTL1_MOUSE	224.264	36.62	0	0	0	0	0	30.28	30.28	11.27	11.27	36.62	0	0	0	30.28	0	0	0	0	3						2560.17	12038.1	7914.47		3110.5				36693.5					3						2	7
585	TRUE	P52793|EFNA1_MOUSE	406.774	33.66	24.88	24.88	25.37	26.83	24.88	25.37	25.37	26.34	25.37	27.8	26.83	21.46	29.76	25.37	26.34	24.88	24.88	26.83	11	5961.08	4558.53	4863.81	7047.87	4090.65	3675.29	10789.2	10096.1	6746.03	3828.04	18668.9	3214.34	7229.09	9332.44	6938.7	8923.97	7778.14	12301.2	11	14	11	14	14	8	8	17
426	TRUE	Q91WV7|SLC31_MOUSE	447.564	34.16	0	1.9	2.77	4.09	10.22	8.61	15.33	6.28	10.22	27.15	1.61	1.61	7.74	27.45	1.61	1.61	3.5	4.09	16				2007.14	2876.44	3377.45	7696.24	2784.94	4471.47	23179.2	1898.88	237.36	1660.62	16866.8	1919.98	542.185	652.414	2169.32	16		1	1	5	8	9	14
427	TRUE	Q925F2|ESAM_MOUSE	445.544	25.89	18.02	15.99	20.81	25.89	20.81	25.89	25.89	25.89	25.89	25.89	25.89	15.99	25.89	25.89	24.87	20.81	20.81	25.89	15	10679.9	10660.7	15206.9	66725.4	29773.4	65085.7	48714.3	36354.1	67948.2	86253.3	40500.5	12250.3	33751.1	71990.7	65170	23019.9	22100.9	49890.2	15	11	9	11	35	17	36	26
167	TRUE	P20060|HEXB_MOUSE	543.503	61.01	20.52	23.51	18.47	50.37	34.89	45.34	34.89	34.14	43.84	45.71	25.37	15.86	25.56	34.89	45.71	27.43	22.39	32.84	33	14977.5	9514.92	9927.86	68317	67530.7	116275	30554	40245.2	86662.9	206319	28514.8	17194	19913.9	71057.8	86457.9	19959.3	12427.8	35099.1	33	29	25	20	52	49	62	33
1772	TRUE	Q08509|EPS8_MOUSE	94.0425	2.19	0	0	0	0	0	0	0	0	2.19	2.19	0	0	0	2.19	0	0	0	0	1									251.842	328.968				878.476					1
1773	TRUE	Q9QXD1|ACOX2_MOUSE	132.074	1.62	0	0	0	0	0	0	0	0	0	1.62	0	0	0	1.62	0	0	0	0	1										254.109									1
1774	TRUE	E9Q286|ICE1_MOUSE	111.407	0.31	0	0	0	0	0	0	0.31	0	0	0	0	0	0	0	0	0	0	0	1							1232.49												1							2
1551	TRUE	P70691|UD12_MOUSE	68.0276	3.56	3.56	0	0	0	0	0	0	0	0	3.56	0	0	0	0	0	0	0	0	1																			1	1
1775	TRUE	Q06194|FA8_MOUSE	76.2903	0.43	0	0	0.43	0.43	0.43	0.43	0.43	0	0.43	0.43	0.43	0	0.43	0.43	0.43	0	0.43	0	1			295.145	5162.39	404.821	1711.65	3250.51		2225.92	2931.5	3157.46		627.282	1786.96	802.664		201.572		1			1	2	1	1	2
1033	TRUE	Q61704|ITIH3_MOUSE	263.502	9.67	0	0	0	3.26	0	3.26	3.26	0	0	9.67	0	0	0	0	0	0	0	0	4				222.797		99.218				11322.1									4				1		1	1
586	TRUE	P08607|C4BPA_MOUSE	389.411	26.65	6.82	3.84	11.73	17.06	15.78	13.86	12.79	8.74	15.78	20.26	11.94	12.79	7.89	15.78	15.57	5.76	8.74	16.84	11	1383.12	396.953	4482.74	9266.58	10057.3	11621.2	4017.15	6275.08	19228.2	38235.4	5570.47	7078.02	2018.13	10302.5	8733.73	1741.82	3480.63	4807.12	11	4	2	10	9	17	14	7
587	TRUE	P03976|KV2A5_MOUSE	393.95	86.73	21.24	30.97	53.98	44.25	21.24	44.25	40.71	30.97	44.25	55.75	40.71	34.51	44.25	30.97	34.51	11.5	30.97	45.13	11															948.655				2	4	6	6	8	4	7	6
428	TRUE	Q9CZ52|ANTR1_MOUSE	431.404	19.57	14.23	11.57	8.54	10.14	5.16	9.07	9.96	12.81	9.07	17.44	12.81	0	8.54	9.07	9.07	11.74	8.54	9.43	13	15342.6	10638.2	7716.28	14127.8	4721.7	7136.99	10136.6	12422	15511.9	26211.8	10581		6233	6055.91	6808.53	9224.97	7178.18	8876.86	13	24	17	13	12	8	11	18
232	TRUE	Q8R0I0|ACE2_MOUSE	489.143	39.5	0	1.86	0	0	0	7.08	2.11	0	2.36	21.61	0	24.6	0	2.36	0	0	0	0	25						2322.85			1008.36	14434.7		25204.8		446.151					25		1				6	1
720	TRUE	P26928|HGFL_MOUSE	359.035	17.04	0	0	0	11.73	4.47	10.34	7.68	6.01	9.78	11.17	7.68	1.54	4.47	7.68	6.42	3.21	3.21	4.47	8				5868.7	1177.66	1966.67	3939.22	2046.41	5970.56	15911.2	1019.01	912.731	1165.44	5224.22	3172.59	1110.79	1010.05	3895.84	8				12	4	9	7
1134	TRUE	P62492|RB11A_MOUSE	252.166	28.7	0	0	0	0	0	5.09	5.09	5.09	5.09	28.7	0	0	0	5.09	0	0	0	0	4																			1						2	1
1770	TRUE	F6TNE3|F6TNE3_MOUSE	92.6885	1.42	0	1.42	0	0	0	0	1.42	0	0	0	0	0	0	0	0	0	0	0	1																			1		1					1
1308	TRUE	C0HKE7|H2A1N_MOUSE	195.272	36.92	22.31	0	0	14.62	0	22.31	36.92	22.31	22.31	22.31	0	0	0	0	22.31	0	0	22.31	2	5084.1						4244.23			862.314									1	8			1		4	11
281	TRUE	P03987|IGHG3_MOUSE	476.548	47.99	14.57	20.85	18.59	32.91	20.35	28.89	24.12	11.06	17.59	40.2	21.11	9.55	24.37	21.61	16.33	15.08	11.06	22.86	20	43993.5	38507.9	31086.9	52863.3	59886	42722.8	40711.3	29324.3	58753.3	90472.8	41820.8	11728.3	51311.8	44477.9	40306.3	36088	36137.6	37986.9	20	22	24	19	35	22	26	30
933	TRUE	P56389|CDD_MOUSE	330.601	68.49	0	0	0	68.49	8.9	56.85	36.3	41.1	54.79	47.95	0	11.64	8.9	47.95	25.34	34.25	8.9	47.95	6				7572.34	1342.66	8466.75	4300.02	3254.96	5238.5	11935.7		1068.32	655.813	9796.64	2467.5	2699.59	208.972	5362.08	6				14	2	13	8
1135	TRUE	Q9WVL0|MAAI_MOUSE	277.553	29.17	0	0	9.26	9.26	9.26	9.26	9.26	9.26	9.26	23.15	9.26	0	9.26	15.28	9.26	9.26	9.26	9.26	4				2489.06	489.161	1466.62	2370.02	740.122	1847.67	12690.5	101.248			7238.95				1205.79	4			1	2	3	2	4
643	TRUE	P10639|THIO_MOUSE	358.965	65.71	12.38	0	0	65.71	23.81	46.67	34.29	40	38.1	38.1	40	16.19	12.38	11.43	31.43	12.38	12.38	40	8				19625.6	2461.15	11580.4	6234.14	4905.27	2781.92	8937.24	3416.96	2746.24		3509.19	498.829	6048.18	3251.35	5701.18	8	1			15	4	8	5
1458	TRUE	P70124|SPB5_MOUSE	180.956	8.53	0	0	0	8.53	0	0	0	0	0	0	0	0	0	0	0	0	0	0	2				3158.29															2				5
1459	TRUE	Q9DB20|ATPO_MOUSE	202.601	19.25	0	0	0	0	0	0	10.33	0	0	19.25	0	0	0	10.33	0	0	0	0	2										3178.51									2							1
1776	TRUE	Q99L60|VATC2_MOUSE	60.2112	6.09	0	0	0	0	0	0	0	0	0	6.09	0	0	0	0	0	0	0	0	1										1864.86									1
307	TRUE	A0A075B5M1|A0A075B5M1_MOUSE	415.95	49.47	36.84	36.84	40	49.47	49.47	40	40	40	49.47	49.47	49.47	28.42	40	40	40	18.95	36.84	49.47	13				396.792	1490.33					1941.23	774.178	4543.71						408.295	1	19	28	31	32	37	24	28
588	TRUE	Q6RKD8|FLRT1_MOUSE	375.137	20.74	0	0	0	14.24	0	15.94	5.11	0	10.06	15.33	0	0	0	7.74	7.74	0	0	5.73	9				5056.79		7707.89			2900.38	18958.9				1234.49	2066.32			92.7941	9				15		16	3
1777	TRUE	A0A075B5K9|A0A075B5K9_MOUSE	135.081	16.67	0	0	0	0	0	0	0	0	16.67	16.67	0	0	0	0	0	0	0	0	1									519.097	2675.06									1
965	FALSE	Q8R527|RHOQ_MOUSE	134.515	4.88	0	0	0	0	0	4.88	4.88	0	0	4.88	0	0	0	4.88	0	0	0	4.88	1						2308.96	765.173			2705.11				480.933				201.373	1						4	2
934	TRUE	P51885|LUM_MOUSE	305.042	26.92	0	0	0	0	0	6.21	6.21	0	6.21	26.92	6.21	0	0	6.21	6.21	0	0	0	6						1496.2	449.119		394.622	12317.9	318.333			317.326					6						2	2
1778	TRUE	Q8K596|NAC2_MOUSE	135.734	1.95	0	0	0	1.95	0	1.95	0	0	1.95	1.95	0	0	0	1.95	0	0	0	0	1						367.836			962.634	1285.1									1				1		2
1313	TRUE	P01653|KV5AL_MOUSE	182.071	25	0	0	0	10.19	0	14.81	0	0	0	10.19	0	10.19	0	0	0	0	0	0	2						738.009													1				1		2
1551	TRUE	K9J7B2|K9J7B2_MOUSE	68.0276	3.58	3.58	0	0	0	0	0	0	0	0	3.58	0	0	0	0	0	0	0	0	1																			1	1
1779	TRUE	P28741|KIF3A_MOUSE	133.977	2.71	0	0	0	0	0	0	0	0	0	2.71	0	0	0	2.71	0	0	0	0	1										3556.74				114.595					1
1780	TRUE	Q99KH8|STK24_MOUSE	91.2464	4.41	0	0	0	0	0	0	0	0	0	4.41	0	0	0	0	0	0	0	0	1										293.208									1
1259	TRUE	Q7TMJ8|P3IP1_MOUSE	235.672	15.53	9.85	9.85	9.85	4.17	4.17	4.17	4.17	4.17	4.17	0	9.85	0	9.85	9.85	0	9.85	9.85	15.53	3	2860.46	1212.51	1338.63	1064.45	892.391	323.509	295.898	330.78	534.495		1715.55		1943.12	1122.19		2840.55	1629.61	3537.51	3	5	3	3	2	4	1	1
1781	TRUE	O54794|AQP7_MOUSE	74.6402	5.94	0	0	0	0	0	5.94	0	0	0	5.94	0	0	0	0	0	0	0	0	1																			1						1
1460	TRUE	O89001|CBPD_MOUSE	183.31	2.11	1.23	0	0	1.23	0	0	0	0	0	2.11	0	0	0	2.11	0	0	0	0	2	227.459									1108.53				191.934					2	1			1
589	TRUE	Q9JLT2|TREA_MOUSE	359.265	30.03	0	0	0	3.65	0	14.24	0	0	15.62	19.62	0	0	0	5.9	0	0	0	0	9						195.099			1027.1	13270.9				874.168					9				2		7
1782	TRUE	O35350|CAN1_MOUSE	73.2087	2.66	0	0	0	0	0	0	0	0	0	2.66	0	0	0	0	0	0	0	0	1																			1
1034	TRUE	Q64467|G3PT_MOUSE	283.858	7.95	7.05	3.86	7.05	7.05	7.05	7.05	7.95	7.95	7.05	7.05	7.05	6.36	7.05	7.05	7.05	7.05	7.05	7.05	5																			1	5	4	5	5	5	5	11
1136	TRUE	Q8K1I3|SPP24_MOUSE	282.711	25.62	0	0	11.82	19.7	20.69	25.62	11.82	16.75	11.82	20.69	11.82	0	11.82	20.69	10.84	11.82	11.82	25.62	4			783.002	1429.22	2742.47	4995.48	980.872	1729.34	2357.75	6601.56	626.134		910.41	4701.65	1714.06	284.04	264.662	5238.95	4			4	4	5	6	4
1035	TRUE	P16056|MET_MOUSE	298.331	6.16	1.81	1.02	0.8	3.7	1.81	0.8	1.81	3.48	5.15	0.8	2.83	0	0.8	1.81	2.68	1.02	0.8	2.83	5	484.019		248.802	125.972	498.776	332.949	1185.83	408.846	751.585	561.094	748.101		635.853	923.635		403.003	309.542	797.231	5	2	1	1	5	3	2	5
376	TRUE	A0A0B4J1I6|A0A0B4J1I6_MOUSE	411.487	45.69	12.07	27.59	43.1	30.17	30.17	41.38	45.69	29.31	42.24	45.69	41.38	12.07	41.38	43.1	29.31	12.07	12.93	42.24	12		313.223					877.669												1	11	24	23	20	23	16	26
840	FALSE	Q9JK62|Q9JK62_MOUSE	60.2491	1.2	0	0	1.2	0	1.2	1.2	0	1.2	1.2	0	0	0	0	0	1.2	0	1.2	0	1																			1			1		2	1
1783	TRUE	P59222|SREC2_MOUSE	82.1002	1.68	0	0	1.68	0	0	0	0	0	0	0	0	0	0	0	0	0	0	0	1			703.417																1			1
1319	TRUE	P50712|DFA14_MOUSE	195.391	22.35	12.94	12.94	0	0	12.94	0	12.94	12.94	12.94	12.94	0	22.35	12.94	0	12.94	0	12.94	0	2	2612.67	1773.87			1672.89		928.961	792.448	2413.56	2708.52		4295.63	1121.2		525.045		1026.11		2	1	2			1		1
1784	TRUE	Q7M722|TR114_MOUSE	56.4672	9.71	0	0	0	0	0	0	0	0	0	9.71	0	0	0	0	0	0	0	0	1																			1
145	TRUE	Q9DBX3|SUSD2_MOUSE	565.027	40.24	15	17.32	15.12	26.83	18.66	30.85	28.66	25.73	31.95	35.73	15.61	12.56	21.22	27.2	30.37	16.59	14.88	26.1	36	26395.7	31487.6	27891.7	32936.1	34237.6	40863.7	37554.1	25087.3	28831.9	76347.6	21076.4	8329.76	37361.7	57443.7	1.8654e+06	29385.9	25871.1	57700.4	36	22	27	29	44	27	42	48
721	TRUE	P04946|KV5AM_MOUSE	330.017	35.19	19.44	19.44	29.63	34.26	19.44	19.44	29.63	19.44	29.63	29.63	29.63	22.22	29.63	29.63	19.44	19.44	29.63	29.63	6				1673.85			2592.17		679.011	2246.66		2250.85		338.911				3044.46	2	2	5	13	22	7	14	12
429	TRUE	Q7TPZ8|CBPA1_MOUSE	446.706	47.73	0	0	0	0	0	0	0	10.02	0	0	47.73	0	0	0	31.74	0	0	0	15								241.405			30075.1				6668.27				15
1260	TRUE	P43274|H14_MOUSE	242.443	10.96	0	0	0	0	0	0	10.96	0	0	0	0	0	0	0	0	0	0	0	3							2382.68												1							5
1382	TRUE	Q9QX15|CA3A1_MOUSE	179.536	4.21	0	0	0	0	0	2	0	0	0	2.22	0	0	0	0	0	0	0	0	2						533.436				515.827									2						2
1461	TRUE	P01746|HVM02_MOUSE	161.987	17.86	0	0	0	0	0	0	0	9.29	0	0	0	8.57	0	0	8.57	0	0	0	2																			1
1785	TRUE	Q3TW96|UAP1L_MOUSE	130.669	1.97	0	0	0	0	0	0	0	0	0	1.97	0	0	0	1.97	0	0	0	0	1										970.263				814.765					1
1786	TRUE	P04444|HBBZ_MOUSE	133.72	6.8	0	0	0	0	0	6.8	6.8	0	0	6.8	0	0	0	0	0	0	0	0	1						1469.91	2624.46			2767.98									1						2	3
1261	TRUE	Q8VEB4|PAG15_MOUSE	238.432	11.89	0	0	0	0	0	7.04	0	0	0	11.89	0	0	0	0	0	0	0	0	3						640.507				2633									3						2
856	TRUE	P28828|PTPRM_MOUSE	287.745	7.51	0	1.17	0	3.31	1.17	0	3.51	1.17	0	1.17	2.07	0	0.96	1.17	1.17	2.34	0	2.34	7		737.75		1228.37	631.225		639.718	675.688		693.174	284.616			1076.78	727.801	896.184		561.39	7		1		4	1		4
935	TRUE	P35802|GPM6A_MOUSE	318.861	21.58	0	0	0	3.96	0	21.58	0	0	7.91	7.91	0	0	0	0	0	0	0	0	6						7477.67			1112.86	1712.04									6				1		12
1748	TRUE	Q8R5G7|ARAP3_MOUSE	57.4287	0.39	0	0	0	0	0	0.39	0	0	0	0	0	0	0	0	0.39	0	0	0	1																			1						1
1262	TRUE	P24369|PPIB_MOUSE	250.038	12.04	12.04	5.56	12.04	12.04	12.04	11.57	12.04	12.04	11.57	11.57	12.04	0	12.04	12.04	0	5.56	12.04	12.04	3	1859.74	1327.27	2270.29	1412.4	1314.27	836.314	4971.01	4024.03	3234.19	2086.7	2425.41		3944.68	3302.9		1967.4	2110.9	3926.8	3	4	3	5	5	5	3	5
1787	TRUE	Q8K135|K319L_MOUSE	122.203	1.15	0	0	0	0	0	0	0	0	0	1.15	0	0	0	0	0	0	0	0	1																			1
780	TRUE	Q9QWK4|CD5L_MOUSE	336.19	21.02	9.09	3.41	9.09	10.23	3.41	3.41	16.48	11.93	13.07	9.66	9.09	3.41	15.34	13.07	3.41	3.41	5.11	13.07	7	4029.69	2321.47	3141.22	1727.26	2713.26	945.702	3979.41	3308.41	5141.79	1005.64	3240.41	2980.27	3904.99	3837.18	717.682	1159.69	3531.9	4143.56	7	5	2	6	4	2	1	7
50	TRUE	A0A0A6YXW6|A0A0A6YXW6_MOUSE	652.803	46.53	36.5	36.76	36.76	38.05	36.76	46.53	38.05	36.76	38.05	46.53	36.76	35.22	46.53	46.53	38.05	36.5	36.76	38.05	73	35425.2	57970.8	146911	354185	142422	400225	232557	118759	386899	493843	162800	50199	199249	423047	319169	52437.2	100711	175940	5	104	157	182	310	187	314	184
322	TRUE	Q8K0E8|FIBB_MOUSE	477.956	41.79	2.91	2.91	17.26	26.4	5.61	8.32	17.67	12.06	12.06	33.06	17.67	0	9.77	8.52	3.12	5.41	3.12	15.59	21	147.017		3359.56	14589.9	1140.38	3477.51	8949.33	1885.39	2365.95	43235.6	3717.08		899.45	1248.31	624.608	447.906	371.148	4499.49	21	2	1	10	17	3	5	12
1137	TRUE	Q6UGQ3|SG2B2_MOUSE	283.669	35.09	35.09	35.09	35.09	24.56	35.09	35.09	35.09	20.18	35.09	24.56	35.09	0	35.09	35.09	24.56	25.44	35.09	35.09	4	730.548	1563.45	12041.5	3634.39	6470.48	4768.88	13552.6	409.595	9624.18	3049.47	5270.3		14787	13667.8	8934.38	3244.52	7417.41	10901.7	4	7	8	12	2	10	7	12
1263	TRUE	O88343|S4A4_MOUSE	217.525	5.47	0	0	0	0	0	0	0	0	0	5.47	0	0	0	1.58	0	0	0	0	3										1756.81				1191.57					3
1091	TRUE	P28312|DEFA5_MOUSE	258.533	21.51	20.43	20.43	20.43	20.43	20.43	20.43	20.43	20.43	20.43	17.2	0	21.51	20.43	20.43	20.43	0	20.43	0	4	2682.82	595.403	4051.95	618.552	2565.88		1365.55	255.403	648.433	244.418		1169.84	912.878	962.859	645.911		362.905		4	6	8	10	4	8	4	7
590	TRUE	Q9Z1R3|APOM_MOUSE	381.915	37.37	7.89	7.89	7.89	33.16	7.89	33.16	15.79	25.26	33.16	37.37	24.74	0	7.89	33.16	32.63	7.89	7.89	25.26	9	1027.84	566.31	1443.36	13849.2	2639.02	33239	3882.14	5287.83	12579.2	31791.9	5245.94		1783.68	9329.59	12597	1586.01	1412.02	4825.3	9	3	3	2	17	2	20	4
1264	TRUE	Q9D687|S6A19_MOUSE	229.709	4.89	0	0	0	3.15	0	3.15	0	0	0	3.15	0	0	0	4.89	0	0	0	0	3										1259.21				2214.01					3				1		2
132	TRUE	P18242|CATD_MOUSE	553.597	66.34	35.85	30.73	38.54	59.51	42.2	53.41	50.73	46.83	47.8	54.39	41.95	19.27	43.17	47.56	50.49	24.88	33.66	45.12	34	19135.5	11627.4	25050.8	112216	38323	132210	74597.9	44675.5	97550.1	264136	44256.1	6310.38	38846.1	110035	123686	17296.4	16995.9	37433.2	34	26	22	35	91	43	75	56
377	TRUE	Q91Y97|ALDOB_MOUSE	443.257	61.26	36.81	12.64	21.15	46.43	28.57	46.43	45.6	38.19	45.6	45.88	33.79	14.29	21.15	47.25	24.18	20.6	38.19	38.19	15	4210.16	1001.24	2835.46	12700.3	7973.81	14066.3	19063.6	8452.97	13437.1	65957.2	2451.89	833.379	2230.08	47680.4	2898.06	1001.11	6327.46	4897.75	15	14	5	9	18	14	17	26
120	TRUE	P51437|CAMP_MOUSE	510.169	52.33	52.33	46.51	52.33	52.33	52.33	48.84	52.33	52.33	52.33	36.05	52.33	48.84	52.33	52.33	48.84	51.16	52.33	52.33	24	656935	522106	584291	420648	705582	412693	728545	674681	674633	650677	809969	471253	557198	610809	440166	567731	751769	570377	24	82	71	76	50	82	61	100
1265	TRUE	Q9QXP0|RHCG_MOUSE	220.057	13.45	0	0	0	0	0	0	0	0	0	13.45	0	0	0	0	0	0	0	0	3										1285.23									3
479	TRUE	Q99PJ0|NTRI_MOUSE	410.75	37.21	5.81	5.81	15.41	35.17	15.12	29.07	8.72	14.83	28.78	26.74	18.6	10.47	11.63	28.49	18.6	11.05	15.41	24.71	12	251.102	504.756	586.441	13904.6	3344.49	9415.15	2545.05	2761.39	8440.21	5546.9	4298.67	3118.52	1704.02	8417.02	5610	836.914	3137.56	2204.19	8	4	4	5	21	8	14	3
1788	TRUE	Q8K4T3|STRAB_MOUSE	134.415	5.26	0	0	0	0	0	0	0	0	0	5.26	0	0	0	0	0	0	0	0	1																			1
94	TRUE	P16675|PPGB_MOUSE	598.839	68.35	33.33	34.6	42.83	64.56	47.89	68.35	54.64	48.52	54.64	51.27	48.31	17.72	36.71	48.95	57.38	36.92	32.91	54.22	47	39679.4	28688.3	46178.1	226949	113366	322511	121708	107705	162854	503057	74557.7	35440.9	62164.7	175209	186390	59320	39805	90749.1	47	41	28	37	94	62	121	66
1789	TRUE	P10404|ENV1_MOUSE	135.312	2.81	0	0	2.81	2.81	2.81	2.81	2.81	2.81	2.81	2.81	2.81	0	2.81	2.81	0	2.81	2.81	2.81	1				981.458	627.68		344.678	948.657	550.889	319.546	1148.89		940.849	567.023			385.539	959.628	1			1	2	2	1	1
488	TRUE	P04940|KV6A6_MOUSE	372.891	55.14	15.89	15.89	18.69	42.06	18.69	26.17	18.69	18.69	39.25	26.17	42.06	0	18.69	18.69	34.58	0	15.89	18.69	9				2297.04											482.541				1	1	3	5	16	6	9	7
323	TRUE	P13542|MYH8_MOUSE	451.678	11.15	2.89	4.8	4.65	3.25	4.18	0	5.11	5.68	2.27	5.21	6.61	1.91	6.4	4.7	2.12	6.2	3.92	0.77	20		652.734	425.803	274.665	590.679		462.896	1349.57		377.254	3068.1		3007.81	992.94		409.236	279.628		4	10	15	14	8	11		17
644	TRUE	A0A140T8M2|A0A140T8M2_MOUSE	377.348	73.04	28.7	19.13	24.35	52.17	11.3	53.04	33.04	33.04	40.87	61.74	51.3	19.13	20	33.04	24.35	11.3	24.35	34.78	10		700.09				701.006			626.397			10782.4							2	5	3	4	6	2	8	5
1790	TRUE	Q9CR26|VTA1_MOUSE	130.188	6.47	0	0	0	0	0	0	0	0	0	6.47	0	0	0	0	0	0	0	0	1																			1
814	TRUE	P0CG49|UBB_MOUSE	341.602	15.74	5.25	8.2	11.15	12.46	15.74	15.74	15.74	8.2	15.74	15.74	8.2	8.2	11.15	15.74	8.2	11.15	12.46	14.1	7	14781.6	12251.3	22573.8	28277.5	56017.6	82811.3	64379.6	31391.2	69501.7	119797	37529.8	27863.1	23564.4	63387.9	29802.8	29541.6	26642.6	28702.4	7	4	8	9	11	14	13	18
857	TRUE	Q5SSJ1|Q5SSJ1_MOUSE	246.938	59.21	44.74	44.74	44.74	44.74	44.74	44.74	44.74	44.74	44.74	59.21	44.74	44.74	44.74	44.74	44.74	44.74	44.74	44.74	3	48562.4	4355.92	12465.8	6944.45	12279.8	14824	106222	43181.1	50184.5	27784.4	50043.6	94690.1	52371.3	75085.7	5984.19	7697.12	45176.5	20472.7	3	23	9	10	13	12	17	27
86	TRUE	Q8BTM8|FLNA_MOUSE	617.977	32.98	4.19	3.82	7.52	5.21	7.52	5.1	29.54	7.44	7.37	8.95	6.12	5.48	5.36	8.05	4.46	5.02	5.55	7.86	58	11704	11343	13320	6833.91	30434.3	10662.7	57830.2	12466.8	21645.3	53650.2	13791	25795.6	13897.8	39689.6	11683.7	9911.81	14639	14591.3	56	16	11	25	18	38	18	94
512	TRUE	P17742|PPIA_MOUSE	407.027	66.46	21.95	21.95	28.05	48.17	38.41	55.49	66.46	31.71	42.07	59.15	21.95	16.46	28.05	60.37	13.41	21.95	32.93	35.37	11	821.661	574.708	1857.23	27030.6	3830.44	10141.7	25118	8246.85	5900.79	19748.6	6302.18	4292.73	2593.47	19816.4	3548.77	3078.22	3890.87	5421.32	11	8	4	10	17	9	17	28
551	TRUE	Q9JLB9|NECT3_MOUSE	406.431	20.77	2.55	2.55	4.19	11.84	7.1	13.11	12.39	13.84	16.03	10.02	13.84	5.83	5.46	15.12	9.11	17.12	5.83	16.76	11			1027.18	13117.5	3728.93	6665.48	7623.09	6870.24	11630.4	10484.4	7206.95	9440.54	3976.45	15726.1	5041.83	5018.57	2216.94	15553.5	11	2	1	3	10	5	9	9
1791	TRUE	Q91ZJ5|UGPA_MOUSE	131.017	3.54	0	0	0	0	0	0	3.54	0	0	3.54	0	0	0	3.54	0	0	0	0	1														457.601					1							1
591	TRUE	Q91YH6|VATB1_MOUSE	384.536	34.7	0	0	0	0	0	0	9.55	0	4.29	31.58	0	0	0	12.28	0	0	0	0	11							194.461		149.942	11706.9				786.227					6							4
936	TRUE	P26039|TLN1_MOUSE	319.112	5.35	0	0	0	0	0	0	5.35	0	0	1.81	0	0	0	0	0	0	0	0	6							2670.32			4704.96									6							11
453	TRUE	Q05909|PTPRG_MOUSE	430.002	15.6	0	1.04	0	4.92	2.36	3.26	4.16	2.43	3.33	12.62	3.12	0	1.32	6.66	2.36	0	0	2.08	15		330.481		4812.07		2400.06	2033.51		2106.66	19546.1	885.082			1417.65	966.235			286.846	15		1		11	2	6	8
1462	TRUE	Q9R0M0|CELR2_MOUSE	170.278	1.34	0	0.55	0	0.79	0	0.79	0	0	0	0	0	0	0.79	0.79	0	0	0	0	2						121.876							156.436	393.58					2		1		1		1
249	TRUE	P01639|KV5A7_MOUSE	453.742	70.77	42.31	41.54	42.31	70.77	42.31	42.31	42.31	58.46	42.31	50.77	67.69	18.46	42.31	42.31	58.46	42.31	42.31	42.31	18	7385.47	6260.56	9522.12	30465.7	6350.46	11860.7	28772.2	25344.1	39550	47872.6	22787.6	1954.3	6077.4	10082.7	18800.2	10820.7	2660.82	5181.21	13	23	23	25	41	26	28	44
214	FALSE	Q61879|MYH10_MOUSE	277.364	2.83	0	0	0	0	0	0	2.83	0	0	1.57	0	0	0	0	0	0	0	0	4							4184.63			907.41									4							9
646	TRUE	Q9JLI2|Q9JLI2_MOUSE	340.119	5.92	0.86	0.86	0.86	4.43	0.86	3.91	3.85	3.51	4.43	2.19	0.86	1.61	1.44	2.13	4.77	1.44	0.35	3.39	8	336.981			6564.56		6115.87	2747.62	2977.4	8105.99	12106.3	353.212	4012.89	1168.95	1375.85	5864.04	3877.94		8720.28	7	1	1	1	12	1	14	11
858	TRUE	A0A075B5S9|A0A075B5S9_MOUSE	231.023	37.76	11.22	11.22	27.55	16.33	27.55	27.55	27.55	11.22	27.55	37.76	0	0	11.22	27.55	0	11.22	27.55	11.22	3			646.681	1403.81	2007.86	457.136	642.052		771.028	1319.64				544.788			703.259		1	2	3	4	1	4	3	5
1463	TRUE	O88324|CD83_MOUSE	172.647	12.76	7.65	7.65	7.65	7.65	12.76	0	7.65	12.76	7.65	0	7.65	7.65	7.65	12.76	0	7.65	7.65	7.65	2	2118.53	2203.28	883.526	564.443	1739.52		1825.64	1090.74	1914.59		1005.95	1006.8	458.299	580.612		1091.86	1217.36	1375.69	2	3	2	1	1	3		2
333	TRUE	P70296|PEBP1_MOUSE	467.787	73.26	29.41	29.41	29.41	62.57	62.57	52.41	63.64	70.05	64.17	48.13	55.08	41.71	62.57	64.71	52.41	43.32	62.57	62.57	18	2326.73	2143.47	2231.69	12243.3	5116.31	14263.5	29703	16885.6	11793.9	12454.6	5894.7	6365.33	7003.51	26674.9	8088.87	2621.16	4656.23	8140.24	18	5	6	6	16	12	11	23
647	TRUE	P21107|TPM3_MOUSE	378.425	22.46	3.51	3.51	3.51	3.51	8.07	8.07	21.05	9.47	3.51	4.91	4.91	3.51	6.67	4.91	8.07	0	0	0	10						974.621	4278.15	386.173							288.127				2	3	2	2	1	2	4	21
233	TRUE	P26043|RADI_MOUSE	485.797	38.94	3.26	3.26	8.92	17.67	26.07	30.19	28.82	21.78	20.07	32.08	3.26	11.49	11.49	32.25	11.15	9.26	8.23	21.96	20				1210.56	3478.92	14932	11678.4	2750.51	4805.9	44631.6		1120.65	687.037	23895.9		686.324	1146.74	3580.79	11	3	6	11	17	22	37	34
151	TRUE	Q60932|VDAC1_MOUSE	518.41	68.92	61.82	57.43	62.84	67.57	66.55	68.24	66.55	62.16	66.55	68.58	61.82	39.19	66.55	67.23	66.55	53.72	61.15	59.12	26	33284.1	29669.3	61940	198865	87110.2	382428	155557	129043	190585	402936	116831	32014.1	147304	237208	308217	39958	42731.6	150334	24	27	25	39	76	43	94	59
782	TRUE	O55135|IF6_MOUSE	361.187	56.73	5.71	5.71	0	42.45	17.14	32.65	22.86	26.94	37.14	42.45	26.94	0	7.35	28.57	26.94	7.35	0	7.35	8	207.443			6012.95	2323.02	6019.57	3603.99	2972.42	7935.34	27450	2984.26		1570.08	7296.88	2001.41	473.937		1742.01	8	1	1		13	5	12	5
592	TRUE	A0A0A6YWI9|A0A0A6YWI9_MOUSE	361.017	70.09	23.93	60.68	23.08	30.77	40.17	23.93	23.93	12.82	60.68	70.09	23.93	0	23.93	23.93	23.93	23.93	23.93	23.93	9	2559.31	7576.75	481.223	6538.84	9072.8	1644.54	11426.3	626.461	19577.4	29402.7	1929.13		9046.08	4604.98	6645.69	2138.24	1043.8	6801.06	8	3	11	2	10	7	2	10
46	TRUE	Q5SSE9|ABCAD_MOUSE	681.146	16.07	7.75	9.18	6.16	8.05	6.75	4.55	8.26	8.56	8.98	8.76	7.59	4.33	6.22	5.92	7.63	7.91	5.72	7.69	96	100488	106634	72614.2	88826.7	66992.5	59220.6	153697	115099	155671	111928	114431	149123	138523	141493	88540.4	85042.9	88071.3	140933	95	100	113	80	95	78	70	133
93	FALSE	Q9R087|GPC6_MOUSE	179.909	3.06	3.06	3.06	3.06	3.06	3.06	0	3.06	3.06	3.06	3.06	3.06	3.06	3.06	3.06	3.06	3.06	3.06	3.06	2	3208.76	2515.05	590.54	2403.43			3386.73	3857.92	3703.42	3187.87	2177.94	1008.17	1988.92	932.178	2287.9	1896.94	357.029	1789.6	2	5	2	2	2	2		3
648	TRUE	P01872|IGHM_MOUSE	393.978	31.06	7.71	5.51	7.71	25.33	11.67	15.2	18.06	18.06	18.06	24.01	18.06	0	13.88	15.86	15.42	11.23	10.35	15.86	10	4873.54	2104.41	4541.89	9416.51	5825.07	6719.46	5656.33	5477.8	4149.36	23317.3	9538.77		3296.37	7499.21	6745.92	4590.54	3559.85	5763.4	10	8	4	5	15	8	10	10
215	TRUE	P01867|IGG2B_MOUSE	505.358	48.02	14.11	18.07	26.49	32.18	32.67	35.4	28.71	27.48	35.4	41.09	27.48	22.28	26.49	26.49	35.4	22.77	26.49	33.17	26	17221.1	18098	45700.1	63596.6	76771	54341.7	41676.6	28231.9	59361.2	71470.9	33097.2	42260.9	36896.6	24644.3	50060	25682.1	45414.6	74273.6	24	6	9	20	41	32	40	23
1346	FALSE	Q8R191|SNG3_MOUSE	99.7817	2.62	0	0	0	2.62	0	0	0	0	2.62	0	0	0	0	0	0	0	0	0	1																			1				1
1019	FALSE	J3QMN2|J3QMN2_MOUSE	68.5529	3.95	0	0	0	0	0	3.95	0	0	0	0	0	0	0	0	0	0	0	0	1																			1						1
76	TRUE	O88188|LY86_MOUSE	596.919	70.99	69.75	64.81	70.37	64.81	64.81	64.81	70.37	64.81	70.37	70.37	64.81	46.3	64.81	64.81	70.37	70.37	58.02	70.99	47	97301.7	148389	115661	374438	131725	273006	302480	138377	303618	563358	189146	169130	155003	261041	393732	147000	89560	203451	47	58	80	71	130	81	89	97
859	TRUE	P04925|PRIO_MOUSE	330.502	32.28	9.45	13.39	4.72	19.69	8.66	13.39	9.45	9.45	9.45	19.69	4.72	9.84	12.99	9.45	9.45	4.72	4.72	4.72	6	13263.5	3020.36	4996.43	21261.1	12444	17682.9	19318.1	20990	23199	35423.5	18383.2	7639.29	24815.5	10366.7	14703.7	8839.63	15678.4	20765.6	6	5	7	6	9	7	11	8
705	FALSE	Q02248|CTNB1_MOUSE	124.142	2.18	0	0	0	2.18	0	0	0	0	0	0	0	0	0	0	0	0	0	0	1				183.603															1				1
114	TRUE	O89023|TPP1_MOUSE	576.152	62.28	24.56	11.03	31.67	56.94	39.32	52.67	40.75	39.32	52.67	56.23	30.96	17.79	29.36	48.58	58.72	32.92	18.86	36.65	42	17354	7107.06	14510	68435.4	36670	101256	42731.9	39577.8	68109.8	207521	24295.2	19253.7	29827.9	92365.9	60945.7	21182.9	14997	59386.4	42	21	14	22	55	43	74	39
222	TRUE	Q02819|NUCB1_MOUSE	511.316	54.25	41.61	38.56	33.77	31.15	29.41	16.78	45.97	44.44	36.38	29.63	40.96	14.38	44.01	41.18	33.12	37.69	28.1	27.02	25	54540.6	79086.3	50823.4	7749.99	10004.7	2215.4	37197.5	20305.5	20012.5	7764.57	25351.6	8650.94	30163.7	16388.9	20124.6	15641.7	14755.1	13704.4	25	39	35	33	17	19	10	47
1036	TRUE	Q8R183|TIMD2_MOUSE	249.207	16.39	4.59	4.59	4.59	10.49	4.59	16.39	16.39	10.49	16.39	16.39	10.49	4.59	16.39	16.39	10.49	4.59	4.59	10.49	3		900.412	1319.92	4001.15	4314.52	6970.65	9637.31	8085.48	13148.7	19187.6	3593.92	1018.74	6155.22	9915.69	5757.64	4055.7	3139.95	6140.84	3	1	3	2	7	5	7	11
860	TRUE	P16015|CAH3_MOUSE	340.51	40.38	0	0	0	0	0	0	0	0	0	40.38	0	0	0	0	0	0	0	0	7										2920.39									7
783	TRUE	A0A075B5Q0|A0A075B5Q0_MOUSE	331.21	51.28	25.64	35.04	25.64	41.88	25.64	41.88	16.24	25.64	41.88	25.64	25.64	16.24	35.04	25.64	25.64	16.24	51.28	25.64	6	2057.58	1050.12	2166.65	8678.02	3134.62	11271.1	3099.31	2434.65	9216.86	13809.1	3030.91	4757.36	4765.08	8061.25	7695.35	575.464	3733.06	4677.99	4	3	7	6	12	7	12	2
861	TRUE	Q61088|FZD4_MOUSE	315.681	9.68	2.98	0	2.98	5.4	2.98	2.98	2.98	2.98	2.98	7.26	5.21	2.42	2.98	2.98	5.4	2.98	2.98	2.98	6	1172.92		1021.19	12035.2	2599.63	10257.1	4135.29	6890.8	14054.5	18426.3	6735.94	459.466	6679.7	9576.07	14029.9	2088.93	670.327	10517.7	6	2		2	9	4	2	3
430	TRUE	Q64455|PTPRJ_MOUSE	431.286	18.9	2.83	4.12	2.83	8.8	4.28	11.07	10.1	3.72	10.58	10.5	5.82	8.32	7.75	6.3	7.92	2.83	2.83	4.28	15	4770.83	5141.72	4717.81	12113.5	9313.42	11252.2	16518.3	9547.61	15579.4	8970.6	12863.3	17957.2	11471.6	12437.4	12515.3	6426.58	9631.64	12246.9	15	8	6	4	16	6	12	10
1464	TRUE	P98156|VLDLR_MOUSE	157.834	5.5	0	0	0	0	0	0	0	0	0	5.5	0	0	0	0	0	0	0	0	2										154.706									2
937	TRUE	P62835|RAP1A_MOUSE	317.815	28.8	0	0	0	0	6.52	11.96	13.04	13.59	6.52	27.72	0	0	0	21.74	0	0	0	6.52	6										2658.34									2					1	4	5
784	TRUE	Q8BP56|PGGHG_MOUSE	347.792	21.16	0	0	0	6.67	2.61	11.01	0	0	6.38	16.52	0	0	0	9.28	0	0	0	2.61	8				307.698	425.306	3244.4			1734.17	10609.3				786.037					8				2	1	7
513	TRUE	P02089|HBB2_MOUSE	409.433	67.35	8.16	0	0	67.35	0	38.1	0	0	38.1	12.93	0	0	0	0	6.8	0	0	56.46	12				7663.94														1512.87	5	1			26		10
174	TRUE	A2AS37|A2AS37_MOUSE	521.08	42.42	25	23.03	19.1	25.28	19.1	21.35	34.83	34.83	30.34	27.81	37.08	30.9	28.37	29.21	27.53	30.34	19.1	23.88	26	256139	225876	128310	264129	179591	148387	378841	515196	367608	205308	368875	194377	187283	194359	310634	218397	193201	212673	26	45	40	26	47	35	21	56
1509	TRUE	Q921H8|THIKA_MOUSE	117.958	6.37	0	0	0	6.37	0	0	0	0	0	0	0	0	0	0	0	0	0	0	1				1102.26															1				2
1465	TRUE	P56386|DEFB1_MOUSE	202.685	34.78	14.49	14.49	14.49	0	14.49	14.49	34.78	0	14.49	34.78	0	0	34.78	14.49	14.49	0	20.29	0	2	318.979	2550.24	1075.28		1146.52	1998.38	2231.82		2202.88	2551.71			2061.88	1709.74	883.142				2	1	3	2		2	2	3
23	TRUE	A0A571BF69|A0A571BF69_MOUSE	761.623	35.79	1.99	5.48	4.84	6.61	10.45	17.89	9.9	5.67	10.76	13.52	3.04	30.53	6.28	13.66	12.78	2.57	4.42	7.8	169	1196.29	10963.8	7627.78	23361.2	25700.8	50468.6	28515.1	7735.36	28958	67170.1	7561.14	1171734	14299.7	63831.3	40564.6	3055.53	4792.02	14014.8	155	10	21	21	39	50	89	56
862	TRUE	P97328|KHK_MOUSE	344.27	47.65	0	0	10.74	17.79	17.79	37.58	17.79	17.79	17.79	40.6	5.03	0	10.74	35.57	12.08	10.74	10.74	10.74	7			192.562	2876.34	3031.83	10518.4	3625.69	1477.76	3674.75	10023.8			1050.22	10756.2	878.083	895.02	1222.61	2480.93	7			3	5	6	15	6
308	TRUE	Q6PZE0|MUC19_MOUSE	457.131	3.32	0.17	0.52	1.65	0.58	0.57	0.58	0	1.89	1.09	0.65	2.5	0	1.86	2.82	1.7	0.78	0.19	0	16		220.449	7013.46	2425.34	1761.38	1837.7		4102.07	4774.87	4919.86	9549.05		4364.72	16196.6	8312.07	1170.81			16	1	5	16	6	5	6
722	TRUE	P50428|ARSA_MOUSE	356.032	33.99	0	0	0	3.16	0	26.68	5.93	3.75	5.93	33.99	0	0	0	11.86	4.74	0	0	0	9				593.569		5791.66		99.4184	843.403	17502.2				2940.54					9				1		13	1
188	TRUE	A0A140T8Q0|A0A140T8Q0_MOUSE	462.925	72.27	28.57	71.43	28.57	71.43	28.57	49.58	71.43	50.42	71.43	71.43	71.43	50.42	28.57	28.57	71.43	71.43	28.57	71.43	17		509.913		9592.04		8302.21	3559		487.758	16956.4	2119.89				2076.35	348.15		1767.78	1	41	44	28	76	44	40	69
863	TRUE	Q9Z1P8|ANGL4_MOUSE	340.347	25.61	14.39	6.59	2.68	16.83	2.68	10.49	18.29	14.39	19.27	19.27	10.49	7.8	10.49	10.49	14.39	6.59	2.68	10.49	7	1265.86	3520.62	441.941	3847.51	643.839		5200.92	2480.6	1822.16	10021.5	2670.12	1884.93	1742.44	2477.43	1078.52	1330.75	431.635	520.997	7	5	4	2	6	2	5	6
182	TRUE	Q06770|CBG_MOUSE	545.233	59.7	26.45	23.93	26.45	45.09	16.88	14.11	46.6	52.39	37.78	48.61	39.04	11.84	25.44	22.17	42.82	20.15	19.9	20.15	32	76736.7	88752.4	89806.1	94644.9	29615.3	10060.4	60434.2	138258	119300	539240	41400.3	14482.9	36465.7	27002.6	45578.4	77258.2	36057.4	55130.8	32	35	37	41	57	21	13	50
293	TRUE	Q01279|EGFR_MOUSE	467.71	21.9	4.71	5.29	11.16	16.53	11.32	17.6	10.5	11.32	13.97	17.85	11.57	5.7	9.83	14.3	13.47	7.19	10	10.17	18	1493.92	698.55	5080.85	23732.2	11278.5	31408.1	13163.4	8420.52	32508.3	59885	12987.5	4621.03	11877.7	23006.5	17479.9	3212.96	2957.18	13247.3	18	6	11	16	33	21	39	20
594	TRUE	P33146|CAD15_MOUSE	405.954	18.75	13.01	11.99	7.65	7.53	9.82	2.68	14.16	17.09	10.84	0	8.67	4.72	9.82	8.8	4.21	8.67	8.67	6.12	11	3158.74	2410.82	4294.25	2014.94	2431.4	280.942	6393.05	11338.7	4354.2		3349.63		6894.01	1797.11	743.409	4893.84	2358.97	3445.67	11	11	10	8	6	11	2	12
1792	TRUE	Q3UWK8|Q3UWK8_MOUSE	103.985	2.67	0	0	0	0	0	0	0	0	0	0	0	2.67	0	0	0	0	0	0	1												651.118							1
1793	TRUE	Q6ZQ38|CAND1_MOUSE	103.911	1.54	0	0	0	0	0	0	0	0	0	1.54	0	0	0	0	0	0	0	0	1										108.49									1
1466	TRUE	J3QP37|J3QP37_MOUSE	183.359	23.08	0	0	0	23.08	0	14.29	0	0	23.08	0	0	0	0	0	0	0	0	0	2				499.788		377.039													2				2		1
649	TRUE	Q99JB7|AMNLS_MOUSE	387.832	35.15	3.06	6.99	6.99	11.57	14.85	20.52	11.14	10.92	15.28	27.29	11.14	3.06	12.45	14.85	11.14	3.06	6.99	12.45	10	608.041	415.658	690.126	1087.19	2269.66	4712.64	8521.6	1250.17	3117.02	6186.3	998.929	986.778	2189.32	6512.2	3220.13	953.319	720.161	3302.33	10	3	3	3	2	7	10	6
1522	TRUE	P97793|ALK_MOUSE	123.629	0.37	0	0	0	0	0	0	0	0	0	0	0	0	0	0	0	0	0	0.37	1																			1
170	FALSE	S4R1W1|S4R1W1_MOUSE	519.086	51.05	27.93	15.92	27.63	39.64	36.04	44.44	51.05	36.04	33.93	51.05	36.34	16.52	36.94	42.64	29.73	16.22	29.73	32.43	26	6033.61	2942.75	6352.08	17701.5	9521.08	20400.5	52299.9	20299.8	17425.8	90281.1	6355.84	3763.62	9601.57	78146.5	3274.25	3170.23	15078.6	10579.9	24	14	9	14	22	19	25	48
864	TRUE	Q91XA2|GOLM1_MOUSE	324.464	19.34	5.6	0	0	3.56	6.11	3.56	10.43	8.91	3.56	0	12.47	0	9.92	3.56	6.36	6.36	6.36	3.56	7	483.234						679.11	1875.16			2903.32		1266.29	221.228		1111.54	1128.1		7	2			1	2	1	5
57	TRUE	Q61847|MEP1B_MOUSE	667.066	59.52	36.22	33.95	41.62	50.85	43.89	47.59	43.47	46.88	47.59	53.55	49.43	34.66	42.9	45.6	47.73	42.05	40.06	49.57	77	66874.6	69627	136592	271176	313549	392355	464376	265610	362372	804936	165430	184434	235348	543768	200931	144240	206933	407085	77	61	58	88	111	134	136	148
41	TRUE	Q61147|CERU_MOUSE	689.832	62.68	34.4	40.06	52.69	58.81	45.71	51.27	49.67	50.52	52.21	56.46	53.25	24.22	48.35	47.88	50.24	35.16	43.54	45.71	95	27588.8	37290	150913	303257	93208.1	216809	172538	119377	201842	395039	132159	29677.5	108999	221508	173001	30723	52624.6	105246	95	59	77	143	191	106	136	130
136	TRUE	Q8R242|DIAC_MOUSE	527.494	48.36	40.71	40.71	40.71	40.71	40.71	44.26	40.71	40.71	40.98	44.26	40.71	27.6	40.71	44.26	44.26	40.71	40.71	40.71	27	67061.2	68544.8	123390	252292	268154	392843	210724	118619	328919	415315	124641	67485	200545	358593	269354	113988	131692	170647	27	41	43	56	76	86	101	65
344	FALSE	P09041|PGK2_MOUSE	263.862	11.99	3.6	0	0	3.6	3.6	0	5.76	5.52	7.91	7.91	3.6	0	0	3.6	0	0	3.6	0	4	849.94			1671.11	807.364		10108.6	2049.71	1098.75	4384.89	1086.35			7098.17			390.086		4	2			3	1		7
67	FALSE	P33609|DPOLA_MOUSE	134.936	0.41	0	0	0	0.41	0	0	0.41	0	0.41	0	0.41	0	0.41	0	0	0.41	0.41	0.41	1																			1				1			1
1794	TRUE	P70193|LRIG1_MOUSE	134.238	1.56	1.56	1.56	1.56	1.56	1.56	1.56	1.56	1.56	1.56	1.56	1.56	1.56	1.56	1.56	1.56	0	1.56	1.56	1	257.593			650.366	260.647	328.006	457.847	862.74	1022.02	1937.31	451.818		712.033	959.966	319.436		244.033	763.706	1	2	1	3	3	2	2	2
1467	TRUE	O89029|MATN4_MOUSE	203.213	4.49	0	0	0	0	0	2.24	2.24	0	2.24	4.49	2.24	0	4.49	2.24	0	0	0	2.24	2						1128.88	697.655		1377.14	3861.51	930.508		1971.54	1172.2				379.211	2						2	2
90	FALSE	Q6ZPS6|AKIB1_MOUSE	63.8459	0.55	0	0	0	0.55	0	0.55	0.55	0	0	0	0.55	0	0.55	0.55	0.55	0	0	0	1																			1				1		1	1
1468	TRUE	P70194|CLC4F_MOUSE	127.707	1.82	0	0	1.82	0	1.82	0	0	1.82	0	0	0	1.82	0	0	1.82	1.82	1.82	1.82	1			429.389					340.952								1666.12	184.546	254.913	1			1		1
1573	TRUE	P35174|CYT2_MOUSE	130.721	11.65	0	0	0	0	0	0	11.65	0	0	0	0	0	0	0	0	0	0	0	1							620.906												1							1
1795	TRUE	Q8VBT3|OSCAR_MOUSE	56.502	6.04	0	0	0	0	0	0	6.04	6.04	6.04	0	6.04	0	0	0	0	0	0	6.04	1							741.544	614.072	234.77		516.744							228.364	1							2
1308	TRUE	Q8CGP7|H2A1K_MOUSE	195.272	36.92	22.31	0	0	14.62	0	22.31	36.92	22.31	22.31	22.31	0	0	0	0	22.31	0	0	22.31	2	5084.1						4244.23			862.314									1	8			1		4	11
596	TRUE	P97797|SHPS1_MOUSE	394.45	19.88	0	3.31	7.6	13.84	13.84	13.84	13.84	15.59	13.84	11.89	13.84	7.21	14.62	11.5	18.13	3.9	4.29	13.84	10			739.288	8062.72	7590.43	9887.42	10959.9	8254.17	12258.2	7620.34	6698.41	3919.76	5718.29	9257.41	11364.8	780.426	571.872	10930.3	9		1	4	10	14	15	14
1595	TRUE	Q571I4|PRAG1_MOUSE	59.9333	0.44	0	0	0	0	0	0	0	0	0	0	0	0.44	0	0	0	0	0	0	1																			1
1736	TRUE	P84309|ADCY5_MOUSE	61.1889	0.48	0	0	0	0	0	0	0	0	0.48	0	0	0	0	0	0	0	0.48	0	1																			1
1796	TRUE	Q91X97|NCALD_MOUSE	133.597	6.22	0	0	0	6.22	0	0	0	0	0	0	0	0	0	0	0	0	0	0	1				224.082															1				1
642	FALSE	Q9DC53|CPNE8_MOUSE	129.878	1.56	0	0	0	1.56	0	0	1.56	0	0	1.56	0	1.56	0	0	0	0	0	0	1				593.239			664.335			2264.47		163.441							1				1			1
514	TRUE	P26618|PGFRA_MOUSE	398.378	10.56	7.81	5.79	5.79	4.59	5.79	5.79	10.56	5.79	7.81	3.4	3.58	5.88	5.79	5.79	5.79	7.53	5.79	3.58	11	18180.6	22059.5	14252.2	11177.6	12026.4	9039.31	17361.3	15544.9	13347.4	6761.79	18525.7	14204.2	22365.7	19347.6	7884.97	17698.7	24307.9	23134.9	11	14	15	11	9	12	10	17
1797	TRUE	Q8CGC6|RBM28_MOUSE	85.2362	1.33	0	0	0	0	0	0	0	0	0	0	0	1.33	0	0	0	0	0	0	1																			1
140	TRUE	Q792Z1|Q792Z1_MOUSE	509.266	65.85	32.52	23.17	32.52	32.52	23.17	23.17	23.17	50	32.52	25.2	49.19	49.59	32.52	23.17	50	23.17	23.17	32.52	26	34390.7	40605.7	48065.1	43902.5	19899.4	81016.7	29579.2	58787.9	80459.8	32164.8	42578.9	10091.3	42926.5	22271.1	57257.2	49794.1	25500.9	38468.2	8	33	32	41	36	19	35	25
719	FALSE	Q80WP8|GADL1_MOUSE	131.912	1.82	0	0	0	0	0	0	0	0	0	1.82	0	0	0	0	0	0	0	0	1										1486.51									1
1037	TRUE	A0A075B5L3|A0A075B5L3_MOUSE	292.969	41.03	0	15.38	15.38	29.06	12.82	41.03	15.38	12.82	0	26.5	29.06	11.97	0	0	15.38	29.06	12.82	26.5	5		1697.27	704.124	4396.67		3803.08	1631.58	246.726		7824.6	4530.75	269.103			1805.44	4812.97	735.349	1316.43	5		4	2	6	1	7	3
155	TRUE	C0HKG5|RNT2A_MOUSE	527.783	65.64	43.24	41.31	41.31	61	41.31	65.64	53.67	48.26	57.53	55.21	53.67	43.24	43.24	48.65	61.39	43.24	43.24	53.28	27	27870.5	20220.4	29917.6	137766	52261	155988	108025	66394.8	118018	212605	91236.6	70905.2	86722.4	147645	127195	31361	51257.4	87275.8	27	30	24	29	72	35	65	59
1138	TRUE	P00755|K1KB1_MOUSE	200.974	15.33	0	0	0	0	0	0	4.98	0	0	4.98	0	2.3	0	4.98	0	0	0	8.05	3							714.179							448.961					1							2
1038	TRUE	P98197|AT11A_MOUSE	301.504	8.34	0	0	0	0	0	3.29	3.29	0	0	8.34	0	0	0	5.73	0	0	0	0	5							869.952			6319.94				608.969					5						2	3
1116	FALSE	Q32Q92|ACOT6_MOUSE	134.114	6.68	0	0	0	0	0	0	0	0	0	6.68	0	0	0	0	0	0	0	0	1																			1
828	FALSE	Q9CR99|Q9CR99_MOUSE	282.744	26.94	0	0	0	6.74	5.7	14.51	8.81	12.44	14.51	26.94	0	6.74	0	14.51	5.7	0	8.81	0	4				3813.93	228.276	2704.94	674.158	642.902	868.906	1121.31		387.614		1517.06	325.231		102.491		4				1	1	3	3
1609	TRUE	P62137|PP1A_MOUSE	135.18	5.15	0	0	0	0	0	0	0	0	0	5.15	0	0	0	0	0	0	0	0	1										759.596									1
219	TRUE	P0DP27|CALM2_MOUSE	420.838	71.81	45.64	47.65	70.47	68.46	61.74	71.81	61.74	61.74	67.79	61.74	43.62	51.01	70.47	61.74	53.69	70.47	61.74	68.46	12	22155.4	9708.63	15607.1	55170.4	11201.6	37050.7	20663.6	14407.6	24588.1	9534.5	7087.28	19734.9	29306.7	13459.8	14683.2	39814.4	17000.9	48415.2	8	16	10	10	35	11	21	17
865	TRUE	A0A140T8P7|A0A140T8P7_MOUSE	332.178	50.83	20	35	35	35	50	20	35	35	35	20.83	35	20	35	35	35	35	35	35	6			414.156	3023.7	1004.48		1730.68	467.311			969.568		306.731	991.844	1592.17		503.047	1119.44	1	6	9	12	12	14	12	13
480	TRUE	Q9Z1Q5|CLIC1_MOUSE	391.028	63.07	23.65	0	23.65	14.52	28.63	23.65	41.91	32.37	36.1	48.55	16.6	7.47	14.52	47.3	23.24	7.47	23.65	23.65	11	757.556		1374.31	2350.58	3127.75	4214.15	9169.55	5536.77	7884.38	18376.5	602.848	223.959	2354.95	21756.3	3276.88	666.132	2407.34	4255.07	10	4		5	4	7	7	17
785	TRUE	Q64735|CR1L_MOUSE	345.459	22.77	0	4.35	6.83	15.73	11.8	16.15	18.43	9.32	15.73	8.49	6.63	2.07	2.07	15.94	6.42	2.07	6.42	20.5	7		126.345	722.433	5514.27	2959.03	2946.16	5081.78	787.077	7154.36	11249.8	3820.09	267.118	718.42	4306.22	4973.82	468.346	737.846	6424.98	7		1	2	6	7	6	8
87	TRUE	P13020|GELS_MOUSE	600.396	57.18	21.54	22.44	21.67	31.41	22.44	20	38.21	31.41	31.92	43.46	35	5.13	14.36	14.49	25	21.67	25.77	22.95	49	31253	22587.6	26678.3	71321.2	12895.1	27352.5	81026.2	58312.7	61487.2	442288	66103.8	6532.25	12283.9	28642.8	28206.9	12372.4	26329	25638.6	49	36	33	25	71	24	27	58
938	TRUE	P70412|CUZD1_MOUSE	321.657	13.01	0	0	0	0	0	0	0	0	0	0	0	13.01	0	0	0	0	0	0	6												7439.84							6
1798	TRUE	Q8C010|GPR61_MOUSE	118.637	1.34	0	0	0	0	0	0	0	0	1.34	0	0	0	0	0	1.34	0	0	0	1																			1
786	TRUE	P63242|IF5A1_MOUSE	351.316	61.69	15.58	15.58	0	15.58	0	0	61.04	15.58	15.58	42.21	15.58	15.58	0	0	15.58	0	0	0	8							4660.14			1864.8	125.006	352.987							8	1	1		2			13
693	FALSE	P08399|PHXR5_MOUSE	199.564	3.57	2.23	2.23	2.23	0	0	2.23	0	2.23	0	3.57	0	2.23	2.23	2.23	0	2.23	2.23	2.23	2	1008.54											1925.71	1481.51				477.175		2	2	4	1			2
208	TRUE	Q01339|APOH_MOUSE	513.554	47.83	41.16	31.3	37.68	40.58	44.35	41.74	39.71	42.32	41.74	42.32	42.32	31.88	44.93	44.93	41.74	40.58	42.9	43.19	27	45644.5	24851.9	39704.5	157246	93108.2	158842	185341	240539	221133	226617	257751	94312.3	219778	258777	126588	112058	102591	393636	27	37	17	29	47	42	48	65
1140	TRUE	E9PVD3|PCD16_MOUSE	270.171	1.79	0.91	0.91	0.36	0.82	0	0.36	1.79	1.79	1.37	0	0.82	0	0.36	0	0	0.91	0	0	4	15713.1	23719.8	24584	20032.7		10097.4	18081.3	11095.5	14948.5		9378.33		8047.68			35790.1			4	2	3	2	3		2	10
723	TRUE	E9Q7X6|HEG1_MOUSE	351.454	11.07	8.75	2.99	7.85	6.06	3.66	5.53	3.66	8.75	3.66	7.03	9.2	0	3.66	5.16	2.77	7.33	9.2	7.33	9	6582.96	4354.85	17179.8	7970.91	4799.55	4868.64	4479.42	12865.9	6428.39	5351.41	12261.6		3211.99	5104.56	4509.93	17719.1	11284.8	23598.1	7	12	9	12	7	4	8	6
939	TRUE	O09049|REG3G_MOUSE	294.224	39.66	0	0	0	0	0	0	0	0	0	27.01	0	26.44	0	0	0	0	0	0	5										1015.69		11007							5
1141	TRUE	Q02053|UBA1_MOUSE	255.782	7.94	0	0	0	0	0	0	2.17	0	2.17	4.06	0	0	0	3.88	0	0	0	0	4							496.177			1621.98									4							2
398	TRUE	Q8K426|RETNG_MOUSE	410.328	70.94	49.57	49.57	49.57	70.94	49.57	59.83	49.57	49.57	59.83	70.94	64.1	64.1	67.52	49.57	70.94	49.57	49.57	49.57	12	36070.9	42263.7	62618.7	224657	67589.1	192668	126611	118286	161077	305457	169855	93781.1	80835.5	136440	153799	54240.8	47800	119056	11	25	24	34	48	36	47	34
1799	TRUE	Q9ESW8|PGPI_MOUSE	134.489	10.05	0	0	0	0	0	0	0	0	0	10.05	0	0	0	0	0	0	0	0	1										2337.76									1
1266	TRUE	Q8BK48|EST2E_MOUSE	236.189	7.51	0	0	0	0	0	0	0	0	0	0	0	7.51	0	0	0	0	0	0	3												247.675							1
1308	TRUE	C0HKE9|H2A1P_MOUSE	195.272	36.92	22.31	0	0	14.62	0	22.31	36.92	22.31	22.31	22.31	0	0	0	0	22.31	0	0	22.31	2	5084.1						4244.23			862.314									1	8			1		4	11
1223	TRUE	P01638|KV5A6_MOUSE	204.756	28.7	13.04	13.04	13.04	28.7	28.7	28.7	28.7	28.7	28.7	28.7	28.7	0	28.7	28.7	28.7	28.7	28.7	28.7	2	782.607	1299.74	3093.8	7363.73	9382.92	13437.7	9915.12	3371.56	12685	17841.6	2968.42		2807.87	9138.91	4400.31	1961.13	3153.57	4208.5	2	1	2	2	7	8	8	11
146	TRUE	E9PVG8|E9PVG8_MOUSE	549.554	11.74	0	5.23	1.98	3.8	3.8	3.56	3.8	3.87	2.13	3.22	3.87	8.29	4.42	1.98	3.18	0	0.77	2.75	36		4394.45				1196.2													4		16	6	11	7	13	11
650	TRUE	Q99P86|RETNB_MOUSE	310.602	52.38	28.57	11.43	28.57	40	28.57	52.38	28.57	28.57	40	52.38	28.57	44.76	28.57	28.57	52.38	11.43	35.24	28.57	5	2936.51	1307.1	10317.4	86491.6	7148.38	13517.8	13688.6	18177.7	29658.1	27634.7	21134	17441.7	10645.5	19578.2	18243.8	2043.71	1026.05	4975.6	4	3	1	4	20	8	16	13
651	TRUE	Q7TMS5|ABCG2_MOUSE	395.706	27.09	2.74	3.81	2.74	8.98	15.68	15.68	13.85	10.5	15.68	27.09	2.74	6.54	10.5	15.68	2.74	2.74	8.98	10.5	10	336.308		764.982	3488.41	4481.52	11866.5	12424.8	5650.22	8440.65	47612.5	1069.95	1891.87	2035.36	27263.2	1029.26	658.823	2655.47	4271.82	10	2	1	2	5	11	18	17
1800	TRUE	Q8K201|KCT2_MOUSE	136.531	5.02	5.02	5.02	5.02	5.02	5.02	5.02	5.02	5.02	5.02	5.02	5.02	5.02	5.02	5.02	5.02	5.02	5.02	5.02	1	19627	4442.15	4580.78	4255.21	5494.38	2927.32	2881.07	4002.11	2940.92	438.639	2930.37	4941.03	6626.6	1666.3	2902.23	7335.27	7446.87	7551.55	1	3	2	2	2	3	2	2
1440	FALSE	D3Z5T1|CCD78_MOUSE	63.0409	1.37	0	0	0	0	1.37	1.37	0	0	0	1.37	0	0	0	0	0	0	0	0	1																			1					1	4
866	TRUE	Q7TSF1|DSG1B_MOUSE	317.555	9.91	3.49	4.72	2.74	6.32	3.96	6.51	4.72	3.96	3.96	5	3.96	1.23	3.96	3.96	3.96	3.96	2.74	3.96	7	3674.46	5114.31	4102.63	21066.3	6011.44	16769	8020.69	6667.27	12990.1	8943.8	5881.42	725.63	8591.74	10710.4	5661.68	4277.15	3184.35	8886.63	7	3	7	4	7	5	10	7
940	TRUE	Q00560|IL6RB_MOUSE	304.586	7.42	4.03	4.03	4.03	5.56	2.51	1.09	4.8	4.03	4.03	5.89	2.94	2.94	4.03	5.89	2.51	4.03	4.03	4.03	5	3659.29	3547.64	3506.83	6728.99	3001.12	704.796	4211	3459.6	5099.43	4209.14	4224.27	323.307	5251.27	5255.6	3091.73	3922.3	3444.61	7327.95	5	7	6	7	10	5	1	8
454	TRUE	A0A075B5L1|A0A075B5L1_MOUSE	430.591	80.87	22.61	27.83	49.57	42.61	43.48	80.87	80.87	41.74	80.87	60	26.96	23.48	15.65	29.57	53.04	22.61	27.83	53.04	13	1817.9	335.653	1836.17			266.911	3873.55	416.087	6533.52	256.055					147.04	1230.17	314.044	2665.3	6	4	7	11	19	9	17	15
724	TRUE	A0A075B5M7|A0A075B5M7_MOUSE	352.077	47.37	47.37	47.37	31.58	47.37	47.37	47.37	47.37	47.37	47.37	47.37	47.37	12.63	47.37	47.37	47.37	47.37	47.37	47.37	7	2015.22	1713.31	6401.31	8651.61	2518.68	11950	6955.74	7233.81	7669.88	358.953	13696.5		4175.05	3195.9	3706.32	7443.92	2115.72	2059.69	4	14	10	17	10	16	17	15
1469	TRUE	Q80YC5|FA12_MOUSE	202.732	6.03	0	0	0	0	0	0	0	3.02	0	6.03	0	0	0	0	0	0	0	0	2										4552.72									2
399	TRUE	P13634|CAH1_MOUSE	436.09	63.22	45.21	31.03	16.86	45.21	35.63	35.63	45.21	45.21	45.21	54.41	45.21	16.48	35.63	42.91	53.64	52.49	35.63	31.03	15	13250	13276.4	7628.41	26330.4	16308	12899.8	29249	37458.6	28814	41871.9	38495	5585.73	6716.01	35391.4	15188.9	25076.4	12980	20138.4	15	15	15	10	19	15	13	19
349	TRUE	E9Q3E1|AL3B2_MOUSE	460.837	56.37	0	0	0	2.92	0	36.53	5.43	5.22	14.61	52.82	0	0	2.92	21.5	0	0	2.92	0	18				640.877		8923.92	1050.91	463.764	2897.91	34075.5			364.334	2235.55					18				2		18	4
1470	TRUE	Q91YK8|LYPD3_MOUSE	200.003	10.74	0	0	10.74	5.23	0	5.51	10.74	5.23	5.51	5.51	5.23	0	10.74	0	0	0	0	5.51	2			312.536	4277.26		265.7	3079.56	1053.66	791.839	940.325	669.411		183.953					232.682	2			3	2		2	4
867	TRUE	P21278|GNA11_MOUSE	338.893	24.79	0	0	0	5.29	0	0	5.29	0	4.18	19.22	0	1.95	0	17.27	5.29	0	0	4.18	7									126.957	1426.26				1828.65					3				1			1
1267	TRUE	Q9ESF4|LFG1_MOUSE	186.533	10.43	0	0	0	0	0	0	0	0	0	10.43	0	0	0	0	0	0	0	0	3																			3
725	TRUE	P28271|ACOHC_MOUSE	369.676	16.87	0	0	0	0	1.57	1.57	4.95	0	0	10.8	0	0	0	16.87	0	0	0	0	9							855.003			11575				7734.32					9					1	1	3
1039	TRUE	Q99KR8|FUCO2_MOUSE	311.554	9.76	5.64	5.64	7.59	9.76	9.76	9.76	9.76	9.76	9.76	9.76	9.76	2.82	9.76	9.76	9.76	5.64	7.59	9.76	5	8766.69	7363.58	6937.27	13186	5952.72	8838.26	17440.3	11018.1	9786.68	11597.2	12954.8	5712.84	13144.8	13905.2	6273.56	7694.46	8187.81	15379.4	5	5	8	7	8	8	9	10
652	TRUE	P99024|TBB5_MOUSE	395.056	35.59	0	0	0	4.95	4.5	22.75	32.43	17.12	20.5	29.73	2.25	0	0	32.88	0	0	2.25	5.86	10																			1				3	2	8	21
575	FALSE	Q9QXZ6|SO1A1_MOUSE	202.269	4.33	2.99	2.99	2.99	2.99	4.33	4.33	4.33	2.99	4.33	4.33	2.99	0	2.99	4.33	2.99	2.99	4.33	2.99	2	773.426	368.901	3370.62	6776.1	6116.29	13004.5	14112.8	4183.33	10682.6	16109.9	765.132		5361.81	17026.7	4449.93	2343.96	1000.22	6167.64	2	2	3	3	2	5	6	6
1268	TRUE	P08101|FCGR2_MOUSE	199.774	6.06	6.06	6.06	3.03	6.06	6.06	3.03	6.06	6.06	6.06	0	6.06	0	3.03	6.06	6.06	6.06	3.03	6.06	2	5169.43	3698.44	2410.46	5150.47	3007.82	1826.89	5390.36	4727.81	6053.66		4507.79		2713.14	4886.02	3776.76	3806	3463.88	6242.49	2	5	5	2	4	3	2	4
868	TRUE	P11438|LAMP1_MOUSE	323.504	17.49	5.67	5.67	5.67	10.34	8.37	12.07	8.37	5.67	8.37	8.37	5.67	5.67	9.36	5.67	11.82	5.67	5.67	5.67	6	4132.6	3231.95	9586.84	14122.8	13288.5	18178.2	11403.8	7269.59	15196.8	11489.8	6736.01	2008.13	9438.67	14819.2	17556.5	5690.93	7790.27	10221.9	6	4	6	5	6	9	9	8
1269	TRUE	Q80Z24|NEGR1_MOUSE	203.789	9.48	0	0	0	3.74	0	5.75	5.75	9.48	5.75	0	9.48	9.48	5.75	5.75	5.75	0	5.75	0	2				264.881			289.877	1115.07	633.345		1129.84	4099.73	894.625	343.701	346.211				2				2		1	1
1471	TRUE	Q9D819|IPYR_MOUSE	166.795	10.38	0	0	0	0	0	0	0	0	0	10.38	0	0	0	4.84	0	0	0	0	2										1584.88				118.537					2
1142	TRUE	Q9EQC7|FSTL3_MOUSE	283.71	24.22	7.42	7.42	14.45	24.22	17.97	24.22	17.97	17.97	24.22	24.22	17.97	10.55	17.97	17.97	17.97	7.42	17.97	24.22	4	958.726	366.894	1025.09	5749.6	2328.39	4028.68	2949.24	2375.93	4806.1	1283.35	2457.16	4147.27	4401.48	1131	2737.24	1387.18	2111.57	7058.6	4	3	1	4	9	6	8	8
1143	TRUE	Q61171|PRDX2_MOUSE	274.582	19.7	0	0	9.09	14.65	9.09	19.7	9.09	9.09	9.09	14.14	9.09	0	9.09	19.7	9.09	0	0	9.09	4				2774.35	247.893	3603.99	2708.29	658.09	2753.94	14914.9			211.193	6879.85	1117.34			809.351	4			1	4	3	5	2
14	TRUE	Q9JLB4|CUBN_MOUSE	791.258	49.65	24.73	22.88	30.69	40.13	34.34	40.91	31.96	27.55	36.38	31.6	30.75	23.68	30.91	35.33	40.27	24.7	23.1	33.95	195	271716	1.44807e+06	2793846	558953	656712	677498	997375	214279	830902	635501	471267	222855	364549	1085892	616202	583881	763756	835807	194	158	165	250	313	283	340	276
1801	TRUE	Q8CDN6|TXNL1_MOUSE	96.2711	7.61	0	0	0	0	0	0	0	0	0	7.61	0	0	0	0	0	0	0	0	1										895.962									1
1802	TRUE	F7AMQ8|F7AMQ8_MOUSE	134.359	8.05	8.05	0	8.05	0	0	0	0	0	0	0	0	0	0	8.05	0	8.05	0	8.05	1	2318.71		365.64											535.78				1465.65	1	2		1
664	FALSE	P01748|HVM04_MOUSE	320.362	41.88	11.97	11.97	11.97	11.97	24.79	11.97	28.21	12.82	24.79	23.08	0	0	24.79	24.79	16.24	0	10.26	28.21	6					263.974		412.421						223.439	191.231				859.362	2	3	4	4	2	7	5	5
726	TRUE	P01029|CO4B_MOUSE	374.875	11.45	2.42	2.7	1.04	0.92	0	0	1.04	2.42	3.74	11.45	4.66	0	0	1.04	0	1.04	1.04	2.42	9	539.352	223.549		987.139					1062.33	12795.7	2104.17			410.34			205.468	555.757	9	3	4	1	1			1
1803	TRUE	P34927|ASGR1_MOUSE	57.5479	4.23	0	0	0	0	0	0	0	4.23	4.23	0	0	0	0	0	0	0	0	0	1																			1
1270	TRUE	A0A075B5X6|A0A075B5X6_MOUSE	248.755	38.78	12.24	23.47	38.78	15.31	38.78	38.78	38.78	15.31	38.78	38.78	0	0	23.47	23.47	11.22	0	38.78	12.24	3			1224.18	1988.69	812.096	2515.51	1346.76	273.12	3976.08	2002.98			907.967				441.378		2	2	3	6	2	6	7	5
1804	TRUE	Q8JZZ0|UD3A2_MOUSE	133.04	3.25	0	0	0	0	0	0	0	0	0	3.25	0	0	0	0	0	0	0	0	1										339.126									1
1271	TRUE	O54775|CCN4_MOUSE	244.931	10.9	4.36	4.36	4.36	0	4.36	3.27	0	7.63	4.36	0	7.63	7.63	4.36	0	0	7.63	4.36	7.63	3	636.943		592.751		1085.3			1261.35	638.196		1535.61	1158.84	407.091			2708.13	770.124	3922.38	3	1	1	2		3	1
597	TRUE	Q8R007|NECT4_MOUSE	392.845	32.48	29.72	21.26	14.96	9.06	9.65	6.5	22.44	12.6	21.65	15.35	12.6	6.5	14.96	14.96	6.5	9.25	9.06	6.5	10	12223	7767.68	4049.72		4559.59	1476.46	14228.7	4011.9	5653.68	2901.84	3552.95	723.891	4054.99	3413.34	1442.45	1720.92	2575.62	3223.62	10	19	14	9	5	5	4	14
727	TRUE	P0CW02|LY6C1_MOUSE	369.828	45.04	45.04	31.3	45.04	31.3	44.27	45.04	45.04	45.04	45.04	31.3	45.04	45.04	45.04	45.04	45.04	31.3	44.27	45.04	8	8255.88	3858.52	5100.84	8865.65	8326.97	11958.3	15764.9	12717	17026.8	10636.4	9238.59	23370.3	29826.4	7221.91	18582.9	1361.38	8531.82	17705.5	8	11	4	7	7	13	14	16
1805	TRUE	P63168|DYL1_MOUSE	61.3728	24.72	0	0	0	24.72	0	0	24.72	0	0	0	0	0	0	0	0	0	0	0	1																			1				1			1
653	TRUE	Q9ER05|Q9ER05_MOUSE	385.371	59.85	0	7.58	0	21.59	0	11.74	0	7.58	7.58	16.67	28.41	16.67	0	7.58	32.2	0	0	7.58	10				13350.2		1310.3				5091.22	12915.8	2053.14			9087.41				9		1		13		3
869	TRUE	P06801|MAOX_MOUSE	343.422	26.92	0	0	0	3.85	0	12.24	7.34	3.85	3.5	23.78	0	0	0	18.88	3.85	0	0	7.34	7				428.434		977.873	1018.74		333.907	7288.66				3279.68				153.667	7				2		5	3
1806	TRUE	Q9DB60|PXL2B_MOUSE	133.17	11.44	0	0	0	0	0	0	0	0	0	11.44	0	0	0	0	0	0	0	0	1										225.313									1
431	TRUE	Q64176|EST1E_MOUSE	295.745	7.47	3.2	3.2	5.69	7.47	3.2	7.47	3.2	4.27	3.2	2.49	2.49	7.3	3.2	5.69	7.47	5.69	3.2	5.69	5	627.9	2296.29	17672.4	3021.06		16073.1			22035.3						7879.07	5842.85	1409.84	5584.58	1	1	2	7	11	2	8	1
811	FALSE	Q8CI43|MYL6B_MOUSE	135.269	6.28	0	0	0	0	0	6.28	6.28	0	0	6.28	0	0	0	6.28	0	0	0	0	1						440.885	3868.3			1980.16				1662.8					1						1	2
870	TRUE	Q07113|MPRI_MOUSE	326.209	3.71	0	0	0	0.52	0.52	1.93	1.05	0	1.77	1.85	0.52	0	0.93	0.52	0	0	0	0.52	7				902.106		1042.71	701.943		1284.48	1413.17	227.597		144.931	439.432				478.026	7				2	1	4	4
1661	TRUE	Q91VC3|IF4A3_MOUSE	127.67	3.89	0	0	0	0	0	0	0	0	0	3.89	0	0	0	0	0	0	0	0	1										497.787									1
168	TRUE	P11590|MUP4_MOUSE	528.183	75.28	34.83	34.83	44.94	75.28	68.54	70.22	75.28	70.22	68.54	70.22	68.54	29.21	70.22	70.22	65.17	58.43	44.94	44.94	29	49399.9	25048.1	17152.8	60221.8	67763.1	71412	78451.5	15770.8	53615.1	284100	33845.6	28227.7	23689.7	78693.1	32074.5	33336.8	6983.94	3943.36	16	53	67	75	113	127	230	234
728	TRUE	Q8BTE6|WFD21_MOUSE	348.248	52.38	52.38	52.38	36.51	52.38	36.51	28.57	36.51	50.79	36.51	36.51	36.51	39.68	36.51	36.51	36.51	36.51	36.51	36.51	7	14189.4	11675.4	7740.88	2542.04	1007.05	426.627	4277.99	1768.06	2635.07	3806.54	9106.02	15094.1	4662.15	1961.08	4082.61	2521.45	9406.79	3273.05	7	11	10	7	3	3	2	6
30	TRUE	P49183|DNAS1_MOUSE	713.739	87.32	69.01	67.61	67.96	83.1	73.94	77.11	71.13	73.59	75.35	86.62	75	66.2	71.83	75.35	69.72	66.9	68.66	71.83	116	587169	907483	783146	2.88121e+06	2.18598e+06	2406076	823085	1154000	1.50944e+06	2323310	1.33277e+06	1.74624e+06	820298	1.13264e+06	2669975	497602	586539	1.48369e+06	116	191	262	224	520	448	565	289
1272	TRUE	Q64442|DHSO_MOUSE	242.76	13.45	0	0	0	0	0	0	0	0	0	13.45	0	0	0	13.45	0	0	0	0	3										5260.01				5259.99					3
654	TRUE	Q8BM88|CATO_MOUSE	370.463	32.05	15.71	12.5	19.23	30.45	22.44	27.56	22.44	25.32	27.56	24.36	25.32	18.59	22.44	22.44	26.92	15.71	10.26	25.32	8	7045.39	7247.09	9161.47	82794.4	17517.5	47065.2	22999.8	17492	37842.6	64477.8	26916	13959.7	20217.6	34732.3	26945.6	10701.3	12499.3	23927.4	8	11	6	13	30	13	24	15
137	TRUE	Q61581|IBP7_MOUSE	567.678	68.68	60.85	59.07	67.97	65.48	60.85	64.06	67.97	68.68	64.77	60.85	68.68	57.3	67.97	64.06	64.77	65.48	60.85	65.48	37	150827	110278	198724	806052	284040	567448	741734	757504	869827	742210	730312	392440	408614	608570	628235	328924	225502	726958	37	60	64	95	146	99	118	139
1472	TRUE	Q61554|FBN1_MOUSE	171.409	0.97	0.97	0	0	0	0	0	0	0	0	0	0	0	0	0	0	0	0	0	2	648.149																		2	2
250	TRUE	A0A0B4J1J2|A0A0B4J1J2_MOUSE	475.515	44.35	44.35	44.35	44.35	44.35	44.35	44.35	44.35	44.35	44.35	44.35	44.35	23.48	44.35	44.35	44.35	44.35	44.35	44.35	19	139916	122037	118622	132882	65902.8	114999	118116	193640	155690	141062	112962	19470.5	66615.1	92851.3	88408.6	128346	58234.3	63876.5	16	43	34	33	49	36	51	58
1144	TRUE	Q9DBF1|AL7A1_MOUSE	230.403	10.58	0	0	0	0	0	3.15	3.15	0	3.15	10.58	0	0	0	3.15	0	0	0	0	3						445.854				2606.66				1229.22					3						1	1
843	FALSE	A2BH64|A2BH64_MOUSE	64.9977	10.87	0	0	0	0	0	0	0	0	0	0	10.87	0	0	0	0	0	0	0	1											777.478								1
1145	TRUE	P04117|FABP4_MOUSE	267.135	25.76	0	0	9.09	19.7	25.76	19.7	9.09	9.09	19.7	19.7	0	0	9.09	19.7	19.7	0	9.09	9.09	4				1936.3	7697.86	5369.95	509.772		1281.99	7273.46			1042.14	3627.81	2883.48		380.188	608.452	4			2	3	6	4	2
1807	TRUE	Q8K385|FRRS1_MOUSE	127.008	2.36	0	0	0	0	0	0	0	0	2.36	0	0	0	0	0	2.36	0	0	0	1															1087.79				1
1146	TRUE	Q00612|G6PD1_MOUSE	252.85	11.26	0	0	0	0	0	0	11.26	0	0	0	0	0	0	0	0	0	0	0	4							619.545												4							5
455	TRUE	Q91WP6|SPA3N_MOUSE	407.417	22.25	11	13.88	11	13.88	13.88	13.88	13.88	11	13.88	16.03	13.88	19.14	11	13.88	16.27	11	8.13	8.13	12	1601.35	1038.94	3302.97	2728.06	2021.08	1525.67	4060.9	3240.14	3193.19	6072.44	5595.99	7731.64	2052.9	3236.41	2964.58	1011.96	618.628	2779.76	3	14	18	23	20	13	13	23
123	TRUE	Q8CIF4|BTD_MOUSE	554.417	66.15	23.65	33.46	41.73	51.92	44.62	53.65	40.96	43.46	51.54	63.27	43.27	7.31	50	41.73	52.69	21.92	24.04	35.77	35	9710.57	15634.1	33925.7	84768.3	43279	133100	46361.2	24863.4	81404.2	176129	37972.5	639.965	43185.7	98333.4	71065	14682.1	16631.1	35193.8	35	17	26	34	69	40	70	37
432	TRUE	O35453|HEPS_MOUSE	450.06	43.81	17.2	20.18	14.22	23.85	16.97	28.21	22.25	22.25	34.63	28.44	19.72	19.95	25	24.08	28.44	24.54	19.5	18.81	16	8803.58	10187.4	5797.05	11924.2	6494.62	6687.61	14842.6	14275.7	17303.3	14099.7	10359.1	15348.8	10300.8	8490.79	11109.4	12822.2	10237.9	11947.6	16	14	18	12	15	12	17	19
378	TRUE	O88307|SORL_MOUSE	443.641	11.02	3.7	2.98	2.17	4.11	2.98	4.2	4.42	1.35	5.46	6.41	1.76	1.63	3.97	4.65	2.8	2.17	3.97	2.98	16	3615.97	2258.65	2768.04	3164.62	2873.12	4564.48	2090.53	794.032	3929.59	5508.79	1567.8	1213.05	5089.37	5526.73	2662.5	1199.02	3671.16	4978.38	16	9	10	6	9	8	10	9
251	TRUE	P70158|ASM3A_MOUSE	506.112	51.91	21.35	22.25	28.54	37.75	37.3	41.8	30.34	28.99	34.83	44.04	27.87	24.94	24.72	44.94	46.97	22.47	21.8	32.36	24	1410.88	1469.2	3775.12	32354.2	13920.7	50169.7	17902.4	9158.53	32075.6	136083	10190	13866	8778.2	53639.5	31024	2331.63	1337.08	10762.7	24	13	6	11	40	23	36	23
481	TRUE	E9Q7P9|CDHR2_MOUSE	430.24	12.77	0	0	1.07	0.99	0	0.99	0.99	1.91	1.76	2.06	0.99	11.7	0	0.99	2.06	0.99	0	0.99	14				550.29			488.641	176.926	522.104	923.536	138.475	33027.6		174.377	298.579			203.424	14			1	4		1	3
1116	FALSE	Q6Q2Z6|ACOT5_MOUSE	134.114	6.65	0	0	0	0	0	0	0	0	0	6.65	0	0	0	0	0	0	0	0	1																			1
1147	TRUE	Q61425|HCDH_MOUSE	219.112	24.2	0	0	0	0	0	0	0	0	0	24.2	0	0	0	0	0	0	0	0	4										1581.37									4
1808	TRUE	Q9D6Y7|MSRA_MOUSE	130.322	6.87	0	0	0	0	0	0	0	0	0	0	0	0	0	6.87	0	0	0	0	1														167.19					1
787	TRUE	Q6IFX2|K1C42_MOUSE	356.991	18.81	4.87	2.21	2.21	18.81	0	0	2.43	2.65	0	2.43	0	0	2.21	0	4.65	0	2.21	1.99	8	325.448			12015.1											1732.93				3	2	2	1	15			4
294	TRUE	Q9QUH0|GLRX1_MOUSE	399.148	71.03	70.09	12.15	70.09	70.09	70.09	70.09	70.09	70.09	70.09	71.03	70.09	10.28	70.09	70.09	70.09	70.09	70.09	70.09	11	2987.21	1065.82	4288.86	98425.2	13823	83317.3	42077.6	29887	77083.1	307100	46999.1	2353.04	7261.85	62812.5	53114.7	12660	5668.89	16882.4	11	8	2	8	40	19	39	22
1473	TRUE	P53368|8ODP_MOUSE	164.423	13.46	0	0	0	0	3.85	0	0	0	0	9.62	0	0	0	0	0	0	0	0	2																			2					1
1148	TRUE	P30115|GSTA3_MOUSE	253.266	29.86	12.22	0	0	29.86	17.19	17.19	4.98	17.19	4.98	17.19	4.98	0	4.98	17.19	17.19	4.98	4.98	0	4	553.047					473.973				3715.07				979.81					3	3			5	3	3	4
324	TRUE	Q9JK39|BTNLA_MOUSE	475.666	37.82	22.55	22.18	22.55	33.82	26.91	22.55	33.82	31.27	29.82	33.82	30.18	26.55	26.55	26.55	26.55	26.55	26.55	26.55	19	21345.4	14825.7	18334.8	62064.7	44482.2	29449.2	68009.8	55370.2	54496.3	68547.4	64899.3	34631	51008.1	73332.3	27184.9	31151	49962.1	71989	19	15	12	20	33	29	23	43
1809	TRUE	Q9ES88|S13A2_MOUSE	132.761	2.39	0	0	0	0	0	0	0	0	0	2.39	0	0	0	0	0	0	0	0	1										1634.24									1
325	TRUE	Q63805|A1AG3_MOUSE	461.658	37.38	16.5	9.22	16.99	26.21	32.52	33.01	16.5	16.5	32.52	37.38	26.21	9.22	16.5	25.73	16.5	16.5	16.5	16.5	17	175.816		2832.52	2477.12	575.511	5395.76	657.855		6849.6	68084	8407.82		1165.02	4342.81			514.675		6	89	107	322	425	318	362	261
941	TRUE	Q9CYN9|RENR_MOUSE	311.723	29.43	0	0	0	10.57	5.14	5.14	14.57	16.57	20.57	18	13.14	0	0	13.14	7.71	5.14	0	5.14	6				2766.76		269.002	2808.88	1197.58	3349.2	5276.72	1047.94			2012.53	1558.01	1199.64		388.754	6				4	1	1	6
433	TRUE	P97821|CATC_MOUSE	431.354	39.39	3.9	0	20.13	36.15	11.69	36.36	19.91	19.7	27.27	31.17	15.58	0	15.8	27.06	26.41	11.26	6.49	19.7	13			812.319	20728.3	4994.43	22099.6	9485.24	3508.35	13514	29709.2	2330.54		1658.92	41965	5699.54	437.792	965.01	5599.45	13	1		9	24	9	30	15
175	TRUE	P54818|GALC_MOUSE	538.921	43.86	18.57	12.87	20.18	26.17	27.34	37.57	27.49	21.64	28.51	39.47	24.85	19.59	20.32	27.34	29.97	17.54	14.47	24.71	32	6644.07	5808.68	9044.52	31251.9	18444.4	74907.7	22209.9	11121.4	33036.5	105602	11239.2	13438.7	11766.8	44350.6	40352	5679.33	6413.22	17011.4	32	16	8	19	44	31	56	34
1810	TRUE	O35291|RNAS2_MOUSE	84.9731	12.26	0	12.26	0	0	0	0	0	0	0	12.26	12.26	0	12.26	0	12.26	0	0	0	1		259.191								1554.71	632.341		65.7589		35.1141				1		1
1811	TRUE	Q8BGD9|IF4B_MOUSE	63.0097	2.62	0	0	0	0	0	0	2.62	0	0	0	0	0	0	0	0	0	0	0	1																			1							2
515	TRUE	Q91V98|CD248_MOUSE	328.67	17.39	0	0	0	9.54	2.61	12.42	2.61	9.54	6.41	14.25	2.61	0	0	2.61	6.41	2.61	0	6.41	7				14993.3	103.959	10105.9	3069.12	3751.25	6352.33	45222.7	3099.75			3821.78	5229.62	349.349		2727.3	7				11	1	7	2
1149	TRUE	A0A075B6A7|A0A075B6A7_MOUSE	275.798	42.24	0	18.97	18.97	28.45	18.97	42.24	28.45	28.45	42.24	13.79	18.97	9.48	18.97	18.97	28.45	0	0	18.97	4						3439.24			186.738	5565.62									2		1	2	5	1	8	3
482	TRUE	D3Z2H9|D3Z2H9_MOUSE	416.505	39.92	4.03	4.03	4.03	14.11	9.68	9.68	38.31	11.29	14.11	11.69	5.65	4.03	13.31	11.29	9.68	0	0	5.65	13				83.4247		995.565	12333.5	1092.62	884.823	1364.41				343.637					5	3	2	2	6	2	4	33
598	TRUE	P01674|KV3AM_MOUSE	377.977	45.37	30.56	20.37	20.37	20.37	31.48	31.48	35.19	20.37	20.37	44.44	20.37	20.37	20.37	20.37	30.56	20.37	20.37	20.37	9							16258.3			1689.92									2	14	14	10	12	15	17	19
49	TRUE	P70699|LYAG_MOUSE	661.052	58.03	32.95	34.1	36.52	49.42	41.13	48.37	37.99	46.38	46.59	42.5	46.38	18.99	36.62	41.66	50.16	33.68	35.47	46.38	76	32374	29941.3	61204.8	250601	140432	380900	180110	112992	249887	730248	80029.4	190952	110806	412652	251114	62236.7	57810.2	159382	76	52	56	72	168	121	191	112
79	TRUE	F8VQM5|F8VQM5_MOUSE	625.099	30.58	0	1.27	0	0	0.66	0.66	0	0	0	0	0	29.92	0	0.66	1.21	0	0	0	66		323.173										313815							64		3			1	1
379	TRUE	E9Q557|DESP_MOUSE	450.325	9.16	1.25	0	0	9.16	0	0	0.59	0	0	0	0	0	0	0.66	0.66	0.66	0	0	17	229.751			25165.6			151.636								3638.32				17	2			26			1
281	FALSE	A0A1Y7VJN6|A0A1Y7VJN6_MOUSE	468.909	42.61	14.54	20.8	18.55	32.83	15.04	23.56	24.06	11.03	17.54	40.1	21.05	9.52	19.05	21.55	16.29	15.04	11.03	17.54	19	43993.5	38507.9	31086.9	52863.3	59886	42722.8	40711.3	29324.3	58753.3	90472.8	41820.8	11728.3	51311.8	44477.9	40306.3	36088	36137.6	37986.9	19	22	24	19	35	21	25	30
1474	TRUE	P34884|MIF_MOUSE	196.642	36.52	0	0	0	36.52	0	36.52	0	0	18.26	18.26	0	0	0	18.26	0	0	0	0	2				3465		4278.88			4067.94	5995.6				6608.63					2				5		3
1091	TRUE	K9J724|K9J724_MOUSE	258.533	21.51	20.43	20.43	20.43	20.43	20.43	20.43	20.43	20.43	20.43	17.2	0	21.51	20.43	20.43	20.43	0	20.43	0	4	2682.82	595.403	4051.95	618.552	2565.88		1365.55	255.403	648.433	244.418		1169.84	912.878	962.859	645.911		362.905		4	6	8	10	4	8	4	7
599	TRUE	P54763|EPHB2_MOUSE	390.622	13.39	5.78	4.56	5.78	9.43	9.33	11.16	10.45	8.11	7.3	10.85	8.11	0	7.61	7.1	10.45	5.58	6.9	5.78	10	1426.08	1388.86	1564.86	3916.56	8454.44	6427.46	8173.05	803.654	11716.1	9678.92	1993.1		2701.05	9732.86	4334.98	8772.54	4749.36	14045.9	10	8	6	7	10	14	18	11
1273	TRUE	P40240|CD9_MOUSE	188.64	11.06	0	0	0	11.06	0	11.06	0	11.06	11.06	11.06	0	8.41	0	11.06	0	0	0	11.06	2				5422.74		6026.32		1559.91	3445.9	4983.38		5629.62		709.627				512.897	2				4		2
1150	TRUE	Q9CZ13|QCR1_MOUSE	210.56	17.5	0	0	0	0	0	0	0	0	0	17.5	0	0	0	0	0	0	0	0	4										1821.15									4
1274	TRUE	Q04646|ATNG_MOUSE	249.723	44.29	44.29	44.29	44.29	44.29	44.29	44.29	44.29	44.29	44.29	44.29	44.29	0	44.29	44.29	22.86	44.29	44.29	44.29	3	4433.19	6049.8	2132.48	2740.19	1935.14	1584.21	2249.42	3898.18	2403.55	1546.97	2179.48		2419.58	2632.11	296.141	4745.41	3707.1	4579.94	3	6	8	5	3	6	4	5
1475	TRUE	Q8BG05|ROA3_MOUSE	163.35	5.8	0	0	1.58	0	0	0	4.22	1.58	0	0	0	0	1.58	0	0	1.58	1.58	0	2							218.421												1			1				1
788	TRUE	Q9CQM5|TXD17_MOUSE	355.528	65.85	0	0	0	56.91	8.13	51.22	32.52	19.51	65.85	33.33	19.51	0	19.51	34.96	40.65	0	19.51	28.46	8				5434.78	1725.73	8576.07	9002.65	5075.07	12903.5	2420.7	1217.12		2567.86	6512.95	2886.66		461.287	996.825	8				10	2	9	5
789	TRUE	P97361|BPIA1_MOUSE	327.768	43.17	0	0	10.07	10.07	0	15.83	10.07	15.83	35.25	43.17	15.83	0	0	10.07	15.83	0	0	15.83	7						826.379	418.347		3479.82	24092.6					1080.42			579.104	7			1	1		3	2
1812	TRUE	Q8C1E1|BPIB2_MOUSE	96.5938	3.03	0	0	0	0	0	0	0	0	0	3.03	0	0	0	0	0	0	0	0	1																			1
334	TRUE	B2RS76|B2RS76_MOUSE	476.2	46.51	10.36	10.36	10.36	14.7	10.36	10.36	10.36	23.86	14.22	16.63	44.58	13.01	10.36	10.36	40.96	10.36	10.36	21.93	20	11094.4	6622.71	13187.9	12282.1	4505.56	5762.02	21855.5	29064.1	23505.3	15563.7	34525.3	12759	11856.1	14841.3	10990.5	9852.38	10420.4	11386.7	20	9	10	12	16	7	8	14
738	TRUE	Q64525|H2B2B_MOUSE	278.049	24.6	0	0	0	11.9	16.67	11.9	19.84	11.9	11.9	11.9	16.67	0	0	16.67	0	11.9	0	11.9	5				7431.3	1108.41	1389.84	44821.5	847.678	2690.4	5448.03	2036.12			2205.41		671.932		767.338	5				4	4	2	13
456	TRUE	Q5SX39|MYH4_MOUSE	418.472	7.94	2.11	2.06	2.63	1.24	2.17	0	2.37	3.97	1.5	3.66	3.97	1.19	3.76	3.09	2.11	4.8	2.63	0	15													168.52						2	8	8	9	3	7		11
1813	TRUE	Q8K010|OPLA_MOUSE	83.3494	1.71	0	0	0	0	0	0	0	0	0	1.71	0	0	0	0	0	0	0	0	1																			1
1275	TRUE	Q9D2Q8|S10AE_MOUSE	226.339	39.42	0	0	0	0	0	0	39.42	0	0	14.42	0	0	0	0	0	0	0	0	3							414.085			177.682									3							6
942	TRUE	Q9D7V9|NAAA_MOUSE	329.706	19.34	0	0	0	17.13	0	17.13	17.13	10.22	11.6	19.34	0	0	0	17.13	0	4.7	0	11.6	6				4593.02		5597.44	1816.83	335.123	2939.55	17220.6				6348.73		257.991		1079.81	6				9		10	4
1040	TRUE	Q9CQH0|PDZ1I_MOUSE	270.894	32.46	20.18	18.42	10.53	10.53	20.18	24.56	20.18	20.18	20.18	24.56	10.53	10.53	20.18	20.18	20.18	20.18	20.18	20.18	4	2456.06	1287.36	1236.6	6441.28	6261.35	17705.9	8200.62	5212.66	10490.5	12514.1	1529.56	653.845	1797.55	10848.1	2796.9	3125.21	1777.8	5667.28	4	3	3	2	2	4	7	4
1814	TRUE	Q9D3L0|F174A_MOUSE	119.935	8.42	0	0	8.42	0	0	0	0	0	0	8.42	0	8.42	0	0	0	8.42	0	8.42	1										1182.09		206.965				794.761		251.103	1			1
1815	TRUE	Q6NZL8|SCUB1_MOUSE	66.6184	1.38	0	1.38	0	0	0	0	0	0	0	0	0	0	0	0	0	0	0	0	1		3174.51																	1		1
943	TRUE	P30412|PPIC_MOUSE	293.239	48.11	0	8.96	0	7.08	0	20.75	14.62	8.96	8.96	41.98	0	0	0	14.62	16.51	8.96	0	5.66	6						1862.2	1120.36	336.884	339.358	2695.03				595.28	1686.21	264.574		570.029	6		2		1		5	3
1276	TRUE	D3YYY1|D3YYY1_MOUSE	244.608	43.75	0	0	0	0	0	0	43.75	0	0	0	0	0	0	0	0	0	0	0	3							1347.13												3							6
1277	TRUE	Q91ZJ9|HYAL1_MOUSE	247.771	14.72	0	0	9.96	9.96	0	9.96	4.76	9.96	9.96	14.72	4.76	0	4.76	9.96	9.96	0	0	9.96	3			1759.6	1071.07		3388.5	872.206	496.49	1871.66	11742.3	633.096		517.479	998.918	1013.55			1851.61	3			4	5		5	2
192	TRUE	Q9Z1R9|Q9Z1R9_MOUSE	475.054	67.07	8.13	16.26	16.26	11.38	8.13	19.51	11.38	32.11	11.38	22.76	32.52	42.68	19.51	16.26	25.61	11.38	8.13	8.13	21	725829	585592	679024	398601	339137	508620	192404	472527	365479	258229	555953	102224	399191	345855	431905	847765	564186	661650	3	26	29	48	30	18	43	27
1816	TRUE	P35282|RAB21_MOUSE	113.592	7.66	0	0	0	0	0	0	0	0	0	7.66	0	0	0	0	0	0	0	0	1																			1
1817	TRUE	Q9D1E6|TBCB_MOUSE	56.6723	7.38	0	0	0	0	0	0	0	0	7.38	0	0	0	0	0	0	0	0	0	1									153.406										1
1278	TRUE	P41317|MBL2_MOUSE	230.969	15.98	0	0	0	0	0	0	0	0	0	15.98	0	4.92	0	6.56	0	0	6.56	0	3										676.974							201.685		3
299	FALSE	P62631|EF1A2_MOUSE	248.066	11.02	6.26	0	0	6.26	2.16	6.26	8.42	0	0	11.02	2.16	2.16	2.16	2.16	0	2.16	0	0	3				3388.41		716.093	5014			6219.38	425.781	1963.09	1740.14						3	2			6	1	2	3
183	TRUE	P11672|NGAL_MOUSE	516.082	55.5	32.5	27.5	47	40.5	44.5	47	47	44	47	51	47	20.5	40.5	36.5	47	37	47	44	28	46288.4	31517.6	85082.9	130461	179075	208262	211109	75009.3	369189	487908	161534	54141.5	90823	289131	166019	64153.4	64304.5	129638	28	20	14	26	35	40	39	41
1818	TRUE	Q8BLF1|NCEH1_MOUSE	110.346	6.86	0	0	0	0	0	0	0	0	0	6.86	0	0	0	0	0	0	0	0	1										979.321									1
790	TRUE	P50247|SAHH_MOUSE	359.921	32.87	6.02	0	0	9.49	0	3.47	11.11	9.49	3.47	26.85	6.02	6.02	6.02	19.68	0	0	0	0	8	2789.78			1132.74		328.592	2187.58	234.837		11649.1				6175.41					8	4			4		2	5
1279	TRUE	Q91VA1|CTL4_MOUSE	243.936	6.08	1.56	0	1.56	1.56	4.24	4.24	4.24	4.24	2.69	6.08	1.56	1.56	1.56	4.24	4.24	1.56	1.56	4.24	3	547.87			2306.69	789.069	4518.43	2042.85	1702.01	1231.94	7782.32	875.901	1949.23	854.987	4255.88	2185.65	313.423	542.459	2149.53	3	2		1	2	2	5	3
252	TRUE	Q9EQ08|Q9EQ08_MOUSE	494.919	51	12.55	16.33	20.72	37.45	17.13	40.44	23.11	17.13	36.25	41.04	18.73	1.99	23.31	39.24	34.86	14.94	12.55	21.12	23	5070.98	2166.64	6943.85	24357.1	15430.5	48765	13838.8	9633.73	32699.5	69744.5	10956.9		10950.9	42546.7	24999	7826.33	6691.01	19032	23	10	7	10	24	14	34	16
1819	TRUE	Q9CR75|TNR12_MOUSE	122.01	16.28	16.28	16.28	16.28	0	16.28	16.28	0	16.28	16.28	16.28	16.28	16.28	16.28	16.28	16.28	0	16.28	0	1	2342.83		296.614		1262.66	408.838		290.71	656.926	1584.89	1733.59	425.078					1745.91		1	2	1	1		2	2
457	TRUE	A0A075B5X5|A0A075B5X5_MOUSE	394.005	54.7	28.21	25.64	28.21	28.21	28.21	36.75	25.64	29.06	28.21	54.7	16.24	16.24	25.64	36.75	16.24	16.24	26.5	28.21	10										458.812									1	9	10	14	7	11	15	11
1820	TRUE	P70188|KIFA3_MOUSE	134.224	2.52	0	0	0	0	0	0	2.52	0	2.52	2.52	0	0	0	2.52	0	0	0	0	1							446.794			857.906				542.388					1							1
944	TRUE	P28293|CATG_MOUSE	296.872	22.61	0	0	0	0	0	0	22.61	0	0	0	0	0	0	0	0	0	0	0	5							4294.81												5							12
349	FALSE	J3QMK6|AL3B3_MOUSE	385.62	28.81	0	0	0	2.92	0	24.84	5.43	2.92	2.92	25.26	0	0	2.92	9.19	0	0	2.92	0	10				640.877		4662.01	1050.91		794.51	15749.4			364.334	1426.1					10				2		12	4
483	TRUE	P14211|CALR_MOUSE	415.026	41.83	27.64	23.32	27.64	21.88	21.88	28.12	38.46	23.32	23.32	26.44	31.25	25	31.25	23.32	19.23	27.64	27.64	17.07	12	15334.9	16223.1	13216.7	16311.2	8692.8	11921.1	35879.6	12471.2	15523	38121.9	27986.7	7249.16	19289.5	20269.3	7716.92	10439	20173.4	14318.8	12	20	16	17	13	10	15	33
1151	TRUE	P01810|HVM40_MOUSE	245.353	41.18	22.69	22.69	22.69	22.69	22.69	22.69	22.69	22.69	22.69	22.69	13.45	13.45	22.69	22.69	31.93	22.69	22.69	22.69	3															506.45				1	4	4	6	3	6	4	3
1146	FALSE	P97324|G6PD2_MOUSE	109.409	3.31	0	0	0	0	0	0	3.31	0	0	0	0	0	0	0	0	0	0	0	1							287.637												1							1
1821	TRUE	Q62059|CSPG2_MOUSE	134.126	0.42	0.42	0	0	0	0	0	0	0	0	0	0	0	0	0	0	0	0	0.42	1	254.631																	512.27	1	1
950	FALSE	Q91WR5|AK1CL_MOUSE	131.952	3.72	0	0	0	0	0	0	0	0	0	0	0	0	0	3.72	0	0	0	0	1														260.15					1
871	TRUE	Q60930|VDAC2_MOUSE	351.351	33.22	6.78	6.78	6.78	23.05	17.97	29.49	29.49	18.31	29.49	26.78	6.78	6.78	29.49	23.05	29.49	6.78	6.78	23.05	7	456.885	134.371	797.498	8291.53	1939.09	12596.5	8211.83	2917.59	8755.61	26449.7	2503.46	948.931	4216.05	10992.4	9918.74	609.033	295.712	2367.58	7	2	2	2	8	4	16	13
335	TRUE	Q8VHX6|FLNC_MOUSE	455.949	10.71	3.82	2.53	3.37	0.99	3.12	2.53	3.71	3.96	4.7	6.64	3.82	2.35	4.15	5.03	1.87	4.37	3.3	2.2	20	4157.47	3920.33	4838.88	4074.08	6156.36	7807.99	12336.7	8709.21	12972	20870.4	17345.7	6277.84	10391.5	26113.5	3063.56	3374.89	4534.59	5877.04	17	9	7	8	4	13	7	12
311	FALSE	P21765|GPX5_MOUSE	203.499	5.43	5.43	5.43	5.43	5.43	5.43	5.43	5.43	5.43	5.43	5.43	5.43	5.43	5.43	5.43	5.43	5.43	5.43	5.43	2	2337.66	2111.96	2117.89	16362.8	4428.75	21003.5	6844.93	8018.78	11111.8	21005.8	7092.3	17194.4	1767.66	9349.98	14530.7	3506.81	2474.99	5175.78	2	4	4	6	7	3	7	6
1822	TRUE	Q9QUJ7|ACSL4_MOUSE	75.1286	2.95	0	0	0	0	0	0	0	0	0	2.95	0	0	0	0	0	0	0	0	1										963.193									1
1041	TRUE	P46638|RB11B_MOUSE	262.629	24.77	0	0	0	0	0	14.68	14.68	5.05	14.68	24.77	0	0	0	14.68	9.63	0	0	9.63	4							828.123			2959.25				2510.11	788.444				1						3	3
1280	TRUE	Q9Z0M6|AGRE5_MOUSE	204.835	5.5	5.5	5.5	5.5	5.5	5.5	3.67	5.5	5.5	5.5	3.67	5.5	0	5.5	5.5	3.67	5.5	5.5	5.5	2	1115.38	451.375	2303.1	1108.72	704.312		2142.28	1863.47	1114.83		1493.72		5673.3	1283.46	871.176	2799.86	790.276	2214.02	2	4	4	4	5	5	1	5
1823	TRUE	P01741|HVM00_MOUSE	135.061	11.4	0	0	0	11.4	0	0	0	0	0	11.4	0	0	0	0	11.4	0	0	0	1				364.174						525.085					1018.58				1				1
98	TRUE	P11591|MUP5_MOUSE	583.703	75	69.44	57.78	69.44	69.44	69.44	69.44	69.44	69.44	69.44	69.44	69.44	34.44	69.44	75	69.44	69.44	69.44	69.44	44	35165.9	40731.9	55572.2	157210	216270	434118	261635	121508	277905	1.15098e+06	164696	20584.5	129022	464854	173995	91009.7	62842.7	68064.1	28	136	173	164	115	128	159	164
43	TRUE	Q80YX8|Q80YX8_MOUSE	650.159	82.32	62.43	62.43	62.43	54.7	62.43	81.22	66.85	62.43	62.43	74.03	54.14	49.17	66.85	62.43	67.96	62.43	62.43	54.7	75	504699	528432	1.03021e+06	1.8719e+06	1.28082e+06	3.41868e+06	2247086	1.88895e+06	2.86326e+06	11234161	478222	373629	1981176	2.43304e+06	1.43088e+06	682240	1.38027e+06	1452616	40	377	422	451	555	537	1154	907
1824	TRUE	Q9CR51|VATG1_MOUSE	133.853	9.32	0	0	0	0	0	9.32	9.32	9.32	9.32	9.32	0	0	9.32	9.32	9.32	0	0	0	1						358.027	417.509	1102.14	903.784	1498.22			933.733	1460.03	395.375				1						1	1
369	FALSE	Q8C635|Q8C635_MOUSE	156.351	4.19	0	0	0	0	0	0	0	0	0	4.19	0	0	0	0	0	0	0	2.37	2										1465.65								336.012	2
1219	TRUE	Q6GSS7|H2A2A_MOUSE	195.177	36.92	22.31	0	0	14.62	0	22.31	36.92	0	0	22.31	0	0	0	0	0	0	0	0	2	2845.99						1144.56												1	4			1		1	6
1825	TRUE	Q8C1C1|SAPL1_MOUSE	84.4731	5.75	0	0	0	0	0	0	0	0	5.75	0	0	0	0	0	0	0	0	0	1									243.648										1
791	TRUE	Q9NYQ2|HAOX2_MOUSE	351.676	33.99	0	5.38	0	0	0	0	6.8	0	0	28.61	0	0	12.18	19.83	0	0	0	5.38	8							358.941			768.652			1038.88	1973.94					8		1					1
1152	TRUE	A0A075B5N0|A0A075B5N0_MOUSE	269.03	24.37	10.92	10.92	10.92	10.92	10.92	10.92	24.37	10.92	10.92	10.92	10.92	10.92	10.92	10.92	10.92	10.92	10.92	10.92	4							559.952												1	3	3	3	3	4	4	10
1826	TRUE	P62858|RS28_MOUSE	118.935	17.39	0	0	0	0	0	0	17.39	0	0	0	0	0	0	0	0	0	0	0	1							403.532												1							3
1422	TRUE	P61957|SUMO2_MOUSE	179.348	48.42	12.63	0	12.63	0	0	12.63	48.42	12.63	12.63	12.63	12.63	0	0	12.63	0	0	0	12.63	2						234.158	2865.38	522.659	324.243	977.631	475.362			679.713				341.271	2	1		1			1	4
872	TRUE	Q8BU25|PAMR1_MOUSE	318.797	15.14	0	0	0	3.06	1.53	9.17	1.53	0	7.78	12.22	0	0	0	3.19	3.06	0	0	1.53	7				446.409	575.104	2136.68	807.907		809.48	6751.96								539.273	7				1	1	6	1
1827	TRUE	P51569|AGAL_MOUSE	101.868	4.06	0	0	0	0	0	0	0	0	0	4.06	0	0	0	0	0	0	0	0	1										828.513									1
400	TRUE	Q8K1H9|OBP2A_MOUSE	428.744	65.34	24.43	32.39	34.66	56.25	46.02	56.25	56.25	43.18	43.18	45.45	55.68	19.89	43.18	30.68	43.18	46.02	43.18	34.66	14	6393.91	14243.8	18574.1	63797.9	66081.8	73180.1	90179.5	39231	51507	67934.4	181802	15975.6	53744.9	53083.5	79291.9	30719.7	20682.7	16994.8	14	11	16	13	35	32	36	40
1477	TRUE	Q9JJ00|PLS1_MOUSE	165.227	11.89	0	0	0	0	0	6.1	6.1	0	6.1	11.89	0	0	0	6.1	0	0	0	0	2						2042.04	341.179		1997.49	6227.33				2440.18					2						2	2
738	FALSE	Q9D2U9|H2B3A_MOUSE	171.019	11.9	0	0	0	11.9	11.9	11.9	11.9	11.9	11.9	11.9	11.9	0	0	11.9	0	11.9	0	11.9	2				7431.3	1108.41	1389.84	35519.4	847.678	2690.4	5448.03	2036.12			2205.41		671.932		767.338	2				4	3	2	9
1478	TRUE	Q640N1|AEBP1_MOUSE	119.856	3.46	0	0	0	1.68	0	0	0	1.68	1.68	0	1.68	0	0	0	0	0	0	1.77	2				148.887														332.093	2				1
814	TRUE	A0A0A6YW67|A0A0A6YW67_MOUSE	341.602	62.34	20.78	32.47	44.16	49.35	62.34	62.34	62.34	32.47	62.34	62.34	32.47	32.47	44.16	62.34	32.47	44.16	49.35	55.84	7	14781.6	12251.3	22573.8	28277.5	56017.6	82811.3	64379.6	31391.2	69501.7	119797	37529.8	27863.1	23564.4	63387.9	29802.8	29541.6	26642.6	28702.4	7	4	8	9	11	14	13	18
434	TRUE	P11088|FILA_MOUSE	390.589	51.19	35.42	11.9	21.43	16.96	21.43	0	16.96	11.9	11.9	13.1	30.95	11.01	11.9	26.49	24.7	24.7	11.9	19.64	12	15962.3	2925.3	5215.83	1967.4	2959.97		9286.01	4460.65	3663.79	3697.2	17977.8	1999.58	11290	4726.92	5490.14	22665.2	6181.12	8950.54	12	25	10	16	11	15		18
873	TRUE	Q8VHR0|PCD18_MOUSE	337.827	8.47	0	0	0	1.32	0	0	4.5	1.32	4.94	2.65	3.53	0	2.12	0.88	3	1.85	1.23	0.88	7				286.002			1728.87	1530.31	1836.95	1914.29	1195.61		1001.66	465.207	1065.49		586.892	479.098	7				1			7
484	FALSE	L7N257|L7N257_MOUSE	306.19	47.92	37.5	37.5	37.5	37.5	37.5	37.5	37.5	37.5	37.5	47.92	37.5	25	37.5	37.5	37.5	37.5	37.5	37.5	5	17308.5	19921.4	38332.8	45991.9	33396.4	21919.5	62293	24110	37259.4	144568	35055.7	12897.7	14787.2	74167.8	14308.4	13689	31423.2	14672.9	4	8	9	13	10	11	12	12
655	TRUE	Q64277|BST1_MOUSE	383.169	45.02	0	0	0	6.43	9.32	25.72	17.04	11.25	26.05	30.55	0	14.47	13.5	17.04	19.61	0	0	0	10				2549.49	648.346	3912.61	1059.87	946.125	3886.32	3120.55		1901.42	714.74	1956.13	2446.55				10				4	3	9	5
155	TRUE	C0HKG6|RNT2B_MOUSE	527.783	65.64	43.24	41.31	41.31	61	41.31	65.64	53.67	48.26	57.53	55.21	53.67	43.24	43.24	48.65	61.39	43.24	43.24	53.28	27	27870.5	20220.4	29917.6	137766	52261	155988	108025	66394.8	118018	212605	91236.6	70905.2	86722.4	147645	127195	31361	51257.4	87275.8	27	30	24	29	72	35	65	59
112	TRUE	Q9ESD1|PRSS8_MOUSE	575.154	61.4	36.84	34.5	41.23	48.83	37.13	51.17	39.18	39.47	38.89	39.18	45.32	24.85	45.03	39.18	50.88	37.13	35.38	39.47	40	266103	257025	221651	338491	187611	315531	305783	298052	290769	327258	223044	186079	278601	289917	255356	232101	191199	314462	40	62	64	51	74	49	63	63
1828	TRUE	Q9ESL0|SCO2B_MOUSE	63.7561	5.19	0	0	0	0	0	0	0	0	0	0	0	5.19	0	0	0	0	0	0	1												1211.96							1
1829	TRUE	P06327|HVM52_MOUSE	131.816	17.95	0	0	0	0	0	0	0	0	0	17.95	0	0	0	0	0	0	0	0	1										404.611									1
1042	TRUE	Q99JW5|EPCAM_MOUSE	301.844	34.92	5.08	0	11.75	16.83	20.63	28.57	15.56	23.49	21.9	23.49	8.89	0	0	19.68	23.49	6.67	11.75	15.56	5	497.128		180.028	1430.38	569.284	6726.12	1951.04	1936.53	4082.62	3567.41	282.206			3025.14	673.173	140.463		734.153	5	2		3	4	4	9	3
874	TRUE	Q91V41|RAB14_MOUSE	348.121	43.26	5.12	5.12	5.12	12.09	5.12	32.09	12.09	11.63	5.12	43.26	5.12	5.12	5.12	11.63	5.12	5.12	5.12	5.12	7				335.183		437.64		128.871		3414.98				219.552					6	1	2	2	5	2	5	3
1091	TRUE	E9QLQ1|E9QLQ1_MOUSE	258.533	21.51	20.43	20.43	20.43	20.43	20.43	20.43	20.43	20.43	20.43	17.2	0	21.51	20.43	20.43	20.43	0	20.43	0	4	2682.82	595.403	4051.95	618.552	2565.88		1365.55	255.403	648.433	244.418		1169.84	912.878	962.859	645.911		362.905		4	6	8	10	4	8	4	7
955	FALSE	Q9CQ19|MYL9_MOUSE	244.223	27.33	0	0	0	0	0	0	27.33	0	0	0	0	0	0	0	0	0	0	0	3							3593.18												3							5
295	TRUE	Q922U2|K2C5_MOUSE	471.131	36.72	8.28	3.28	5	21.9	6.38	5	18.1	3.79	5	8.45	3.28	3.1	5	5	7.07	3.28	3.28	5	21	827.084		614.372	14299.8	1020.21	1415.3	3959.38	367.021	315.303				306.866	289.057	3697.09			1012.77	12	12	6	14	32	10	16	21
1153	TRUE	Q9Z1N6|SFRP4_MOUSE	274.524	17.66	0	0	0	5.13	7.98	5.13	14.81	7.98	14.81	14.81	7.98	7.98	14.81	14.81	7.98	7.98	5.13	14.81	4				2918.94	1037.22	1462.95	2560.58	3045.7	3798.42	3742.38	3124.89	2523.41	3383.8	2695.01	2586.26	2150.07	633.698	3223.81	4				2	4	2	4
1479	TRUE	P17095|HMGA1_MOUSE	125.053	16.82	16.82	0	0	0	16.82	0	16.82	0	0	0	0	0	0	0	0	0	0	0	2	226.115						135.254												2	2				1		3
350	TRUE	P61971|NTF2_MOUSE	429.719	62.99	44.88	50.39	29.13	62.99	40.16	62.99	62.99	62.99	62.99	62.99	60.63	29.13	29.13	57.48	60.63	40.16	29.13	29.13	14	41477.8	53295.2	25176.8	30689.6	15150.6	11811.5	50292.1	43714.8	33574.8	23018.1	25945.4	9315.98	29945.7	30620.5	33125.6	16155.2	25644.9	22811.3	14	26	25	7	20	7	10	24
945	TRUE	A0A075B5L4|A0A075B5L4_MOUSE	224.913	33.33	17.12	0	0	17.12	0	17.12	17.12	16.22	17.12	31.53	17.12	0	16.22	33.33	17.12	0	0	16.22	3	222.72			634.482		2216.89			2225.76	65556.6			162.783	1462.32	1493.98				3	1			4		6	1
458	TRUE	Q9DBV4|MXRA8_MOUSE	421.509	31	10.18	14.03	8.37	11.76	9.05	5.43	19.46	19.23	19.46	20.14	20.14	2.94	5.43	10.18	14.48	11.76	5.43	13.12	13	14909.3	10440.5	18076.1	25161.1	18537.6	10971.3	39326.5	45430.7	25732	43936.8	40278	6459.16	21945.5	28158.8	16078.9	24417.6	13860.2	31475.2	13	6	7	7	14	11	8	17
1756	TRUE	Q8C9H6|STRP2_MOUSE	56.8082	0.71	0	0	0	0	0	0.71	0	0	0	0	0	0	0	0	0	0	0	0	1																			1						2
875	TRUE	P46467|VPS4B_MOUSE	350.64	27.25	0	0	0	6.98	6.98	18.69	6.98	0	14.19	27.25	5.63	0	6.98	13.51	2.7	0	2.7	4.28	7				251.793		3225.43			1163.18	11743.1	117.672			3727.03				243.144	5				3	4	8	3
484	TRUE	Q497J0|Q497J0_MOUSE	386.222	88.66	46.39	46.39	46.39	46.39	46.39	46.39	54.64	46.39	46.39	64.95	67.01	45.36	46.39	54.64	46.39	46.39	46.39	46.39	10	20790.4	24242.5	44643.2	49366.8	36933.8	23012.6	63968	27983.5	42685.3	153841	42451.6	28971.2	18047.7	85275.8	17294.4	16816.5	39979.6	16558.9	9	11	13	16	13	14	13	19
1830	TRUE	P70404|IDHG1_MOUSE	96.6982	5.09	0	0	0	0	0	0	0	0	0	5.09	0	0	0	0	0	0	0	0	1																			1
730	TRUE	Q8VC30|TKFC_MOUSE	380.638	31.31	0	0	0	0	3.63	5.88	18.86	8.65	14.71	31.31	0	0	0	31.31	0	0	0	6.57	9					219.191	519.876	2005.11	482.253	479.64	29581				16957.2				53.4595	9					1	4	8
282	TRUE	O35664|INAR2_MOUSE	480.135	20.27	6.82	10.14	10.14	16.37	10.14	10.14	10.14	16.37	10.14	11.11	18.91	15.59	13.06	13.06	13.65	15.4	13.06	12.09	19	42440.6	43331.9	60616.9	224925	76218.2	170021	101210	107213	140394	224559	130837	119596	86045.8	103384	143863	70654.3	57964.6	102305	19	25	22	30	70	31	60	34
946	TRUE	E9Q616|E9Q616_MOUSE	322.004	1.56	0	0	0	0	0	0	1.56	0	0	0	0.28	0	0	0	0	0	0	0	6							8565.86												6							9
731	TRUE	B1AVD1|XPP2_MOUSE	354.956	18.84	0	0	0	2.08	0	15.88	1.78	0	0	12.61	0	5.04	0	7.86	2.82	0	0	0	9						1111.23				6135.47		2826.77			159.244				9				1		7	1
792	TRUE	Q64191|ASPG_MOUSE	358.49	34.1	0	0	0	34.1	7.8	16.47	0	4.34	16.47	16.47	3.76	0	0	4.34	22.54	11.56	0	7.8	8				3615.1	352.402	4140.84		196.113	2143.36	4800.83	137.074			278.97	1709.06	921.136		478.049	8				14	4	10
1281	TRUE	P01820|HVM44_MOUSE	247.311	46.96	0	19.13	19.13	46.96	28.7	46.96	28.7	28.7	46.96	27.83	19.13	0	28.7	28.7	28.7	0	9.57	28.7	3				4110.5	856.962	7803.23	1996.06	577.806	4843.32	10047.7			879.871	846.192	1895.28		354.014	255.632	2		1	2	9	2	7	5
876	TRUE	Q9Z0M1|KLK4_MOUSE	316.35	40	0	0	0	23.53	17.65	20	9.41	4.71	23.53	32.94	18.82	0	10.59	32.94	14.12	11.76	18.82	23.53	6				2757.41	774.903	517.07	557.381		5257.75	6696.6	1140.12		99.6906	5163		535.065	426.64	1057.77	6				11	4	4	3
1831	TRUE	Q91Y82|Q91Y82_MOUSE	135.46	7.51	0	0	0	0	0	0	0	0	7.51	7.51	0	0	0	0	0	0	0	0	1									116.648	252.303									1
1154	TRUE	O35176|O35176_MOUSE	279.068	35.48	35.48	35.48	35.48	35.48	35.48	35.48	35.48	35.48	35.48	35.48	35.48	0	35.48	35.48	29.03	35.48	35.48	35.48	4	3003.73	3172.73	17885.9	9136.69	7804.68	11235.7	26054.4	5273.29	22143.3	19420	4174.4		25155	30913.2	9076.66	5066.74	9954.8	22767.6	4	5	4	7	10	6	9	12
1832	TRUE	P99028|QCR6_MOUSE	130.619	20.22	0	0	0	0	0	0	0	0	0	0	0	0	20.22	0	0	0	0	0	1													544.766						1
1481	TRUE	O88940|MUSC_MOUSE	114.474	5.97	0	0	2.99	0	2.99	2.99	0	2.99	2.99	0	0	0	0	0	2.99	2.99	0	0	2																			1			2		3	1
793	TRUE	O35488|S27A2_MOUSE	341.877	17.1	0	0	3.71	3.71	0	2.58	5.81	0	5.81	14.84	0	0	0	11.61	6.94	0	0	0	8			6484.87	108270			1420.34		485.585	254645				287687	23287.9				8			2	1		2	4
223	TRUE	P07146|TRY2_MOUSE	506.644	68.29	20.33	14.63	14.63	14.63	14.63	14.63	14.63	34.96	14.63	27.64	24.39	47.15	14.63	14.63	42.68	14.63	14.23	14.63	25	136.818							7730.98		770.855	6635.64	223357			9783.41				14	8	9	11	10	8	9	8
877	TRUE	P29416|HEXA_MOUSE	347.513	17.05	0	0	0	0	0	2.46	0	0	0	17.05	0	0	0	0	0	0	0	0	7										6846.63									7						1
878	TRUE	Q63961|EGLN_MOUSE	345.462	18.38	1.68	0	1.84	15.01	7.2	16.85	7.2	7.81	13.32	15.93	5.36	0	1.68	7.2	11.49	1.68	1.68	5.36	7	420.904		213.433	4171.57	3477.57	6734.14	2709	2054.26	4667.06	8141.32	1422.76		1933.19	4223.64	5278.97	721.092	1882.2	1823.1	7	1		1	11	7	10	5
1833	TRUE	Q99L20|GSTT3_MOUSE	100.375	7.88	0	0	0	0	0	0	0	0	0	7.88	0	0	0	0	0	0	0	0	1																			1
216	TRUE	P15306|TRBM_MOUSE	499.26	39.69	8.49	9.01	19.76	33.45	23.4	29.98	25.82	20.1	29.29	29.98	22.01	13.34	19.76	23.57	35.36	12.31	15.94	26.17	25	6895.95	14586.4	21198.5	42380	12462.3	28922.9	19754.8	15002.7	30960.6	32101.8	26604.6	17855.7	26495.5	43223.2	38397.3	8513.8	17092.4	43303.1	25	6	6	13	37	10	19	9
748	TRUE	P01675|KV6A1_MOUSE	345.092	58.88	15.89	45.79	32.71	56.07	45.79	48.6	45.79	15.89	48.6	58.88	32.71	23.36	32.71	45.79	32.71	16.82	32.71	32.71	7		1038.38	727.338	4706.24	1434.61	1773.33	3566.8		1708.84	5246.49	217.478	1082.18		1104.93	1372.52	632.678	445.088	728.33	3	1	8	5	13	6	11	6
866	FALSE	Q7TSF0|DSG1C_MOUSE	107.173	4.83	0	0	0	2.74	0	2.09	0	0	0	0	0	0	0	0	0	0	0	0	2				12178.6		926.214													2				1		1
1282	TRUE	P84228|H32_MOUSE	236.687	23.53	0	8.82	0	23.53	0	0	23.53	0	0	23.53	0	0	0	0	0	0	0	0	3				521.352			5072.99			862.025									1		1		3			5
1283	TRUE	P61458|PHS_MOUSE	212.129	37.5	0	0	0	0	0	25	15.38	15.38	25	37.5	0	15.38	0	15.38	25	15.38	0	0	3						3563.05	885.898		2128.23	5979.3		283.168		2448.93	820.946				3						5	1
1155	TRUE	P10852|4F2_MOUSE	243.221	13.31	0	0	0	3.23	0	0	0	3.23	3.23	10.08	3.23	0	0	5.51	3.23	0	0	0	4				508.127				409.366	632.356		423.815			985.61	445.507				4				2
866	TRUE	Q61495|DSG1A_MOUSE	317.555	9.93	3.5	4.73	2.74	6.34	3.97	6.53	4.73	3.97	3.97	5.01	3.97	1.23	3.97	3.97	3.97	3.97	2.74	3.97	7	3674.46	5114.31	4102.63	21066.3	6011.44	16769	8020.69	6667.27	12990.1	8943.8	5881.42	725.63	8591.74	10710.4	5661.68	4277.15	3184.35	8886.63	7	3	7	4	7	5	10	7
1661	TRUE	A0A0N4SVP8|A0A0N4SVP8_MOUSE	127.67	3.89	0	0	0	0	0	0	0	0	0	3.89	0	0	0	0	0	0	0	0	1										497.787									1
794	TRUE	Q9D967|MGDP1_MOUSE	368.143	70.12	21.34	0	10.37	44.51	0	54.27	44.51	29.27	39.02	64.63	29.27	0	10.98	39.02	21.34	0	0	0	8	402.58		154.442	7933.19		8219.48	3486.57	3672.09	7578.49	34576.6	4700.97		339.015	4020.56	636.857				8	2		1	11		10	7
795	TRUE	O54901|OX2G_MOUSE	331.784	21.94	8.63	8.63	8.63	21.94	18.35	18.35	18.35	21.94	18.35	18.35	18.35	3.96	14.03	18.35	14.03	12.59	12.59	18.35	6	2852.14	2699.14	1222.12	8781.81	7137.59	7234.7	10938.1	12327.9	15122.7	11455.6	8638.08	3913.39	6385.62	10834.3	5928.57	5168.62	3750.93	7304.64	6	4	4	2	9	6	8	10
1834	TRUE	Q80X71|T106B_MOUSE	131.865	4	0	4	0	0	4	4	4	4	0	4	4	4	4	4	4	4	4	4	1					2279.9		1350.03	320.88		7600.79		439.485	1940.83	1561.02	982.912	318.472		1153.87	1		2			1	1	1
947	TRUE	P01728|LV2A_MOUSE	297.87	29.06	0	0	0	28.21	0	9.4	0	18.8	29.06	28.21	18.8	18.8	0	0	19.66	0	0	0	6										532.542									2				5		1
796	TRUE	Q9ESB3|HRG_MOUSE	353.878	21.71	0	0	3.24	10.86	3.05	14.1	14.1	0	11.24	16	2.86	2.86	3.05	11.24	0	0	3.05	0	8				1396.33		3583.18	911.269		969.406	11692.3	358.297	740.574		4027.06					8			3	4	1	9	8
828	FALSE	P62746|RHOB_MOUSE	202.54	8.67	0	0	0	6.63	0	8.67	8.67	6.63	8.67	8.67	0	6.63	0	8.67	0	0	8.67	0	2				3813.93		391.47	674.158			700.344		387.614		858.437			102.491		2				1		1	3
1835	TRUE	P63024|VAMP3_MOUSE	125.713	16.5	0	0	0	16.5	0	0	0	0	0	0	16.5	0	0	0	0	0	0	0	1				1194.57							813.02								1				3
948	TRUE	P51906|EAA3_MOUSE	245.926	9.18	2.87	0	2.87	2.87	6.12	6.12	2.87	2.87	2.87	2.87	2.87	0	2.87	2.87	2.87	2.87	5.93	5.93	3			551.47	812.883	1814.15	3910.32	3839.66	2487.06	3833.85	9918.22			1182.67	6442.93	883.77	833.096	656.313	3513.45	3	2		2	2	3	5	2
44	TRUE	Q80XI7|VOME_MOUSE	637.832	60.58	38.41	45.18	38.92	56.18	55.5	57.87	56.18	54.82	57.87	59.73	58.88	20.81	54.82	58.54	58.21	55.16	54.65	45.85	68	2203.3	3532.02	6801.9	39822.2	30973.3	53484.3	33470.8	14903.2	21344.5	72538.1	33230.3	2792.42	16735.6	30815.4	53579.3	22005.4	12505.3	3039.66	8	54	70	102	214	213	240	214
492	FALSE	Q60519|SEM5B_MOUSE	135.66	1.1	0	0	0	1.1	0	1.1	0	1.1	1.1	1.1	0	0	0	0	0	0	0	0	1				1196.93				284.276	1011.91	1282.74									1				2		1
265	TRUE	Q921W8|SCT1A_MOUSE	478.134	39.06	25.52	25.52	25.52	30.21	25.52	25.52	30.21	25.52	30.21	34.38	25.52	25.52	25.52	30.21	25.52	25.52	25.52	25.52	20	107926	94567.6	103647	164673	117979	73564.4	252121	204750	175736	98276.9	236911	103012	120378	183878	86164.4	88935.4	110708	200307	20	36	35	36	40	42	29	52
459	TRUE	P0C191|GPVI_MOUSE	440.702	35.46	17.89	11.82	11.82	24.28	30.67	32.27	32.27	21.73	32.27	32.27	27.16	25.24	32.27	32.27	29.07	13.42	19.49	27.16	14	3289.49	1406.72	3218.24	22454.3	19122.5	23568.8	30457.7	25244.3	37067.4	24492.3	30174.8	15342.3	33237.9	44756	17249.5	11332	11875.8	34452.6	14	8	4	5	15	15	19	21
1836	TRUE	P35918|VGFR2_MOUSE	58.8401	0.82	0	0	0	0	0	0	0	0	0	0.82	0	0	0	0.82	0	0	0	0	1										202.844				122.893					1
1284	TRUE	Q61771|KIF3B_MOUSE	219.628	6.43	0	0	0	0	0	0	0	0	0	6.43	0	0	0	0	0	0	0	0	3										1492.52									3
732	TRUE	P10518|HEM2_MOUSE	361.547	55.15	0	0	0	5.76	0	25.76	27.27	5.76	17.27	51.82	0	0	0	22.73	0	0	0	0	9				591.861		4912.34	1314.58	503.269	1156.81	18696.1				2830.98					9				2		13	4
656	TRUE	Q8VEM8|S25A3_MOUSE	397.541	32.77	3.36	3.36	3.36	17.93	3.36	26.33	11.2	3.36	13.45	24.93	3.36	0	3.36	17.65	13.45	3.36	0	9.52	10	463.308	459.499	668.191	3249.5	1038.28	7317.25	3218.64	2482.55	3538.2	11840.4	1699.64		471.476	5756.96	4155.88	602.829		1714.68	10	1	1	2	6	2	18	4
1837	TRUE	Q80Y84|KDM5B_MOUSE	59.8779	2.91	0	0	0	0	0	0	0	0	0	2.91	0	0	0	0	0	0	0	0	1																			1
1482	TRUE	O88668|CREG1_MOUSE	203.024	13.18	5	5	5	13.18	5	13.18	13.18	5	13.18	13.18	13.18	0	5	13.18	13.18	5	5	13.18	2	649.814	225.028		6645.29	2668.87	10673.5	3306.48	2072.29	7400.64	20776	2761.63		1748.77	7273.94	5709.53	1159.11	606.483	3412.38	2	3	1	2	5	3	6	4
1346	FALSE	Q9DCU6|RM04_MOUSE	99.7817	2.04	0	0	0	2.04	0	0	0	0	2.04	0	0	0	0	0	0	0	0	0	1																			1				1
1285	TRUE	Q91WK5|GCSH_MOUSE	243.401	39.41	0	0	0	17.65	0	11.76	17.65	17.65	39.41	11.76	17.65	0	11.76	11.76	11.76	0	0	11.76	3				783.477			3026.21	2095.72	1982.71	1203.66	1389.42		228.224	847.853	1070.7			751.586	3				2		1	6
1483	TRUE	Q9Z320|K1C27_MOUSE	168.918	3.57	2.01	2.01	2.01	3.57	2.01	2.01	2.01	2.01	2.01	2.01	0	0	2.01	2.01	2.01	2.01	2.01	2.01	2																			1	2	2	1	4	3	3	1
1838	TRUE	P11983|TCPA_MOUSE	92.224	5.22	0	0	0	0	0	0	0	0	0	5.22	0	0	0	0	0	0	0	0	1										240.111									1
141	TRUE	P01592|IGJ_MOUSE	528.601	74.84	44.03	67.3	64.78	64.78	67.3	67.3	66.67	66.67	67.3	58.49	66.67	65.41	67.3	66.67	64.78	61.01	67.3	66.67	30	262004	339471	421841	332658	301837	380541	466984	374846	452220	296774	316064	1503246	464391	410594	368676	144721	445828	432187	30	48	58	49	46	50	44	55
1839	TRUE	Q3UN54|PAT14_MOUSE	95.045	15.15	0	0	0	0	0	0	0	15.15	0	0	0	0	0	0	15.15	0	0	0	1								640.303							866.485				1
1840	TRUE	P26231|CTNA1_MOUSE	128.778	2.1	0	0	0	0	0	0	2.1	0	0	0	0	0	0	2.1	0	0	0	0	1																			1							1
1286	TRUE	Q99P58|RB27B_MOUSE	210.439	18.35	5.05	5.05	5.05	5.05	5.05	5.05	5.05	5.05	5.05	18.35	5.05	5.05	5.05	5.05	5.05	5.05	5.05	5.05	3										3510.51									2	1	2	2	2	2	2	2
1841	TRUE	Q91VS7|MGST1_MOUSE	97.9446	10.97	0	0	0	10.97	0	0	0	0	0	0	10.97	10.97	0	0	10.97	0	0	0	1				89.156							615.204				69.6016				1				3
1842	TRUE	Q91VC9|GHITM_MOUSE	69.1978	5.78	0	0	0	0	0	5.78	0	0	0	5.78	0	0	0	0	0	0	0	0	1						207.858				649.029									1						1
879	TRUE	Q91VU0|FAM3C_MOUSE	330.887	42.29	0	0	0	26.87	7.49	42.29	15.86	12.78	26.87	22.91	0	0	7.49	22.91	16.3	7.49	0	0	6				3700.32	330.382	13018.4	1127.67	493.283	5680.97	16032.5			1002.27	1948.42	1063.83				6				7	2	19	5
1156	TRUE	Q61411|RASH_MOUSE	263.132	18.52	0	0	0	0	0	5.29	5.29	0	0	18.52	0	0	0	5.82	0	0	0	0	4										488.568									2						2	1
516	TRUE	Q9WVM8|AADAT_MOUSE	383.99	39.53	4.24	4.24	9.41	18.12	22.35	25.88	26.12	22.35	25.88	39.53	4.24	0	17.18	26.12	8.47	4.24	18.35	22.12	10	366.476	212.682	623.969	4899.6	3412.01	13212.8	19308.6	6725.42	10831.8	63210.7	796.536		2853.87	37595.9	2289.64	1365.49	1451.61	7726.47	10	1	1	3	6	10	15	17
1843	TRUE	Q66VB7|Q66VB7_MOUSE	117.122	12.77	0	0	0	0	0	0	0	0	0	12.77	0	0	0	0	0	0	0	0	1										2429.6									1
733	TRUE	O35988|SDC4_MOUSE	358.313	23.74	17.17	14.14	14.14	14.14	14.14	14.14	14.14	14.14	14.14	14.14	20.71	18.69	14.14	14.14	20.71	14.14	14.14	14.14	8	52100.1	39677.1	36376.6	25818.6	36978	22047.7	41128.8	38306	32735	12723.1	44910.2	19348.6	47882.6	45518.1	21135.1	43887.6	59220.4	60981.7	8	22	16	13	10	16	11	18
1484	TRUE	Q9Z139|ROR1_MOUSE	202.352	2.99	1.92	0	1.07	1.07	2.99	1.92	2.99	1.92	2.99	2.99	1.92	0	1.92	0	1.92	0	1.92	1.92	2	420.663				193.825		686.205	338.589					328.422		276.932				1	2		1	1	4	1	4
1287	TRUE	A0A075B5R2|A0A075B5R2_MOUSE	246.516	27.5	9.17	16.67	27.5	18.33	20	10.83	0	0	18.33	0	0	0	0	18.33	0	7.5	0	0	3			583.533						381.38										1	1	2	7	3	2	2
1288	TRUE	O35409|FOLH1_MOUSE	209.814	7.45	0	0	0	2.53	0	0	0	0	0	2.53	0	0	0	7.45	0	0	0	0	3										463.262				10573.3					3				1
613	FALSE	A0A0B4J1H8|A0A0B4J1H8_MOUSE	358.651	50	10.83	21.67	10.83	43.33	23.33	43.33	43.33	23.33	43.33	50	23.33	23.33	43.33	43.33	43.33	10.83	10.83	50	8	1769.37	2103.09	3536.68	9697.8	4360.89	14438.2	5751.68	4777.84	9285.37	40818.7	3330.68	1906.85	3605.66	10392.8	999.061	1917.15	2333	4634.46	4	2	3	3	5	4	17	7
1157	TRUE	Q91WU2|S22A7_MOUSE	264.996	13.15	2.04	2.04	2.04	2.04	2.04	5.93	5.37	2.04	2.04	9.26	0	0	2.04	5.37	0	2.04	2.04	2.04	4	243.987	1104.42		758.287	947.881	1454.24	2881.35	175.091	648.494	2885.8			793.358	1233.93			1161.25	1112.75	4	1	2	3	2	2	3	4
928	FALSE	Q9D593|VATE2_MOUSE	184.469	8.85	0	0	0	0	0	0	0	0	0	8.85	0	0	0	5.75	0	0	0	0	2										278.259									2
1485	TRUE	P35762|CD81_MOUSE	202.77	18.22	0	0	0	18.22	0	18.22	18.22	8.47	18.22	18.22	0	0	0	9.75	8.47	0	0	0	2				2846.07		4407.4	314.681	116.079	1523.77	4079.89				1209.19					2				4		5	3
1844	TRUE	Q9DC69|NDUA9_MOUSE	64.8046	4.51	0	0	0	0	0	0	0	0	0	4.51	0	0	0	0	0	0	0	0	1										254.394									1
1043	TRUE	A0A140T8M8|A0A140T8M8_MOUSE	289.772	30.83	0	10.83	0	20	0	20	20	0	20	30.83	0	0	20	20	20	0	0	20	5										468.228									1		1		1		7	3
401	TRUE	P50429|ARSB_MOUSE	435.788	38.39	0	2.62	2.62	19.66	2.62	20.04	8.05	2.62	19.1	35.77	6.18	0	4.68	14.23	10.11	0	2.62	6.18	15		411.045		6805		5192.4	1281.5	1554.19	4779.55	19261.7	3204.45		657.095	7847.96	1593.49		229.86	3282.58	15		2	1	13	1	13	5
485	FALSE	Q7TMM9|TBB2A_MOUSE	395.253	36.63	0	0	0	4.94	4.49	22.7	33.48	17.08	24.27	29.66	2.25	0	0	36.63	0	0	2.25	5.84	10							356.102		176.147					945.466					1				3	2	8	21
1319	TRUE	P50713|DFA15_MOUSE	195.391	20.43	11.83	11.83	0	0	11.83	0	11.83	11.83	11.83	11.83	0	20.43	11.83	0	11.83	0	11.83	0	2	2612.67	1773.87			1672.89		928.961	792.448	2413.56	2708.52		4295.63	1121.2		525.045		1026.11		2	1	2			1		1
1289	TRUE	P11404|FABPH_MOUSE	202.817	18.05	0	0	0	18.05	10.53	18.05	10.53	0	18.05	18.05	10.53	0	0	18.05	10.53	0	0	0	2				3339.94	821.445	3426.77	1030.33		2292.37	3550.78	401.782			4490.99	1829.93				2				4	2	4	2
1158	TRUE	P13707|GPDA_MOUSE	280.39	22.35	0	0	0	0	0	13.18	13.18	0	9.17	22.35	0	0	0	22.35	0	0	0	0	4						906.027	2069.85		379.612	17942.8				6481.5					4						7	6
1098	TRUE	P02301|H3C_MOUSE	266.391	23.53	0	8.82	0	23.53	0	0	23.53	0	0	23.53	0	0	0	0	0	0	0	0	4							2157.08			548.432									2		1		1			8
1845	TRUE	Q9DD23|LYPD2_MOUSE	69.7036	15.75	0	15.75	15.75	0	0	15.75	0	15.75	15.75	15.75	0	0	0	0	0	15.75	0	15.75	1		656.63	162.507			335.033		213.145	193.371	478.395						188.546		733.966	1		1	1			1
560	FALSE	Q9WVF9|CLC2I_MOUSE	117.148	4.61	0	0	0	0	0	0	0	0	0	0	0	0	0	0	4.61	0	0	0	1																			1
1846	TRUE	P0C8K7|SMIM1_MOUSE	101.755	28.21	0	0	0	0	0	0	0	0	0	28.21	0	0	0	0	0	0	0	0	1																			1
1847	TRUE	Q6P253|DMKN_MOUSE	135.425	2.9	2.9	0	0	0	0	0	0	0	0	2.9	2.9	0	0	0	0	2.9	2.9	0	1										979.618						266.784	206.185		1	1
1756	TRUE	P49769|PSN1_MOUSE	56.8082	1.28	0	0	0	0	0	1.28	0	0	0	0	0	0	0	0	0	0	0	0	1																			1						2
1044	TRUE	P05208|CEL2A_MOUSE	308.478	32.84	0	0	0	0	0	0	0	0	0	0	25.46	0	0	0	20.66	0	0	3.69	5											6785.9				3017.98			1298.29	5
1045	TRUE	O70250|PGAM2_MOUSE	281.887	23.32	0	0	4.35	4.35	4.35	4.35	7.91	4.35	4.35	19.76	4.35	0	7.91	8.3	4.35	0	4.35	4.35	5							8222.6						5423.77						3			1	4	3	2	3
949	TRUE	Q99JI6|RAP1B_MOUSE	317.206	28.8	0	0	0	0	6.52	19.02	13.04	6.52	6.52	27.72	0	0	0	21.74	0	0	0	6.52	6						235.151				2706.3									2					1	5	5
1486	TRUE	Q8BWP8|B4GA1_MOUSE	180.919	9.64	0	0	0	4.58	0	0	4.58	0	9.64	9.64	0	0	0	0	4.58	0	0	4.58	2				341.153			723.146		1912.07	2667.58					389.17				2				1			3
24	TRUE	P09803|CADH1_MOUSE	739.472	52.15	37.67	35.86	35.41	41.97	41.4	45.81	41.06	40.05	46.61	43.55	42.87	37.67	39.82	42.53	45.93	41.18	39.37	39.82	137	675137	770083	990914	3.42773e+06	1.55432e+06	2.15756e+06	2.17234e+06	2.07791e+06	3192005	2.66e+06	1.72678e+06	1.60032e+06	1.19418e+06	2390680	2.90414e+06	1.06786e+06	966277	1.596e+06	137	205	213	230	438	275	338	327
1159	TRUE	Q80W22|THNS2_MOUSE	243.545	16.98	0	0	0	0	0	4.35	4.35	0	4.35	12.01	0	0	0	9.32	0	0	0	0	4							309.222			1383.12				268.317					4						1	2
880	TRUE	P01636|KV5A4_MOUSE	327.358	73.15	21.3	12.04	52.78	37.96	12.04	25.93	35.19	35.19	25.93	35.19	37.04	12.04	21.3	25.93	25.93	12.04	35.19	37.04	7																	3641.2		2	4	2	5	5	2	6	5
1487	TRUE	Q61247|A2AP_MOUSE	139.554	8.96	0	0	0	3.46	0	3.46	0	0	0	8.96	0	0	0	0	0	0	0	0	2				134.602						2648.6									2				1		1
109	TRUE	Q9D7Z6|CLCA1_MOUSE	584.155	50.16	0	27.16	0	11.94	0	0	0	7.78	0	0	1.53	37.35	0	0	41.51	1.2	0	28.37	44		31331.3		3276.69				3223.34				274477			46423.4			35075.1	44		52		10
1488	TRUE	P27601|GNA13_MOUSE	159.226	5.84	0	0	0	0	0	0	0	0	0	5.84	0	0	0	0	0	0	0	0	2										424.08									2
1489	TRUE	Q76MZ3|2AAA_MOUSE	180.707	6.11	0	0	0	0	0	0	3.4	0	0	6.11	0	0	0	0	0	0	0	0	2										277.204									2							1
1160	TRUE	P47791|GSHR_MOUSE	261.598	15.8	0	0	0	0	0	0	15.8	0	4.6	4.2	0	0	0	4.6	0	0	0	0	4							2135.68		288.24					1391.79					4							6
855	FALSE	P01680|KV4A1_MOUSE	274.348	26.36	26.36	26.36	26.36	26.36	26.36	26.36	26.36	26.36	26.36	26.36	12.4	12.4	26.36	26.36	26.36	12.4	26.36	26.36	4	2572.74	820.394	2871.36	1607.82	3210.51	1680.41	5621.6	1608.47	1940.82	1038.17			2083.43	3243.4	762.696		3363.45	2226.71	1	4	4	8	9	6	3	10
840	FALSE	W4VSN7|W4VSN7_MOUSE	60.2491	3.75	0	0	3.75	0	3.75	3.75	0	3.75	3.75	0	0	0	0	0	3.75	0	3.75	0	1																			1			1		2	1
657	TRUE	Q80X90|FLNB_MOUSE	377.181	6	2.5	1.35	2.5	0.54	1.84	1.35	2.27	1.35	1.04	4.8	1.81	0.54	1.04	1.88	0.81	1.35	0.81	1.35	10	1379.95	1302.66	683.87	292.327	1408.37	781.897	2619.59	1200.09	1567.42	8569.29	911.852	1375.72	1275.57	3498.58	119.181	606.316	237.383		8	4	5	3	1	6	3	6
950	TRUE	Q8K023|AKC1H_MOUSE	320.792	37.77	0	0	0	0	0	7.43	22.6	8.36	8.36	34.06	0	0	0	19.5	0	0	0	0	6						334.268	1708.86		195.429	12185.1				2695.15					6						1	5
402	TRUE	P02088|HBB1_MOUSE	450.43	82.31	29.93	0	0	82.31	0	70.75	0	0	70.75	12.93	0	0	0	0	6.8	0	0	71.43	16	410.315			9908.86		700.675			673.254									7717.3	2	3			52		17
1774	TRUE	F8VPQ2|ARI4A_MOUSE	111.407	0.56	0	0	0	0	0	0	0.56	0	0	0	0	0	0	0	0	0	0	0	1							1232.49												1							2
1156	FALSE	P08556|RASN_MOUSE	236.225	13.76	0	0	0	0	0	5.29	5.29	0	0	13.76	0	0	0	5.82	0	0	0	0	3																			1						2	1
951	TRUE	Q8K183|PDXK_MOUSE	320.889	25.32	0	0	0	0	0	0	6.73	6.73	0	25.32	0	0	0	10.9	0	0	0	0	6							716.447	166.573		8434.62				3670.49					6							2
881	TRUE	Q60866|PTER_MOUSE	326.432	27.79	0	7.16	0	7.16	7.16	11.46	14.33	7.16	7.16	27.79	7.16	0	0	18.62	7.16	0	4.3	7.16	6		139.464		401.441	415.999	2365.02	3983.8	973.355	263.379	11820.4	235.383			4621.35	726.029		195.826	475.41	6		1		1	2	5	3
452	FALSE	K7N6K7|K7N6K7_MOUSE	386.86	21.66	16.12	10.58	12.09	19.14	12.09	15.11	6.55	12.09	15.11	15.11	12.09	6.55	12.09	12.09	13.1	16.12	12.09	14.61	10	743.921		882.228	304.717	327.616			531.951	1745.7	805.077	531.596		663.587	439.656		1651.07	1630.48	2380.91	3	10	4	13	14	8	10	5
1161	TRUE	P50543|S10AB_MOUSE	274.784	64.29	0	0	16.33	16.33	16.33	53.06	64.29	16.33	27.55	64.29	16.33	0	16.33	16.33	16.33	16.33	0	16.33	4			909.877	5276.42	964.399	6737.64	33106.8	2726.11	7784.78	15275.8	2574.75		2735.49	7441.24	2015.26	225.582		3718.78	4			2	2	2	6	7
1581	TRUE	A0A140LHH9|A0A140LHH9_MOUSE	59.0438	0.36	0.36	0.36	0	0	0	0	0	0	0	0	0	0	0.36	0	0	0	0	0	1																			1	1	1
1290	TRUE	O88393|TGBR3_MOUSE	224.763	6.94	1.29	0	5.29	5.29	1.29	1.29	6.94	1.29	5.29	4	4	0	1.29	5.29	1.29	1.29	1.29	5.29	3	887.186		415.606	1495.88	663.307	1062.04	478.376	1129.88	640.558	1764.18			1177.9	1347.8		282.307	983.534	661.562	3	3		2	3	2	2	4
[truncated: 222 more rows]
[truncated: 14 more columns]

## Sheet: S4
Supplementary Table S4 Label-free quantitation (LFQ) values export for urine proteins.
[truncated: 50 more rows]

## Sheet: S5
Supplementary Table S5 Search export for liver proteins (FDR < 0.01).
[truncated: 4,446 more rows]
[truncated: 81 more columns]

[truncated: 5 more sheets: S6, S7, S8, S9, S10]
